# Supplementary material for: Institutionalising urogenital schistosomiasis surveillance: Best practices to improve female genital and urinary schistosomiasis control in South Africa
Source: PLoS Negl Trop Dis. 2025 Jun 4;19(6):e0012640. doi: 10.1371/journal.pntd.0012640 (PMC12164197; doi:10.1371/journal.pntd.0012640)
Supplement: S1 Data — (XLSX) [file pntd.0012640.s001.xlsx]

## Sheet: Terms & Conditions
Strictly Confidential
Terms & Conditions for using this e-Report
1. The Recipient agrees to keep the Results secure and confidential at all times. Confidentiality includes, but is not limited to the properties, characteristics, content and composition of the Results. All information relating to the nature and processes of the Results in whatever form must also be treated as confidential. The identity and particulars of the Patient must be protected and kept co…
2. The Recipient shall use its reasonable endeavours to minimise the risk of unauthorised disclosure or use of the Results or identity and particulars of the Patient and undertakes to take proper care and all reasonable measures to protect the confidentiality of the Patient's information using a standard of care which is no less than that standard of care which it applies for the protection of it…
3. The Recipient shall indemnify and hold NHLS and/or all of its directors, officers, employees and representatives harmless from and against any claim, demand, cause of action, liability, loss or expense arising:
	3.1. by reason of Recipient's actual or asserted failure to comply with any law, ordinance, regulation, rule or order in disclosing the Results or identity and particulars of the Patient to any third party. This includes, but not limited to, fines or penalties by government authorities; 3.2. from injury to or from damage to or loss of property of the Patient arising directly or indirectly out of …
4. The Recipient's indemnity obligation shall include the duty to reimburse any attorney's fees and expenses incurred by NHLS for legal action to enforce or defend the Recipient's indemnity obligations.
NHLS shall not be responsible for any misrepresentation and/or misinterpretation that may arise from use of this information and/or data.
This e-report must be password protected when saving and distributing. Non-compliance may lead to legal action.

## Sheet: Conditions_Schisto_Data
Condition	Case ID	Case Classification	NMC Facility	Sub District	District	Province	Notifier	Date Symptoms	Date Diagnosis	Notification Date	Folder No	Gender	Pregnancy Status	Age In Years	Age Category	Citizenship	Residential Country	Residential Province	Residential Suburb	Residential City Town	Travel History	Travel1 Country	Travel1 Province	Travel1 City Town	Date Travel1 From	Date Travel1 To	Travel2 Country	Travel2 Province	Travel2 City Town	Date Travel2 From	Date Travel2 To	Symptom1	Symptom2	Treatment1	Treatment2	Vaccination Status	Date Last Vaccination	Contact History	Diagnosis Method	Specimen Taken	Specimen1 Barcode	Date Specimen1 Taken	Patient Status	Date Patient Death	Patient Admission Status	Episode No
Bilharzia (schistosomiasis)	332	Clinical notification	Life Dalview Clinic	Ekurhuleni Sub-district D	Ekurhuleni Metro	Gauteng	NHLS Pathology System TrakCare LIS	2017-10-23	2017-11-25	2017-11-07	316969	Male	N/A	67	65-69		South Africa	Gauteng	Brakpan	Ekurhuleni	No											Fever	Pain			Unknown		No	Laboratory confirmed	Yes	370051313	2017-10-25	Alive		Discharged
Bilharzia (schistosomiasis)	457	Clinical notification	Van Velden Hospital	Greater Tzaneen	Mopani	Limpopo	NHLS Pathology System TrakCare LIS	2017-09-18	2017-09-17	2017-09-01	VV190006333	Male	N/A	26	25-29		South Africa	Limpopo	Mapitlula village	Tzaneen	No											Blood in urine		Proziaquantel 1300mg per stat 3		Not applicable		Not applicable	Laboratory confirmed	Yes	AcqA3360NOF	2017-09-18	Alive		Outpatient
Bilharzia (schistosomiasis)	458	Clinical notification	Van Velden Hospital	Greater Tzaneen	Mopani	Limpopo	NHLS Pathology System TrakCare LIS	2017-09-19	2017-09-19	2017-09-19		Male	N/A	8	5-9		South Africa	Limpopo	Relela Village near assembles church	Tzaneen	No											Blood in urine				Not applicable		Unknown	Laboratory confirmed	Yes	AcqA3354NOF	2017-09-19	Alive		Outpatient
Bilharzia (schistosomiasis)	459	Clinical notification	Van Velden Hospital	Greater Tzaneen	Mopani	Limpopo	NHLS Pathology System TrakCare LIS	2017-09-08	2017-09-08	2017-09-08	VV1900141456	Male	N/A	20	20-24		South Africa	Limpopo	Lephepane village near buma	Tzaneen	No											Blood in urine						Unknown	Laboratory confirmed	Yes	ACNE7109NOF	2017-09-08	Alive		Outpatient
Bilharzia (schistosomiasis)	460	Clinical notification	Van Velden Hospital	Greater Tzaneen	Mopani	Limpopo	NHLS Pathology System TrakCare LIS	2017-09-13	2017-09-13	2017-09-01		Male	N/A	13	10-14		South Africa	Limpopo	Fobeni village near sarahis	Tzaneen	No											Blood in urine		Prozinquarel 1000 mg per stat				Unknown	Laboratory confirmed	Yes	ACQA3440NOF	2017-09-13	Alive		Outpatient
Bilharzia (schistosomiasis)	461	Clinical notification	Van Velden Hospital	Greater Tzaneen	Mopani	Limpopo	NHLS Pathology System TrakCare LIS	2017-10-03	2017-10-03	2017-10-02	Vv1900_42276	Male	N/A	11	10-14		South Africa	Limpopo	Tzaneen	Tzaneen	No											Blood in urine		Prozogental 1.egging per stat		Not applicable		Unknown	Laboratory confirmed	Yes	Acqa3606n0f		Alive		Outpatient
Bilharzia (schistosomiasis)	463	Clinical notification	Van Velden Hospital	Greater Tzaneen	Mopani	Limpopo	NHLS Pathology System TrakCare LIS	2017-09-12	2017-09-12	2017-09-12	VV1900141405	Male	N/A	7	5-9		South Africa	Limpopo	Tzaneen	Tzaneen	No											Blood in Urine		Proziquantel 1.2 8g per stat		Not applicable		Unknown	Laboratory confirmed	Yes	ACQA2264N08	2017-09-12	Alive		Outpatient
Bilharzia (schistosomiasis)	464	Confirmed case	Van Velden Hospital	Greater Tzaneen	Mopani	Limpopo	NHLS Pathology System TrakCare LIS	2017-10-02	2017-10-02	2017-10-02	1900142349	Male	N/A	11	10-14		South Africa	Limpopo	Tzaneen	Tzaneen	No											Bllod in urine		Prozogental 1.4g per stat		Not applicable		Unknown	Laboratory confirmed	Yes	ACQA3609NOF	2017-10-02	Alive		Outpatient	NQ00431864
Bilharzia (schistosomiasis)	465	Clinical notification	Van Velden Hospital	Greater Tzaneen	Mopani	Limpopo	NHLS Pathology System TrakCare LIS	2017-09-03	2017-10-03	2017-10-03		Male	N/A	13	10-14		South Africa	Limpopo	mathomeng near maneshop	Tzaneen	No											blood in urine						Unknown	Laboratory confirmed	Yes	ACQA3611NOF	2017-10-03	Alive		Outpatient
Bilharzia (schistosomiasis)	467	Clinical notification	Van Velden Hospital	Greater Tzaneen	Mopani	Limpopo	NHLS Pathology System TrakCare LIS	2017-09-12	2017-09-12	2017-09-12	VV1900141607	Male	N/A	11	10-14		South Africa	Limpopo	mothomeng village next to maha	Tzaneen	No											blood in urine		proziaquatel 1200g				Unknown	Laboratory confirmed	Yes	ACQA3435NOF	2017-09-12	Alive		Outpatient
Bilharzia (schistosomiasis)	469	Clinical notification	Van Velden Hospital	Greater Tzaneen	Mopani	Limpopo	NHLS Pathology System TrakCare LIS	2017-09-19	2017-09-19	2017-09-19	VV19000604	Male	N/A	0	0-4		South Africa	Limpopo	morinoni next to sipho shop	Tzaneen	No											blood in urine		proziquantel 1200g				Unknown	Laboratory confirmed	Yes	ACQA3353NOF	2017-09-19	Alive		Outpatient
Bilharzia (schistosomiasis)	493	Clinical notification	Van Velden Hospital	Greater Tzaneen	Mopani	Limpopo	NHLS Pathology System TrakCare LIS	2017-10-02	2017-10-02	2017-10-10	19008606	Male	N/A	14	10-14		South Africa	Limpopo	Kubjane Village	Tzaneen	No											Blood in Urine		Prozogental 1 360g per stat		Not applicable		No	Laboratory confirmed	Yes	ACQA3608NOF	2017-10-02	Alive		Outpatient
Bilharzia (schistosomiasis)	495	Clinical notification	Van Velden Hospital	Greater Tzaneen	Mopani	Limpopo	NHLS Pathology System TrakCare LIS	2017-09-12	2017-09-12	2017-09-22	VV1900141644	Male	N/A	11	10-14		South Africa	Limpopo	Marinoni near Sipho Shop	Tzaneen	No											blood in urine		proziquantel		Unknown		Unknown	Laboratory confirmed	Yes	ACQA3437NOF		Alive		Outpatient
Bilharzia (schistosomiasis)	506	Clinical notification	Van Velden Hospital	Greater Tzaneen	Mopani	Limpopo	NHLS Pathology System TrakCare LIS	2017-08-31	2017-10-05	2017-10-05	VV1900142536	Male	N/A	16	15-19		South Africa	Limpopo	lephephane village	tzaneen	No											blood in urine		Praziquantel 2,500mg		Not applicable		Unknown	Laboratory confirmed	Yes	ACQA3615NOF	2017-10-05	Alive		Outpatient
Bilharzia (schistosomiasis)	509	Confirmed case	Van Velden Hospital	Greater Tzaneen	Mopani	Limpopo	NHLS Pathology System TrakCare LIS	2017-09-13	2017-09-13	2017-09-13	VV1900034681	Male	N/A	8	5-9		South Africa	Limpopo	kubjana village	Tzaneen	No											blood in urine		proziquantel		Unknown		Unknown	Laboratory confirmed	Yes	ACQA3442		Alive		Outpatient	NQ00427602
Bilharzia (schistosomiasis)	581	Clinical notification	Van Velden Hospital	Greater Tzaneen	Mopani	Limpopo	NHLS Pathology System TrakCare LIS	2017-12-27	2017-09-28	2017-09-28	1900142220	Male	N/A	15	15-19		South Africa	Limpopo	Mokomani village	Tzaneen	No											blood in urine		Prozequantel 1,7g per stat		Unknown		Unknown	Laboratory confirmed	Yes	ACQA3604NOF	2017-09-22	Alive		Outpatient
Bilharzia (schistosomiasis)	587	Clinical notification	Siloam Hospital	Makhado	Vhembe	Limpopo	NHLS Pathology System TrakCare LIS	2017-08-06	2017-09-11	2017-09-12	lp1600152117	Male	N/A	22	20-24		South Africa	Limpopo	Tshituini tsha Fhasi	Louistrichardt	No											Blood in Urine		Praziquartal 3g P.O. Stat		Unknown		No	Laboratory confirmed	Yes	ACSG4377NOF	2017-09-11	Alive		Outpatient
Bilharzia (schistosomiasis)	588	Confirmed case	Siloam Hospital	Makhado	Vhembe	Limpopo	NHLS Pathology System TrakCare LIS	2017-09-05	2017-09-07	2017-09-07	LP1600019656	Male	N/A	11	10-14		South Africa	Limpopo	Muvhunga	Louistrichard	No	Ethiopia										blood in urine	itching on the penis	biltricide 1,2 g po stat		Unknown		No	Laboratory confirmed	Yes	ACSG4355NOF	2017-09-07	Alive		Outpatient	NO00314394
Bilharzia (schistosomiasis)	596	Clinical notification	Siloam Hospital	Makhado	Vhembe	Limpopo	NHLS Pathology System TrakCare LIS	2017-09-09	2017-09-11	2017-09-12		Male	N/A	40	40-44		South Africa	Limpopo	Waterpoort	Louistrichardt	Yes	Zimbabwe	Zimbabwe		2017-06-06	2017-08-06						Painful Micturation	Burning Urine, Blood in urine	Bictricide12g P.O. Stat		Unknown		No	Laboratory confirmed	Yes	ACSG4385NOF	2017-09-11	Alive		Outpatient
Bilharzia (schistosomiasis)	669	Clinical notification	Van Velden Hospital	Greater Tzaneen	Mopani	Limpopo	NHLS Pathology System TrakCare LIS	2017-09-28	2017-09-28	2017-09-28	190014222	Male	N/A	9	5-9		South Africa	Limpopo	Tzaneen	Tzaneen	No											Blood in urine	Prozequantel 1.7g per stat						Laboratory confirmed	No			Alive		Outpatient
Bilharzia (schistosomiasis)	699	Clinical notification	Sterkstroom Clinic	Thulamela	Vhembe	Limpopo	NHLS Pathology System TrakCare LIS	2017-09-28	2017-09-28	2017-09-30		Male	N/A	12	10-14		South Africa	Limpopo	Thohoyandou	Thohoyandou	No											Passing urine with blood				Not applicable		No	Laboratory confirmed	Yes	ABTV6954POF	2017-09-26	Alive	2017-09-26	Outpatient
Bilharzia (schistosomiasis)	717	Confirmed case	Siloam Hospital	Makhado	Vhembe	Limpopo	NHLS Pathology System TrakCare LIS	2017-09-04	2017-09-11	2017-09-11	1600054124	Male	N/A	12	10-14		South Africa	Limpopo	Louis Trichard	Louis Trichard	No											Passing urine with blood		Prazaquanal 1500mg PO stat		Not applicable		No	Laboratory confirmed	No			Alive		Outpatient	NO00314812
Bilharzia (schistosomiasis)	761	Clinical notification	Mbhokota Clinic	Makhado	Vhembe	Limpopo	NHLS Pathology System TrakCare LIS	2017-09-04	2017-09-11	2017-09-21	144-080-3169	Male	N/A	12	10-14		South Africa	Limpopo	Mbhokota	Makhado	No											Blood in Urine		Praziquantel 1500mg orally stat given (P.O)		Not applicable		No	Laboratory confirmed	Yes	ABTV2165POF	2017-09-04	Alive		Outpatient
Bilharzia (schistosomiasis)	825	Confirmed case	Van Velden Hospital	Greater Tzaneen	Mopani	Limpopo	NHLS Pathology System TrakCare LIS	2017-09-21	2017-09-22	2017-09-22	VV1900020736	Male	N/A	20	20-24		South Africa	Limpopo	Tzaneen	Tzaneen	No											Blood Urine	Prozequentes			Not applicable		No	Laboratory confirmed	Yes	ACQA359NOF	2017-09-22	Alive		Outpatient	NQ00430482
Bilharzia (schistosomiasis)	828	Clinical notification	Van Velden Hospital	Greater Tzaneen	Mopani	Limpopo	NHLS Pathology System TrakCare LIS	2017-09-27	2017-09-27	2017-09-27		Female	No	21	20-24		South Africa	Limpopo	Tzaneen	Tzaneen	No											Blood Stained Urine				Not applicable		No	Laboratory confirmed	Yes	ACQA3774NOF	2017-09-27	Alive		Outpatient
Bilharzia (schistosomiasis)	841	Clinical notification	Manyima Clinic	Makhado	Vhembe	Limpopo	NHLS Pathology System TrakCare LIS	2017-08-02	2017-09-26	2017-09-26		Male	N/A	14	10-14		South Africa	Limpopo	Makhado	Makahado	No											Blood After urinating				Not applicable		Unknown	Laboratory confirmed	Yes	ABHV5372POF	2017-09-26	Alive		Outpatient
Bilharzia (schistosomiasis)	967	Clinical notification	Van Velden Hospital	Greater Tzaneen	Mopani	Limpopo	NHLS Pathology System TrakCare LIS		2017-09-11	2017-09-14	VV19000010781	Male	N/A	Unknown	Unknown		South Africa	Limpopo	Relela Village		No											Urine with blood				Unknown		No	Laboratory confirmed	Yes	ACQA3433NOF	2017-08-11	Alive		Outpatient
Bilharzia (schistosomiasis)	1114	Clinical notification	Van Velden Hospital	Greater Tzaneen	Mopani	Limpopo	NHLS Pathology System TrakCare LIS	2017-09-11	2017-07-11	2017-07-11		Male	N/A	11	10-14		South Africa	Limpopo	Relela Village	Tzaneen	No											Urine with blood				Not applicable		Unknown	Laboratory confirmed	Yes	ACQA3433NOF		Alive		Outpatient
Bilharzia (schistosomiasis)	1127	Confirmed case	Umphumulo Hospital	Maphumulo	iLembe	KwaZulu-Natal	NHLS Pathology System TrakCare LIS	2017-06-01	2017-10-12	2017-10-12	11628/17	Male	N/A	31	30-34		South Africa	KwaZulu-Natal	Maphumulo	Maphumulo	No											Blood In urine		Ciproflaxm		Not applicable		Yes	Laboratory confirmed	Yes	ABOT2005R	2017-10-12	Alive		Outpatient	BH01977589
Bilharzia (schistosomiasis)	1158	Clinical notification	Life Dalview Clinic	Ekurhuleni Sub-district D	Ekurhuleni Metro	Gauteng	NHLS Pathology System TrakCare LIS	2017-11-22	2017-11-22	2017-11-30	317602	Female	No	70	70-74		South Africa	Gauteng	Brakpan	Brakpan	No											Urinary Problems				Unknown		Yes	Laboratory confirmed	Yes	370051776	2017-11-22	Alive		Discharged
Bilharzia (schistosomiasis)	1437	Clinical notification	Gamalakhe Clinic	Ray Nkonyani	Ugu	KwaZulu-Natal	NHLS Pathology System TrakCare LIS	2017-11-27	2017-11-27	2017-11-27		Male	N/A	9	5-9		South Africa	KwaZulu-Natal	Gamalakhe	Port Shepstrom	No											nematuria				Not applicable		Not applicable	Laboratory confirmed	Yes	AABQ0851CCM	2017-11-27	Alive		Outpatient
Bilharzia (schistosomiasis)	1446	Clinical notification	Gamalakhe Clinic	Ray Nkonyani	Ugu	kwaZulu-Natal	NHLS Pathology System TrakCare LIS	2017-11-29	2017-11-29	2017-11-29		Male	N/A	0	0-4		South Africa	KwaZulu-Natal	Portshepston	Port Shepston	No											Maematuria				Not applicable		Unknown	Laboratory confirmed	Yes	AABQ815CCM	2017-11-29	Alive		Outpatient
Bilharzia (schistosomiasis)	1449	Clinical notification	Gamalakhe Clinic	Ray Nkonyani	Ugu	KwaZulu-Natal	NHLS Pathology System TrakCare LIS		2017-11-28	2017-11-28		Male	N/A	7	5-9		South Africa	KwaZulu-Natal	Portshepstone	Portshepstone	No											Hematuria				Not applicable		Unknown	Laboratory confirmed	Yes	AABQ0812CCM	2017-11-28	Alive		Outpatient
Bilharzia (schistosomiasis)	1583	Clinical notification	Gamalakhe Clinic	Ray Nkonyani	Ugu	KwaZulu-Natal	NHLS Pathology System TrakCare LIS	2017-11-20	2017-12-13	2017-12-13		Male	N/A	13	10-14		South Africa	KwaZulu-Natal	Bizana	Bizana	No											03931811113				Not applicable		Unknown	Laboratory confirmed	No			Alive		Outpatient
Bilharzia (schistosomiasis)	2067	Clinical notification	Ewangu Clinic	Nkandla	King Cetshwayo	KwaZulu-Natal	NHLS Pathology System TrakCare LIS	2017-09-09	2017-10-14	2017-11-10	EWA90712016	Male	N/A	13	10-14		South Africa	KwaZulu-Natal	Ntshamanzi	Nkandla	No											Haemyaturia		Praziquiantel 600mg		Not vaccinated		No	Laboratory confirmed	Yes	ACFN6822D	2017-10-12	Alive		Outpatient
Bilharzia (schistosomiasis)	2068	Clinical notification	Ewangu Clinic	Nkandla	King Cetshwayo	KwaZulu-Natal	NHLS Pathology System TrakCare LIS	2017-09-03	2017-10-25	2017-10-25	2270/16	Male	N/A	14	10-14		South Africa	KwaZulu-Natal	Mangidini	Nkandla	No											Harmatina		Praziquantel 600mg		Not vaccinated		Yes	Laboratory confirmed	Yes	ABEZO909D	2017-10-25	Alive		Outpatient
Bilharzia (schistosomiasis)	2071	Clinical notification	Ewangu Clinic	Nkandla	King Cetshwayo	KwaZulu-Natal	NHLS Pathology System TrakCare LIS	2017-10-21	2017-10-21	2017-10-21	EWA 1441/17	Male	N/A	16	15-19		South Africa	KwaZulu-Natal	Ndizwe	Enkandla	No											blood in urine		Biltricide 1560mg as single doze		Up-to-date		Unknown	Laboratory confirmed	Yes	ACFN6848D	2017-10-23	Alive		Outpatient
Bilharzia (schistosomiasis)	2078	Clinical notification	Ewangu Clinic	Nkandla	King Cetshwayo	KwaZulu-Natal	NHLS Pathology System TrakCare LIS	2017-10-25	2017-10-25	2017-10-25	EWA /448/2017	Female	No	18	15-19		South Africa	KwaZulu-Natal	Enkandla	Enkandla	No											blood in urine		Biltricide 2400 mg		Up-to-date		Unknown	Laboratory confirmed	Yes	ABEZ0944D	2017-10-25	Alive		Outpatient
Bilharzia (schistosomiasis)	2090	Clinical notification	Ndabaningi Clinic	Nkandla	King Cetshwayo	KwaZulu-Natal	NHLS Pathology System TrakCare LIS	2017-09-29	2017-10-03	2017-10-03		Male	N/A	17	15-19		South Africa	KwaZulu-Natal	Nkandla	Nkandla	No											Passing urine wit blood				Not applicable		Unknown	Laboratory confirmed	Yes	MRN76243570	2017-10-08	Alive		Inpatient
Bilharzia (schistosomiasis)	2093	Clinical notification	Osungulweni Clinic	uMlalazi	King Cetshwayo	KwaZulu-Natal	NHLS Pathology System TrakCare LIS	2017-10-28	2017-10-30	2017-10-30	981125/17	Male	N/A	19	15-19		South Africa	KwaZulu-Natal	Ezimbisi	Eshowe	No											blood in urine		Bitricide		Unknown		Yes	Laboratory confirmed	Yes	ABDQ5337P	2017-10-10	Alive		Outpatient
Bilharzia (schistosomiasis)	2108	Clinical notification	Ndabaningi Clinic	Nkandla	King Cetshwayo	KwaZulu-Natal	NHLS Pathology System TrakCare LIS	2017-09-26	2017-10-03	2017-10-03		Male	N/A	8	5-9		South Africa	KwaZulu-Natal	Nkandla	Nkandla	No											Passing urine with blood				Not applicable		Unknown	Laboratory confirmed	Yes	NHLS 6048605	2017-09-26	Alive		Outpatient
Bilharzia (schistosomiasis)	2115	Clinical notification	Osungulweni Clinic	uMlalazi	King Cetshwayo	KwaZulu-Natal	NHLS Pathology System TrakCare LIS	2017-10-18	2017-10-20	2017-10-20	050901/17	Male	N/A	12	10-14		South Africa	KwaZulu-Natal	Mvuzane	Eshowe	No											passing blood after urinating		Biltricade 2 1/4 tabs		Unknown		No	Laboratory confirmed	Yes	AAWTD999P	2017-10-20	Alive		Outpatient
Bilharzia (schistosomiasis)	2117	Clinical notification	Ndabaningi Clinic	Nkandla	King Cetshwayo	KwaZulu-Natal	NHLS Pathology System TrakCare LIS	2017-09-21	2017-09-27	2017-10-03		Female	No	25	25-29		South Africa	KwaZulu-Natal	Nkandla	Nkandla	No											Passing blood with urine				Not applicable		No	Laboratory confirmed	Yes	6045602	2017-09-21	Alive		Outpatient
Bilharzia (schistosomiasis)	2808	Confirmed case	Gamalakhe Clinic	Ray Nkonyani	Ugu	KwaZulu-Natal	NHLS Pathology System TrakCare LIS	2017-11-14	2017-11-14	2017-11-14	060207	Male	N/A	12	10-14		South Africa	KwaZulu-Natal	Okhwadeni	Port shepstone	No											Hematuria				Not applicable		Not applicable	Laboratory confirmed	Yes		2017-11-14	Alive		Outpatient	CD01834296
Bilharzia (schistosomiasis)	3136	Clinical notification	Sello Moloto Clinic	Polokwane	Capricorn	Limpopo	NHLS Pathology System TrakCare LIS	2017-12-24	2017-12-24	2017-12-27	9486	Male	N/A	25	25-29		South Africa	Limpopo	Moletjie Village	Polokwane	No											Pain when urinating,	Blood in urine	Peracetamol,	Amoxycillin 500mg	Unknown		No	Laboratory confirmed	Yes	ABTY0252POF	2017-12-27	Alive		Outpatient
Bilharzia (schistosomiasis)	3180	Clinical notification	Gamalakhe Clinic	Ray Nkonyani	Ugu	KwaZulu-Natal	NHLS Pathology System TrakCare LIS		2018-01-19	2018-01-18		Male	N/A	3	0-4		South Africa	KwaZulu-Natal	Gamalakhe	Port Shopstone	No											Hematuria						Not applicable	Laboratory confirmed	Yes	AABQ0853CCM	2018-01-19	Alive		Inpatient
Bilharzia (schistosomiasis)	3188	Clinical notification	Dzwerani Clinic	Thulamela	Vhembe	Limpopo	NHLS Pathology System TrakCare LIS	2017-07-15	2016-10-16	2017-10-18		Male	N/A	21	20-24		South Africa	Limpopo	Ha Madala	Thohoyandou	No											Blood in Urine		Prariquantee		Not applicable		No	Laboratory confirmed	Yes	ABTX3456POF	2016-10-16	Alive		Outpatient
Bilharzia (schistosomiasis)	3301	Confirmed case	Vryheid Hospital	Abaqulusi	Zululand	KwaZulu-Natal	NHLS Pathology System TrakCare LIS	2018-01-18	2018-01-19	2018-01-19	031221	Male	N/A	14	10-14		South Africa	KwaZulu-Natal	Mondlo Block D	Emondlo	Yes	South Africa	Gauteng		2017-12-17	2018-01-12						Urinating Blood		Praziquantel		Not applicable		Not applicable	Laboratory confirmed	Yes	ABFM9337D	2018-01-18	Alive		Inpatient	GH00733885
Bilharzia (schistosomiasis)	3414	Clinical notification	Life Wilgeheuwel Hospital	Johannesburg C	City of Johannesburg Metro	Gauteng	NHLS Pathology System TrakCare LIS		2018-01-22	2018-01-23	497360	Female	No	81	75+		South Africa	Gauteng	Vaal Marina	Johannesburg	No											UTI,	Bronchitis basal					Not applicable	Laboratory confirmed	Yes	AMPATH01815772	2018-01-17	Alive		Inpatient
Bilharzia (schistosomiasis)	3672	Clinical notification	Tembisa Hospital	Ekurhuleni Sub-district B	Ekurhuleni Metro	Gauteng	NHLS Pathology System TrakCare LIS	2017-12-17	2018-01-03	2018-01-31	3323495	Male	N/A	37	35-39		South Africa	Gauteng	Tembisa	Midrand	No											swelling of abdomen	shortness of breath	Praziquantel				No	Laboratory confirmed	Yes	ABVS9019POF	2018-01-21	Alive		Discharged
Bilharzia (schistosomiasis)	3808	Confirmed case	Gamalakhe Clinic	Ray Nkonyani	Ugu	KwaZulu-Natal	NHLS Pathology System TrakCare LIS	2018-01-30	2018-01-30	2018-01-30	151107	Male	N/A	10	10-14		South Africa	KwaZulu-Natal	Gamalakhe	Margate	No											Blood in urine				Not applicable		Unknown	Laboratory confirmed	Yes	AABQ1786CCM	2018-01-30	Alive		Outpatient	CD01871110
Bilharzia (schistosomiasis)	3887	Clinical notification	Tembisa Hospital	Ekurhuleni Sub-district B	Ekurhuleni Metro	Gauteng	NHLS Pathology System TrakCare LIS	2017-10-25	2017-11-01	2018-02-06	3303872	Male	N/A	47	45-49		South Africa	Gauteng	Diepsloot	johannesburg	No											hematuria	epigastric pain	praziquantel				No	Laboratory confirmed	Yes	ACQO6290NO	2017-11-01	Alive		Outpatient
Bilharzia (schistosomiasis)	3912	Clinical notification	Victoria Private Hospital	Mafikeng	Ngaka Modiri Molema	North West	NHLS Pathology System TrakCare LIS	2017-11-09	2017-11-08	2017-11-09		Male	N/A	35	35-39		South Africa	KwaZulu-Natal	P/maritsburg	P/maritsburg	No											unkown				Not applicable		Unknown	Laboratory confirmed	Yes	112114	2017-11-02	Alive		Outpatient
Bilharzia (schistosomiasis)	3925	Clinical notification	Jolivet Clinic	Ubuhlebezwe	Harry Gwala	KwaZulu-Natal	NHLS Pathology System TrakCare LIS	2017-09-10	2017-10-20	2017-11-20		Male	N/A	12	10-14		South Africa	KwaZulu-Natal	Nyavini	Ubuhlebezwe	No											Haematuna				Not applicable		Yes	Laboratory confirmed	No			Alive		Outpatient
Bilharzia (schistosomiasis)	4058	Clinical notification	Gamalakhe Clinic	Ray Nkonyani	Ugu	KwaZulu-Natal	NHLS Pathology System TrakCare LIS	2018-01-08	2018-02-08	2018-02-08	300707	Male	N/A	10	10-14		South Africa	KwaZulu-Natal	Gamalakhe	Port Shop Stone	No											blood in urine		so prazinguantil stat		Unknown		Unknown	Laboratory confirmed	Yes	AABQ0855CCM	2018-02-08	Alive		Outpatient
Bilharzia (schistosomiasis)	4239	Clinical notification	Khambi Clinic	Abaqulusi	Zululand	KwaZulu-Natal	NHLS Pathology System TrakCare LIS	2017-12-15	2018-01-30	2018-02-12	990117	Male	N/A	19	15-19		South Africa	KwaZulu-Natal	Ngenedleni Area	Vryburg	No											Blood in urine		Praziglontel 1800mg(3 tabs) po stat				Not applicable	Laboratory confirmed	Yes	GH00736984	2018-01-30	Alive		Outpatient
Bilharzia (schistosomiasis)	4442	Clinical notification	Gamalakhe Clinic	Ray Nkonyani	Ugu	KwaZulu-Natal	NHLS Pathology System TrakCare LIS	2018-01-20	2018-02-20	2018-02-20	220908	Male	N/A	9	5-9		South Africa	KwaZulu-Natal	Marlate	Portshepstone	No											Blood in urine						No	Laboratory confirmed	Yes	AABQ0856CCM	2018-02-20	Alive		Outpatient
Bilharzia (schistosomiasis)	4473	Clinical notification	Life Carstenhof Clinic	Johannesburg A	City of Johannesburg Metro	Gauteng	NHLS Pathology System TrakCare LIS	2017-12-31	2018-01-15	2018-01-22		Female	No	15	15-19		South Africa	Gauteng	Birch Acres	Kempton Park	Yes	Gauteng	Kwazulu Natal		2016-12-15	2017-01-07						Severe loss of weight	Abdominal pain,Diarrhoea	Clindamycin 600mg		Not vaccinated		Not applicable	Laboratory confirmed	Yes	15/01/2018		Alive		Discharged
Bilharzia (schistosomiasis)	4596	Confirmed case	Gamalakhe Clinic	Ray Nkonyani	Ugu	KwaZulu-Natal	NHLS Pathology System TrakCare LIS		2018-02-23	2018-02-23	080527	Male	N/A	9	5-9		South Africa	KwaZulu-Natal	Gamalakhe	Port Shepstone	No																	Not applicable	Laboratory confirmed	Yes	ACFO2468D	2018-02-23	Alive		Outpatient	CD01886004
Bilharzia (schistosomiasis)	4598	Confirmed case	Gamalakhe Clinic	Ray Nkonyani	Ugu	KwaZulu-Natal	NHLS Pathology System TrakCare LIS		2018-02-23	2018-02-23	100305	Male	N/A	8	5-9		South Africa	KwaZulu-Natal	Gamalakhe	Port Shepstone	No											Haenaturia						Not applicable	Laboratory confirmed	Yes		2018-02-23	Alive		Outpatient	CD01886000
Bilharzia (schistosomiasis)	5157	Confirmed case	Mediclinic tzaneen	Greater Tzaneen	Mopani	Limpopo	NHLS Pathology System TrakCare LIS	2018-03-08	2018-01-23	2018-01-23	UNKNOWN	Male	N/A	15	15-19		South Africa	Limpopo	Musanda	Thohoyandou	No											pasing urine with blood		nil		Unknown		Unknown	Laboratory confirmed	No			Alive		Inpatient	NP00606494
Bilharzia (schistosomiasis)	5268	Confirmed case	Khambi Clinic	Abaqulusi	Zululand	KwaZulu-Natal	NHLS Pathology System TrakCare LIS	2017-08-01	2017-10-27	2017-12-05	070208	Female	No	11	10-14		South Africa	KwaZulu-Natal	Bhekephi	Vryheid	No											blood in urine		Praziquantel 2 tabs given		Unknown		No	Laboratory confirmed	Yes	NHLS3799881	2017-10-27	Alive		Outpatient	GH00723335
Bilharzia (schistosomiasis)	5270	Clinical notification	Khambi Clinic	Abaqulusi	Zululand	KwaZulu-Natal	NHLS Pathology System TrakCare LIS	2017-09-01	2017-09-15	2017-12-04	060331	Female	No	12	10-14		South Africa	KwaZulu-Natal	Vryheid	Vryhheid	No											blood in urine		Praziquantel 1800mg,(3tabs ) given				No	Laboratory confirmed	Yes	NHL3799657	2017-09-15	Alive		Outpatient
Bilharzia (schistosomiasis)	5272	Clinical notification	Khambi Clinic	Abaqulusi	Zululand	KwaZulu-Natal	NHLS Pathology System TrakCare LIS	2017-08-10	2017-09-06	2017-12-04	080818	Male	N/A	Unknown	Unknown		South Africa	KwaZulu-Natal	Vryheid	Vryheid	No											blood in urine		Praziquantel 1200mg,		Unknown		No	Laboratory confirmed	No			Alive		Outpatient
Bilharzia (schistosomiasis)	5327	Clinical notification	Life Hilton Private Hospital	The Msunduzi	uMgungundlovu	KwaZulu-Natal	NHLS Pathology System TrakCare LIS	2017-08-14	2017-08-16	2017-08-16	19691	Male	N/A	54	50-54		South Africa	KwaZulu-Natal	Montrose	Pitermaritzburg	No											nil		Biltricide 3.6g		Unknown		Yes	Laboratory confirmed	Yes	00098944	2017-11-05	Alive		Outpatient
Bilharzia (schistosomiasis)	5329	Clinical notification	Life Hilton Private Hospital	The Msunduzi	uMgungundlovu	KwaZulu-Natal	NHLS Pathology System TrakCare LIS	2017-10-10	2017-10-10	2017-10-16		Female	No	17	15-19		South Africa	KwaZulu-Natal	Montrose	Pietermaritzburg	No											nil		Patient refer to GP for treatment		Unknown		Yes	Laboratory confirmed	Yes	AMPATH 02280551	2017-10-10	Alive		Outpatient
Bilharzia (schistosomiasis)	5467	Clinical notification	Tshilidzini Hospital	Thulamela	Vhembe	Limpopo	NHLS Pathology System TrakCare LIS	2018-03-09	2018-03-09	2018-03-09		Male	N/A	20	20-24		South Africa	Limpopo	Phiphidi	Thohoyandou	No											Pssing urine with blood						Not applicable	Laboratory confirmed	Yes	ABXW1283POF	2018-03-09	Alive		Outpatient
Bilharzia (schistosomiasis)	5555	Clinical notification	Vereeniging Medi Clinic	Emfuleni	Sedibeng	Gauteng	NHLS Pathology System TrakCare LIS	2018-03-08	2018-03-13	2018-03-14	63895	Female	No	53	50-54		South Africa	Gauteng	Zone 10	Sebokeng	No											abdominal pains,gastritis		nil		Unknown		Unknown	Laboratory confirmed	Yes	PC-0311-SA00169H	2018-03-11	Alive		Discharged
Bilharzia (schistosomiasis)	5666	Clinical notification	Life Peglerae Hospital	Rustenburg Local Municipality	Bojanala Platinum	North West	NHLS Pathology System TrakCare LIS	2018-03-10	2018-03-14	2018-03-15	555800	Female	No	35	35-39		South Africa	North West	Sable Park	Rustenburg	No											Jaundice,Tiredness	Stomach pains					No	Laboratory confirmed	Yes		2018-03-10	Alive		Inpatient
Bilharzia (schistosomiasis)	5749	Clinical notification	Victoria Hospital	Southern Sub-District	City of Cape Town Metro	Western Cape	NHLS Pathology System TrakCare LIS	2018-03-05		2018-03-05	53138	Female	No	34	30-34		South Africa	KwaZulu-Natal	Ntshwini	Stanger	No											UTI		Cefuroxime				No	Laboratory confirmed	Yes		2018-03-05	Alive		Inpatient
Bilharzia (schistosomiasis)	5751	Clinical notification	Victoria Hospital	Southern Sub-District	City of Cape Town Metro	Western Cape	NHLS Pathology System TrakCare LIS	2018-02-19	2018-02-20	2018-02-20	52264	Male	N/A	12	10-14		South Africa	KwaZulu-Natal	Umkonazi	n	No											Coughing	Iron deficiency	Curam tabs	Pegicd			No	Laboratory confirmed	Yes		2018-02-20	Alive		Inpatient
Bilharzia (schistosomiasis)	5846	Clinical notification	Mahatma Gandhi Memorial Hospital	eThekwini	eThekwini Metro	KwaZulu-Natal	NHLS Pathology System TrakCare LIS	2018-03-05	2018-03-05	2018-03-07	200/03/31	Female	Yes	18	15-19		South Africa	KwaZulu-Natal	Kwa Mashu	Durban	No													Praziquantal 2.2408		Not vaccinated		Not applicable	Laboratory confirmed	Yes	BE03140023	2018-03-05	Alive		Outpatient
Bilharzia (schistosomiasis)	5994	Clinical notification	Mahatma Gandhi Memorial Hospital	eThekwini	eThekwini Metro	KwaZulu-Natal	NHLS Pathology System TrakCare LIS	2018-03-19	2018-03-23	2018-03-23	940415	Female	Yes	24	20-24		South Africa	KwaZulu-Natal	Ezimabgweni Area 1	Inanda	No											Blood in urine		Praziquantel				Not applicable	Laboratory confirmed	Yes	BE03159907	2018-03-19	Alive		Outpatient
Bilharzia (schistosomiasis)	5997	Clinical notification	Mahatma Gandhi Memorial Hospital	eThekwini	eThekwini Metro	KwaZulu-Natal	NHLS Pathology System TrakCare LIS		2018-02-07	2018-03-22	932285	Female	No	44	40-44		South Africa	KwaZulu-Natal	Lindelani Ntuzuma	Kwa Mashu	No											Abdominal mass	Comfirmed fibroid	Praziquantel				Not applicable	Laboratory confirmed	No	form is cut half		Alive		Outpatient
Bilharzia (schistosomiasis)	6061	Confirmed case	Livingstone Hospital	Nelson Mandela Metro Sub-District C	Nelson Mandela Bay Metro	Eastern Cape	NHLS Pathology System TrakCare LIS			2018-03-20	UF30641286	Male	N/A	8	5-9		South Africa	Eastern Cape	Forest Hill	ECZA	No																	Not applicable	Laboratory confirmed	Yes	ABQV8752R	2018-03-20	Alive		Outpatient	UF01439234
Bilharzia (schistosomiasis)	10346	Laboratory notification	Pinetown Clinic	eThekwini	eThekwini Metro	KwaZulu-Natal	NHLS Pathology System TrakCare LIS			2017-09-20	691110	Female	N/A	47	45-49																								Laboratory confirmed		AALD4989CNF	2017-09-06				AA03886035
Bilharzia (schistosomiasis)	10347	Laboratory notification	Idlebe Clinic	Ulundi	Zululand	KwaZulu-Natal	NHLS Pathology System TrakCare LIS			2018-03-06	950101	Female	N/A	23	20-24																								Laboratory confirmed		AANH0326CNF	2018-02-07				AA04131908
Bilharzia (schistosomiasis)	10348	Laboratory notification	Maphumulo Health Post	Maphumulo	iLembe	KwaZulu-Natal	NHLS Pathology System TrakCare LIS			2018-03-23	9987	Female	N/A	24	20-24																								Laboratory confirmed		AALE0883CNF	2018-02-28				AA04168223
Bilharzia (schistosomiasis)	10349	Laboratory notification	King Edward VIII Hospital	eThekwini	eThekwini Metro	KwaZulu-Natal	NHLS Pathology System TrakCare LIS			2018-03-02	980921	Female	N/A	Unknown	Unknown																								Laboratory confirmed		ABQN5460R	2018-03-02				AG01540100
Bilharzia (schistosomiasis)	10350	Laboratory notification	King Edward VIII Hospital	eThekwini	eThekwini Metro	KwaZulu-Natal	NHLS Pathology System TrakCare LIS			2018-03-12	00098630	Female	N/A	36	35-39																								Laboratory confirmed		ABQO1849R	2018-03-10				AG01544466
Bilharzia (schistosomiasis)	10351	Laboratory notification	King Edward VIII Hospital	eThekwini	eThekwini Metro	KwaZulu-Natal	NHLS Pathology System TrakCare LIS			2018-03-21	00101623	Male	N/A	27	25-29																								Laboratory confirmed		ABUR6563R	2018-03-21				AG01550601
Bilharzia (schistosomiasis)	10352	Laboratory notification	King Edward VIII Hospital	eThekwini	eThekwini Metro	KwaZulu-Natal	NHLS Pathology System TrakCare LIS			2018-03-25	00085856	Female	N/A	37	35-39																								Laboratory confirmed		ABSE1073R	2018-03-22				AG01551659
Bilharzia (schistosomiasis)	10353	Laboratory notification	King Edward VIII Hospital	eThekwini	eThekwini Metro	KwaZulu-Natal	NHLS Pathology System TrakCare LIS			2018-04-03	00103916	Male	N/A	26	25-29				MAYVILLE	KZZA																			Laboratory confirmed		ABUR8892R	2018-04-02				AG01556020
Bilharzia (schistosomiasis)	10355	Laboratory notification	Mvutshini Clinic (Umlalazi)	uMlalazi	King Cetshwayo	KwaZulu-Natal	NHLS Pathology System TrakCare LIS			2018-03-14	951218	Male	N/A	22	20-24																								Laboratory confirmed		ABRQ5816R	2018-03-13				BA00303538
Bilharzia (schistosomiasis)	10356	Laboratory notification	Queen Nandi Regional Hospital	uMhlathuze	King Cetshwayo	KwaZulu-Natal	NHLS Pathology System TrakCare LIS			2018-02-27	000909	Female	N/A	17	15-19				MASANGWENI																				Laboratory confirmed		ABPT8268R	2018-02-26				BB00720741,BB00713877,BB00713877
Bilharzia (schistosomiasis)	10358	Laboratory notification	Queen Nandi Regional Hospital	uMhlathuze	King Cetshwayo	KwaZulu-Natal	NHLS Pathology System TrakCare LIS			2018-03-22	613888	Male	N/A	12	10-14																								Laboratory confirmed		ABPT9063R	2018-03-20				BB00720827
Bilharzia (schistosomiasis)	10359	Laboratory notification	Queen Nandi Regional Hospital	uMhlathuze	King Cetshwayo	KwaZulu-Natal	NHLS Pathology System TrakCare LIS			2018-03-22	613878	Female	N/A	22	20-24																								Laboratory confirmed		ABUA1347R	2018-03-20				BB00721057
Bilharzia (schistosomiasis)	10360	Laboratory notification	King Dinuzulu Hospital	eThekwini	eThekwini Metro	KwaZulu-Natal	NHLS Pathology System TrakCare LIS			2018-03-08	BCKG00319602	Female	N/A	26	25-29				BRIARDENE																				Laboratory confirmed		MU0001069R	2018-03-07				BC01370282
Bilharzia (schistosomiasis)	10361	Laboratory notification	King Dinuzulu Hospital	eThekwini	eThekwini Metro	KwaZulu-Natal	NHLS Pathology System TrakCare LIS			2018-03-28	BCKG00293553	Male	N/A	29	25-29				MORNINGSIDE																				Laboratory confirmed		MU0001393U	2018-03-28				BC01382950
Bilharzia (schistosomiasis)	10362	Laboratory notification	Kwamashu Poly Clinic	eThekwini	eThekwini Metro	KwaZulu-Natal	NHLS Pathology System TrakCare LIS			2017-09-12	050703	Female	N/A	12	10-14																								Laboratory confirmed		ABEQ0889D	2017-09-11				BD01418997
Bilharzia (schistosomiasis)	10363	Laboratory notification	Kwamashu Poly Clinic	eThekwini	eThekwini Metro	KwaZulu-Natal	NHLS Pathology System TrakCare LIS			2017-09-12	090807	Male	N/A	10	10-14																								Laboratory confirmed		ABEQ0890D	2017-09-11				BD01419006
Bilharzia (schistosomiasis)	10364	Laboratory notification	Kwamashu Poly Clinic	eThekwini	eThekwini Metro	KwaZulu-Natal	NHLS Pathology System TrakCare LIS			2018-04-07	050702	Male	N/A	12	10-14																								Laboratory confirmed		ACHL9005D	2018-04-05				BD01537907
Bilharzia (schistosomiasis)	10365	Laboratory notification	Phoenix CHC	eThekwini	eThekwini Metro	KwaZulu-Natal	NHLS Pathology System TrakCare LIS			2018-02-14	100306	Male	N/A	7	5-9																								Laboratory confirmed		ACFJ0123D	2018-02-14				BE03116924
Bilharzia (schistosomiasis)	10366	Laboratory notification	Qadi Clinic	eThekwini	eThekwini Metro	KwaZulu-Natal	NHLS Pathology System TrakCare LIS			2018-02-26	04 01 01	Male	N/A	14	10-14																								Laboratory confirmed		ABFP1194D	2018-02-26				BE03131061
Bilharzia (schistosomiasis)	10367	Laboratory notification	Mahatma Gandhi Memorial Hospital	eThekwini	eThekwini Metro	KwaZulu-Natal	NHLS Pathology System TrakCare LIS			2018-02-27	0212	Female	N/A	18	15-19																								Laboratory confirmed		ABRJ1785R	2018-02-27				BE03132303
Bilharzia (schistosomiasis)	10368	Laboratory notification	Amaoti Clinic	eThekwini	eThekwini Metro	KwaZulu-Natal	NHLS Pathology System TrakCare LIS			2018-02-27	3821/18	Male	N/A	11	10-14																								Laboratory confirmed		AACB0261CCM	2018-02-27				BE03132620
Bilharzia (schistosomiasis)	10369	Laboratory notification	Amaoti Clinic	eThekwini	eThekwini Metro	KwaZulu-Natal	NHLS Pathology System TrakCare LIS			2018-03-01	9506/17	Male	N/A	13	10-14																								Laboratory confirmed		AACB0262CCM	2018-02-28				BE03134161
Bilharzia (schistosomiasis)	10370	Laboratory notification	Mahatma Gandhi Memorial Hospital	eThekwini	eThekwini Metro	KwaZulu-Natal	NHLS Pathology System TrakCare LIS			2018-03-01	940116	Female	N/A	23	20-24																								Laboratory confirmed		ABRJ7795R	2018-02-28				BE03134405
Bilharzia (schistosomiasis)	10372	Laboratory notification	Amaoti Clinic	eThekwini	eThekwini Metro	KwaZulu-Natal	NHLS Pathology System TrakCare LIS			2018-03-02	2726/18	Male	N/A	15	15-19																								Laboratory confirmed		AACB1856CCM	2018-03-01				BE03136220
Bilharzia (schistosomiasis)	10373	Laboratory notification	Amaoti Clinic	eThekwini	eThekwini Metro	KwaZulu-Natal	NHLS Pathology System TrakCare LIS			2018-03-02	8951/17	Male	N/A	14	10-14																								Laboratory confirmed		AACB1855CCM	2018-03-01				BE03136224
Bilharzia (schistosomiasis)	10374	Laboratory notification	Amaoti Clinic	eThekwini	eThekwini Metro	KwaZulu-Natal	NHLS Pathology System TrakCare LIS			2018-03-03	2755/18	Unknown	N/A	14	10-14																								Laboratory confirmed		AACB1776CCM	2018-03-02				BE03137760
Bilharzia (schistosomiasis)	10375	Laboratory notification	Mahatma Gandhi Memorial Hospital	eThekwini	eThekwini Metro	KwaZulu-Natal	NHLS Pathology System TrakCare LIS			2018-03-06	060331	Female	N/A	Unknown	Unknown																								Laboratory confirmed		AABY8758CCM	2018-03-05				BE03140023
Bilharzia (schistosomiasis)	10376	Laboratory notification	Qadi Clinic	eThekwini	eThekwini Metro	KwaZulu-Natal	NHLS Pathology System TrakCare LIS			2018-03-07	070705	Male	N/A	10	10-14																								Laboratory confirmed		ABCT2201D	2018-03-06				BE03141780
Bilharzia (schistosomiasis)	10377	Laboratory notification	Amaoti Clinic	eThekwini	eThekwini Metro	KwaZulu-Natal	NHLS Pathology System TrakCare LIS			2018-03-08	412018	Male	N/A	14	10-14																								Laboratory confirmed		AACB0275CCM	2018-03-07				BE03143331
Bilharzia (schistosomiasis)	10379	Laboratory notification	Inanda C CHC	eThekwini	eThekwini Metro	KwaZulu-Natal	NHLS Pathology System TrakCare LIS			2018-03-12	20090702	Male	N/A	8	5-9																								Laboratory confirmed		ACEZ1786D	2018-03-12				BE03149501
Bilharzia (schistosomiasis)	10380	Laboratory notification	Newtown A CHC	eThekwini	eThekwini Metro	KwaZulu-Natal	NHLS Pathology System TrakCare LIS			2018-03-14	34/54	Male	N/A	19	15-19																								Laboratory confirmed		AACC0085CCM	2018-03-13				BE03151655
Bilharzia (schistosomiasis)	10381	Laboratory notification	Amaoti Clinic	eThekwini	eThekwini Metro	KwaZulu-Natal	NHLS Pathology System TrakCare LIS			2018-03-14	2902/18	Male	N/A	15	15-19																								Laboratory confirmed		ACEY2681D	2018-03-14				BE03154043
Bilharzia (schistosomiasis)	10382	Laboratory notification	Amaoti Clinic	eThekwini	eThekwini Metro	KwaZulu-Natal	NHLS Pathology System TrakCare LIS			2018-03-19	470/14	Male	N/A	19	15-19																								Laboratory confirmed		AACA9214CCM	2018-03-17				BE03158922
Bilharzia (schistosomiasis)	10383	Laboratory notification	Mahatma Gandhi Memorial Hospital	eThekwini	eThekwini Metro	KwaZulu-Natal	NHLS Pathology System TrakCare LIS			2018-03-19	940415	Female	N/A	23	20-24																								Laboratory confirmed		AABY8788CCM	2018-03-19				BE03159907
Bilharzia (schistosomiasis)	10384	Laboratory notification	Amaoti Clinic	eThekwini	eThekwini Metro	KwaZulu-Natal	NHLS Pathology System TrakCare LIS			2018-03-21	2995/18	Female	N/A	20	20-24																								Laboratory confirmed		AACB1284CCM	2018-03-20				BE03161750
Bilharzia (schistosomiasis)	10385	Laboratory notification	Qadi Clinic	eThekwini	eThekwini Metro	KwaZulu-Natal	NHLS Pathology System TrakCare LIS			2018-03-22	0010808	Female	N/A	16	15-19																								Laboratory confirmed		AABZ9683CCM	2018-03-20				BE03161791
Bilharzia (schistosomiasis)	10386	Laboratory notification	Qadi Clinic	eThekwini	eThekwini Metro	KwaZulu-Natal	NHLS Pathology System TrakCare LIS			2018-03-23	UNKNOWN	Male	N/A	12	10-14																								Laboratory confirmed		ABIC503D	2018-03-22				BE03163941
Bilharzia (schistosomiasis)	10387	Laboratory notification	Amaoti Clinic	eThekwini	eThekwini Metro	KwaZulu-Natal	NHLS Pathology System TrakCare LIS			2018-03-26	2847/18	Male	N/A	26	25-29																								Laboratory confirmed		AACA8465CCM	2018-03-26				BE03167402
Bilharzia (schistosomiasis)	10389	Laboratory notification	Qadi Clinic	eThekwini	eThekwini Metro	KwaZulu-Natal	NHLS Pathology System TrakCare LIS			2018-03-27	UNKNOWN	Male	N/A	8	5-9																								Laboratory confirmed		ABCT2202D	2018-03-27				BE03169378
Bilharzia (schistosomiasis)	10390	Laboratory notification	Mahatma Gandhi Memorial Hospital	eThekwini	eThekwini Metro	KwaZulu-Natal	NHLS Pathology System TrakCare LIS			2018-03-29	3018/18	Female	N/A	54	50-54																								Laboratory confirmed		ABTJ3905R	2018-03-27				BE03172579
Bilharzia (schistosomiasis)	10392	Laboratory notification	Inanda C CHC	eThekwini	eThekwini Metro	KwaZulu-Natal	NHLS Pathology System TrakCare LIS			2018-04-06	20070512	Male	N/A	10	10-14																								Laboratory confirmed		AACD1861CCM	2018-04-04				BE03177054
Bilharzia (schistosomiasis)	10396	Laboratory notification	Ntuze Clinic	uMhlathuze	King Cetshwayo	KwaZulu-Natal	NHLS Pathology System TrakCare LIS			2017-09-10	10677/17	Male	N/A	19	15-19																								Laboratory confirmed		ABJB7343R	2017-09-08				BF02874935
Bilharzia (schistosomiasis)	10398	Laboratory notification	Nomponjwane Clinic	Mthonjaneni	King Cetshwayo	KwaZulu-Natal	NHLS Pathology System TrakCare LIS			2018-03-25	2476/18	Male	N/A	10	10-14																								Laboratory confirmed		ABUH5863R	2018-03-23				BF03072407
Bilharzia (schistosomiasis)	10399	Laboratory notification	Thokozani Clinic	uMhlathuze	King Cetshwayo	KwaZulu-Natal	NHLS Pathology System TrakCare LIS			2018-03-25	1719782	Male	N/A	11	10-14																								Laboratory confirmed		ABUI6652R	2018-03-23				BF03072415
Bilharzia (schistosomiasis)	10400	Laboratory notification	Nomponjwane Clinic	Mthonjaneni	King Cetshwayo	KwaZulu-Natal	NHLS Pathology System TrakCare LIS			2018-03-28	UNKNOWN	Male	N/A	10	10-14																								Laboratory confirmed		ABUH5888R	2018-03-27				BF03075838
Bilharzia (schistosomiasis)	10401	Laboratory notification	Khandisa Clinic	uMhlathuze	King Cetshwayo	KwaZulu-Natal	NHLS Pathology System TrakCare LIS			2018-03-29	1733/18	Male	N/A	12	10-14																								Laboratory confirmed		ABRQ3238R	2018-03-28				BF03077163
Bilharzia (schistosomiasis)	10402	Laboratory notification	Nseleni Clinic	uMhlathuze	King Cetshwayo	KwaZulu-Natal	NHLS Pathology System TrakCare LIS			2018-04-07	11133/18	Male	N/A	11	10-14																								Laboratory confirmed		ABUM4400R	2018-04-05				BF03083619
Bilharzia (schistosomiasis)	10410	Laboratory notification	Osindisweni Hospital	eThekwini	eThekwini Metro	KwaZulu-Natal	NHLS Pathology System TrakCare LIS			2018-03-05	14765	Male	N/A	22	20-24																								Laboratory confirmed		ACHW6932D	2018-03-05				BG00811700
Bilharzia (schistosomiasis)	10411	Laboratory notification	Ottawa Clinic	eThekwini	eThekwini Metro	KwaZulu-Natal	NHLS Pathology System TrakCare LIS			2018-03-07	991019	Female	N/A	18	15-19																								Laboratory confirmed		ACHP7874D	2018-03-07				BG00813292
Bilharzia (schistosomiasis)	10412	Laboratory notification	Verulam Clinic	eThekwini	eThekwini Metro	KwaZulu-Natal	NHLS Pathology System TrakCare LIS			2018-03-09	11684/17	Female	N/A	19	15-19																								Laboratory confirmed		ACHY6770D	2018-03-09				BG00814559
Bilharzia (schistosomiasis)	10413	Laboratory notification	Trenance Park Clinic	eThekwini	eThekwini Metro	KwaZulu-Natal	NHLS Pathology System TrakCare LIS			2018-03-14	010811	Male	N/A	17	15-19																								Laboratory confirmed		ACHY7472D	2018-03-14				BG00816104
Bilharzia (schistosomiasis)	10414	Laboratory notification	Tongaat CHC	eThekwini	eThekwini Metro	KwaZulu-Natal	NHLS Pathology System TrakCare LIS			2018-03-19	000209	Female	N/A	17	15-19																								Laboratory confirmed		ABFU4236D	2018-03-19				BG00817632
Bilharzia (schistosomiasis)	10415	Laboratory notification	Verulam Clinic	eThekwini	eThekwini Metro	KwaZulu-Natal	NHLS Pathology System TrakCare LIS			2018-03-20	UNKNOWN	Female	N/A	21	20-24																								Laboratory confirmed		ACHY6794D	2018-03-20				BG00818669
Bilharzia (schistosomiasis)	10416	Laboratory notification	Osindisweni Hospital	eThekwini	eThekwini Metro	KwaZulu-Natal	NHLS Pathology System TrakCare LIS			2018-03-22	14542/17	Male	N/A	Unknown	Unknown																								Laboratory confirmed		ACIQ1929D	2018-03-22				BG00819363
Bilharzia (schistosomiasis)	10417	Laboratory notification	Verulam Clinic	eThekwini	eThekwini Metro	KwaZulu-Natal	NHLS Pathology System TrakCare LIS			2018-03-23	39/18	Female	N/A	23	20-24																								Laboratory confirmed		ACHY6729D	2018-03-23				BG00819684
Bilharzia (schistosomiasis)	10418	Laboratory notification	Redcliffe Clinic	eThekwini	eThekwini Metro	KwaZulu-Natal	NHLS Pathology System TrakCare LIS			2018-03-23	021116	Male	N/A	15	15-19																								Laboratory confirmed		ACIG0019D	2018-03-23				BG00819697
Bilharzia (schistosomiasis)	10419	Laboratory notification	Osindisweni Hospital	eThekwini	eThekwini Metro	KwaZulu-Natal	NHLS Pathology System TrakCare LIS			2018-03-28	6191	Male	N/A	15	15-19																								Laboratory confirmed		ACHW1887D	2018-03-28				BG00821370
Bilharzia (schistosomiasis)	10420	Laboratory notification	Osindisweni Hospital	eThekwini	eThekwini Metro	KwaZulu-Natal	NHLS Pathology System TrakCare LIS			2018-03-29	UNKNOWN	Female	N/A	13	10-14																								Laboratory confirmed		ABHQ9862NOF	2018-03-29				BG00821840
Bilharzia (schistosomiasis)	10421	Laboratory notification	Redcliffe Clinic	eThekwini	eThekwini Metro	KwaZulu-Natal	NHLS Pathology System TrakCare LIS			2018-03-29	2004/2/26	Male	N/A	14	10-14																								Laboratory confirmed		ACIG0023D	2018-03-29				BG00821852
Bilharzia (schistosomiasis)	10422	Laboratory notification	Osindisweni Hospital	eThekwini	eThekwini Metro	KwaZulu-Natal	NHLS Pathology System TrakCare LIS			2018-04-05	6822/18	Male	N/A	16	15-19																								Laboratory confirmed		ACHG5551D	2018-04-05				BG00823877
Bilharzia (schistosomiasis)	10423	Laboratory notification	Verulam Clinic	eThekwini	eThekwini Metro	KwaZulu-Natal	NHLS Pathology System TrakCare LIS			2018-04-05	318/18	Female	N/A	22	20-24																								Laboratory confirmed		ACHW0032D	2018-04-05				BG00824314
Bilharzia (schistosomiasis)	10425	Laboratory notification	Redcliffe Clinic	eThekwini	eThekwini Metro	KwaZulu-Natal	NHLS Pathology System TrakCare LIS			2018-03-14	081220	Female	N/A	9	5-9																								Laboratory confirmed		ACIG0013D	2018-03-12				BGM0011597
Bilharzia (schistosomiasis)	10426	Laboratory notification	Redcliffe Clinic	eThekwini	eThekwini Metro	KwaZulu-Natal	NHLS Pathology System TrakCare LIS			2018-03-14	910125	Female	N/A	27	25-29																								Laboratory confirmed		ABFT9331D	2018-03-13				BGM0011690
Bilharzia (schistosomiasis)	10427	Laboratory notification	Sundumbili CHC	Mandeni	iLembe	KwaZulu-Natal	NHLS Pathology System TrakCare LIS			2017-09-10	07/15	Male	N/A	34	30-34																								Laboratory confirmed		ABDA0131P	2017-09-08				BH01948592
Bilharzia (schistosomiasis)	10428	Laboratory notification	Stanger Hospital	Kwadukuza	iLembe	KwaZulu-Natal	NHLS Pathology System TrakCare LIS			2018-03-05	871107	Female	N/A	30	30-34																								Laboratory confirmed		ABSP9608R	2018-02-22				BH02078948
Bilharzia (schistosomiasis)	10429	Laboratory notification	Isithebe Clinic	Mandeni	iLembe	KwaZulu-Natal	NHLS Pathology System TrakCare LIS			2018-02-27	23745/17	Female	N/A	22	20-24																								Laboratory confirmed		AAUQ0586P	2018-02-27				BH02081685
Bilharzia (schistosomiasis)	10430	Laboratory notification	Groutville Clinic	Kwadukuza	iLembe	KwaZulu-Natal	NHLS Pathology System TrakCare LIS			2018-02-27	97.03.18	Unknown	N/A	20	20-24																								Laboratory confirmed		ABBB9926P	2018-02-27				BH02081710
Bilharzia (schistosomiasis)	10431	Laboratory notification	Hlomindlini Clinic [mandeni]	Mandeni	iLembe	KwaZulu-Natal	NHLS Pathology System TrakCare LIS			2018-02-28	AAUU5830P	Male	N/A	18	15-19																								Laboratory confirmed		AAUU5830P	2018-02-28				BH02082926
Bilharzia (schistosomiasis)	10432	Laboratory notification	Maphumulo Health Post	Maphumulo	iLembe	KwaZulu-Natal	NHLS Pathology System TrakCare LIS			2018-02-28	1559	Male	N/A	13	10-14																								Laboratory confirmed		ABAX0674P	2018-02-28				BH02082937
Bilharzia (schistosomiasis)	10433	Laboratory notification	Mpumelelo Clinic (Stanger)	Kwadukuza	iLembe	KwaZulu-Natal	NHLS Pathology System TrakCare LIS			2018-03-02	2007/09/25 LAN	Female	N/A	10	10-14																								Laboratory confirmed		ABB	2018-03-01				BH02084962
Bilharzia (schistosomiasis)	10434	Laboratory notification	Ohwebede Clinic	Mandeni	iLembe	KwaZulu-Natal	NHLS Pathology System TrakCare LIS			2018-03-02	04.10.09	Female	N/A	13	10-14																								Laboratory confirmed		ABDA8542P	2018-03-02				BH02085035
Bilharzia (schistosomiasis)	10435	Laboratory notification	Maphumulo Health Post	Maphumulo	iLembe	KwaZulu-Natal	NHLS Pathology System TrakCare LIS			2018-03-03	1698/18	Male	N/A	8	5-9																								Laboratory confirmed		ABAX0682P	2018-03-03				BH02086114
Bilharzia (schistosomiasis)	10436	Laboratory notification	Ohwebede Clinic	Mandeni	iLembe	KwaZulu-Natal	NHLS Pathology System TrakCare LIS			2018-03-03	061205	Male	N/A	11	10-14																								Laboratory confirmed		ABDA8557P	2018-03-03				BH02086126
Bilharzia (schistosomiasis)	10437	Laboratory notification	Isithundu Clinic	Engcobo	Chris Hani	Eastern Cape	NHLS Pathology System TrakCare LIS			2018-03-06	021030	Male	N/A	15	15-19																								Laboratory confirmed		ABAX0129P	2018-03-05				BH02087620
Bilharzia (schistosomiasis)	10438	Laboratory notification	Mandeni Clinic	Mandeni	iLembe	KwaZulu-Natal	NHLS Pathology System TrakCare LIS			2018-03-10	M000108	Male	N/A	18	15-19																								Laboratory confirmed		ABBB7855P	2018-03-09				BH02091566
Bilharzia (schistosomiasis)	10439	Laboratory notification	Stanger Hospital	Kwadukuza	iLembe	KwaZulu-Natal	NHLS Pathology System TrakCare LIS			2018-03-10	080918	Female	N/A	9	5-9																								Laboratory confirmed		ABPM2620R	2018-03-09				BH02091857
Bilharzia (schistosomiasis)	10440	Laboratory notification	Ndulinde Clinic	Mandeni	iLembe	KwaZulu-Natal	NHLS Pathology System TrakCare LIS			2018-03-10	090531	Male	N/A	8	5-9																								Laboratory confirmed		AAUR6438P	2018-03-09				BH02092435
Bilharzia (schistosomiasis)	10441	Laboratory notification	Isithebe Clinic	Mandeni	iLembe	KwaZulu-Natal	NHLS Pathology System TrakCare LIS			2018-03-13	111224	Female	N/A	6	5-9																								Laboratory confirmed		ABAH0567P	2018-03-12				BH02094109
Bilharzia (schistosomiasis)	10442	Laboratory notification	Mandeni Clinic	Mandeni	iLembe	KwaZulu-Natal	NHLS Pathology System TrakCare LIS			2018-03-14	760915	Male	N/A	41	40-44																								Laboratory confirmed		ABBB8512P	2018-03-13				BH02095074
Bilharzia (schistosomiasis)	10443	Laboratory notification	Stanger Hospital	Kwadukuza	iLembe	KwaZulu-Natal	NHLS Pathology System TrakCare LIS			2018-03-14	090311	Female	N/A	9	5-9																								Laboratory confirmed		AAAN9648CCM	2018-03-13				BH02095092
Bilharzia (schistosomiasis)	10444	Laboratory notification	Stanger Hospital	Kwadukuza	iLembe	KwaZulu-Natal	NHLS Pathology System TrakCare LIS			2018-03-14	051027	Male	N/A	12	10-14																								Laboratory confirmed		AAAN9635CCM	2018-03-13				BH02095093
Bilharzia (schistosomiasis)	10445	Laboratory notification	Stanger Hospital	Kwadukuza	iLembe	KwaZulu-Natal	NHLS Pathology System TrakCare LIS			2018-03-14	090181	Female	N/A	9	5-9																								Laboratory confirmed		AAAN9640CCM	2018-03-13				BH02095106
Bilharzia (schistosomiasis)	10446	Laboratory notification	Stanger Hospital	Kwadukuza	iLembe	KwaZulu-Natal	NHLS Pathology System TrakCare LIS			2018-03-14	070213	Male	N/A	11	10-14																								Laboratory confirmed		AAAN9615CCM	2018-03-13				BH02095109
Bilharzia (schistosomiasis)	10447	Laboratory notification	Stanger Hospital	Kwadukuza	iLembe	KwaZulu-Natal	NHLS Pathology System TrakCare LIS			2018-03-14	030223	Male	N/A	15	15-19																								Laboratory confirmed		AAAN9631CCM	2018-03-13				BH02095111
Bilharzia (schistosomiasis)	10448	Laboratory notification	Stanger Hospital	Kwadukuza	iLembe	KwaZulu-Natal	NHLS Pathology System TrakCare LIS			2018-03-14	060521	Female	N/A	11	10-14																								Laboratory confirmed		AAAN9643CCM	2018-03-13				BH02095112
Bilharzia (schistosomiasis)	10449	Laboratory notification	Stanger Hospital	Kwadukuza	iLembe	KwaZulu-Natal	NHLS Pathology System TrakCare LIS			2018-03-14	670107	Female	N/A	11	10-14																								Laboratory confirmed		AAAN9645CCM	2018-03-14				BH02095154
Bilharzia (schistosomiasis)	10450	Laboratory notification	Stanger Hospital	Kwadukuza	iLembe	KwaZulu-Natal	NHLS Pathology System TrakCare LIS			2018-03-14	010614	Male	N/A	16	15-19																								Laboratory confirmed		AAAN9629CCM	2018-03-13				BH02095159
Bilharzia (schistosomiasis)	10451	Laboratory notification	Stanger Hospital	Kwadukuza	iLembe	KwaZulu-Natal	NHLS Pathology System TrakCare LIS			2018-03-14	081103	Female	N/A	9	5-9																								Laboratory confirmed		AAAN9641CCM	2018-03-14				BH02095161
Bilharzia (schistosomiasis)	10452	Laboratory notification	Stanger Hospital	Kwadukuza	iLembe	KwaZulu-Natal	NHLS Pathology System TrakCare LIS			2018-03-14	010608	Female	N/A	6	5-9																								Laboratory confirmed		ABDS5826P	2018-03-14				BH02095162
Bilharzia (schistosomiasis)	10453	Laboratory notification	Stanger Hospital	Kwadukuza	iLembe	KwaZulu-Natal	NHLS Pathology System TrakCare LIS			2018-03-14	040428	Male	N/A	13	10-14																								Laboratory confirmed		AAAN9613CCM	2018-03-14				BH02095165
Bilharzia (schistosomiasis)	10454	Laboratory notification	Stanger Hospital	Kwadukuza	iLembe	KwaZulu-Natal	NHLS Pathology System TrakCare LIS			2018-03-14	06011	Male	N/A	12	10-14																								Laboratory confirmed		AAAN9632CCM	2018-03-14				BH02095167
Bilharzia (schistosomiasis)	10455	Laboratory notification	Stanger Hospital	Kwadukuza	iLembe	KwaZulu-Natal	NHLS Pathology System TrakCare LIS			2018-03-14	300305	Male	N/A	12	10-14																								Laboratory confirmed		AAAN9620CCM	2018-03-14				BH02095170
Bilharzia (schistosomiasis)	10456	Laboratory notification	Stanger Hospital	Kwadukuza	iLembe	KwaZulu-Natal	NHLS Pathology System TrakCare LIS			2018-03-14	080218	Male	N/A	9	5-9																								Laboratory confirmed		AAAN9630CCM	2018-03-14				BH02095174
Bilharzia (schistosomiasis)	10457	Laboratory notification	Stanger Hospital	Kwadukuza	iLembe	KwaZulu-Natal	NHLS Pathology System TrakCare LIS			2018-03-14	021104	Male	N/A	15	15-19																								Laboratory confirmed		AAAN9622CCM	2018-03-14				BH02095175
Bilharzia (schistosomiasis)	10458	Laboratory notification	Stanger Hospital	Kwadukuza	iLembe	KwaZulu-Natal	NHLS Pathology System TrakCare LIS			2018-03-14	060507	Male	N/A	12	10-14																								Laboratory confirmed		AAAN9621CCM	2018-03-14				BH02095177
Bilharzia (schistosomiasis)	10459	Laboratory notification	Stanger Hospital	Kwadukuza	iLembe	KwaZulu-Natal	NHLS Pathology System TrakCare LIS			2018-03-14	061122	Male	N/A	11	10-14																								Laboratory confirmed		AAAN9616CCM	2018-03-14				BH02095178
Bilharzia (schistosomiasis)	10460	Laboratory notification	Stanger Hospital	Kwadukuza	iLembe	KwaZulu-Natal	NHLS Pathology System TrakCare LIS			2018-03-14	080520	Female	N/A	9	5-9																								Laboratory confirmed		AAAN9646CCM	2018-03-13				BH02095179
Bilharzia (schistosomiasis)	10461	Laboratory notification	Mpumelelo Clinic (Stanger)	Kwadukuza	iLembe	KwaZulu-Natal	NHLS Pathology System TrakCare LIS			2018-03-14	030304	Male	N/A	14	10-14																								Laboratory confirmed		AAUS5820P	2018-03-13				BH02095193
Bilharzia (schistosomiasis)	10462	Laboratory notification	Stanger Hospital	Kwadukuza	iLembe	KwaZulu-Natal	NHLS Pathology System TrakCare LIS			2018-03-14	060915	Male	N/A	11	10-14																								Laboratory confirmed		AAAN9626CCM	2018-03-14				BH02095196
Bilharzia (schistosomiasis)	10463	Laboratory notification	Mpumelelo Clinic (Stanger)	Kwadukuza	iLembe	KwaZulu-Natal	NHLS Pathology System TrakCare LIS			2018-03-15	040413	Male	N/A	104	75+																								Laboratory confirmed		ABAZ2104P	2018-03-13				BH02096337
Bilharzia (schistosomiasis)	10464	Laboratory notification	Untunjambili Hospital	Maphumulo	iLembe	KwaZulu-Natal	NHLS Pathology System TrakCare LIS			2018-03-16	940908	Female	N/A	23	20-24																								Laboratory confirmed		ABPL9036R	2018-03-16				BH02097487
Bilharzia (schistosomiasis)	10465	Laboratory notification	Maphumulo Health Post	Maphumulo	iLembe	KwaZulu-Natal	NHLS Pathology System TrakCare LIS			2018-03-17	110702	Male	N/A	6	5-9																								Laboratory confirmed		AAWA9478P	2018-03-16				BH02098235
Bilharzia (schistosomiasis)	10466	Laboratory notification	Isithundu Clinic	Engcobo	Chris Hani	Eastern Cape	NHLS Pathology System TrakCare LIS			2018-03-17	840511	Male	N/A	33	30-34																								Laboratory confirmed		ACFU9225D	2018-03-16				BH02098237
Bilharzia (schistosomiasis)	10467	Laboratory notification	Stanger Hospital	Kwadukuza	iLembe	KwaZulu-Natal	NHLS Pathology System TrakCare LIS			2018-03-19	20050611	Male	N/A	12	10-14																								Laboratory confirmed		ABSN8182R	2018-03-19				BH02098711
Bilharzia (schistosomiasis)	10468	Laboratory notification	Stanger Hospital	Kwadukuza	iLembe	KwaZulu-Natal	NHLS Pathology System TrakCare LIS			2018-03-20	28/08/01	Female	N/A	16	15-19																								Laboratory confirmed		ABSO6957R	2018-03-20				BH02099720
Bilharzia (schistosomiasis)	10469	Laboratory notification	Stanger Hospital	Kwadukuza	iLembe	KwaZulu-Natal	NHLS Pathology System TrakCare LIS			2018-03-21	040413	Male	N/A	13	10-14																								Laboratory confirmed		ABDC2793D	2018-03-20				BH02100091
Bilharzia (schistosomiasis)	10470	Laboratory notification	Stanger Hospital	Kwadukuza	iLembe	KwaZulu-Natal	NHLS Pathology System TrakCare LIS			2018-03-21	081121	Male	N/A	9	5-9																								Laboratory confirmed		ABDC2792D	2018-03-20				BH02100094
Bilharzia (schistosomiasis)	10472	Laboratory notification	Sundumbili CHC	Mandeni	iLembe	KwaZulu-Natal	NHLS Pathology System TrakCare LIS			2018-03-28	2986/18	Male	N/A	13	10-14																								Laboratory confirmed		ABBA9456P	2018-03-27				BH02105383
Bilharzia (schistosomiasis)	10473	Laboratory notification	Isithundu Clinic	Engcobo	Chris Hani	Eastern Cape	NHLS Pathology System TrakCare LIS			2018-03-30	080302	Female	N/A	10	10-14																								Laboratory confirmed		AAWA9574P	2018-03-29				BH02107341
Bilharzia (schistosomiasis)	10474	Laboratory notification	Stanger Hospital	Kwadukuza	iLembe	KwaZulu-Natal	NHLS Pathology System TrakCare LIS			2018-04-04	040705	Male	N/A	13	10-14																								Laboratory confirmed		ABAX8201P	2018-04-03				BH02108440
Bilharzia (schistosomiasis)	10475	Laboratory notification	Isithundu Clinic	Engcobo	Chris Hani	Eastern Cape	NHLS Pathology System TrakCare LIS			2018-04-04	041004	Male	N/A	13	10-14																								Laboratory confirmed		AAWA9587P	2018-04-04				BH02109369
Bilharzia (schistosomiasis)	10476	Laboratory notification	Isithundu Clinic	Engcobo	Chris Hani	Eastern Cape	NHLS Pathology System TrakCare LIS			2018-04-04	100409	Male	N/A	7	5-9																								Laboratory confirmed		AAWA9589P	2018-04-04				BH02109371
Bilharzia (schistosomiasis)	10477	Laboratory notification	Ndulinde Clinic	Mandeni	iLembe	KwaZulu-Natal	NHLS Pathology System TrakCare LIS			2018-04-04	MZI 050622	Male	N/A	11	10-14																								Laboratory confirmed		AAUR6898P	2018-04-04				BH02109373
Bilharzia (schistosomiasis)	10478	Laboratory notification	Sundumbili CHC	Mandeni	iLembe	KwaZulu-Natal	NHLS Pathology System TrakCare LIS			2018-04-05	3820/18	Male	N/A	13	10-14																								Laboratory confirmed		ABBA9035P	2018-04-05				BH02110650
Bilharzia (schistosomiasis)	10480	Laboratory notification	Umphumulo Hospital	Maphumulo	iLembe	KwaZulu-Natal	NHLS Pathology System TrakCare LIS			2018-03-16	941106	Female	N/A	23	20-24																								Laboratory confirmed		ACFU8048D	2018-03-15				BI00201897
Bilharzia (schistosomiasis)	10481	Laboratory notification	Umphumulo Hospital	Maphumulo	iLembe	KwaZulu-Natal	NHLS Pathology System TrakCare LIS			2018-04-03	4041/14	Male	N/A	23	20-24																								Laboratory confirmed		ABBI9730P	2018-04-03				BI00202643
Bilharzia (schistosomiasis)	10482	Laboratory notification	Umphumulo Hospital	Maphumulo	iLembe	KwaZulu-Natal	NHLS Pathology System TrakCare LIS			2018-04-04	1220/18	Female	N/A	24	20-24																								Laboratory confirmed		ACFU8447D	2018-04-04				BI00202716
Bilharzia (schistosomiasis)	10483	Laboratory notification	Beatrice Street Clinic	eThekwini	eThekwini Metro	KwaZulu-Natal	NHLS Pathology System TrakCare LIS			2018-03-14	BSC 1566	Male	N/A	28	25-29																								Laboratory confirmed		ABOO5270R	2018-03-14				CA02521317
Bilharzia (schistosomiasis)	10484	Laboratory notification	Addington Hospital	eThekwini	eThekwini Metro	KwaZulu-Natal	NHLS Pathology System TrakCare LIS			2018-03-20	CAAD00403402	Female	N/A	29	25-29				DURBAN																				Laboratory confirmed		MU0001265R	2018-03-20				CA02526098
Bilharzia (schistosomiasis)	10485	Laboratory notification	Addington Hospital	eThekwini	eThekwini Metro	KwaZulu-Natal	NHLS Pathology System TrakCare LIS			2018-03-23	CAAD00528494	Female	N/A	18	15-19				STANGER																				Laboratory confirmed		MU0001316R	2018-03-23				CA02528846
Bilharzia (schistosomiasis)	10486	Laboratory notification	Addington Hospital	eThekwini	eThekwini Metro	KwaZulu-Natal	NHLS Pathology System TrakCare LIS			2018-03-29	CAAD00531373	Male	N/A	13	10-14				EFFINGHAM HEIGHTS																				Laboratory confirmed		MU0001379R	2018-03-27				CA02531799
Bilharzia (schistosomiasis)	10487	Laboratory notification	Addington Hospital	eThekwini	eThekwini Metro	KwaZulu-Natal	NHLS Pathology System TrakCare LIS			2018-04-04	CAAD00532417	Female	N/A	19	15-19				DURBAN																				Laboratory confirmed		MU0001458R	2018-04-04				CA02536321
Bilharzia (schistosomiasis)	10489	Laboratory notification	Izingolweni Clinic	Ray Nkonyani	Ugu	KwaZulu-Natal	NHLS Pathology System TrakCare LIS			2018-02-28	UNKNOWN	Male	N/A	12	10-14																								Laboratory confirmed		ACJI0882D	2018-02-28				CC00442701
Bilharzia (schistosomiasis)	10490	Laboratory notification	Izingolweni Clinic	Ray Nkonyani	Ugu	KwaZulu-Natal	NHLS Pathology System TrakCare LIS			2018-02-28	UNKNOWN	Male	N/A	10	10-14																								Laboratory confirmed		ACJI0881D	2018-02-28				CC00442702
Bilharzia (schistosomiasis)	10491	Laboratory notification	Kwa-Mbunde Gateway Clinic	Ray Nkonyani	Ugu	KwaZulu-Natal	NHLS Pathology System TrakCare LIS			2018-02-28	UNKNOWN	Female	N/A	6	5-9																								Laboratory confirmed		ACEW9291D	2018-02-28				CC00442851
Bilharzia (schistosomiasis)	10492	Laboratory notification	Kwa-Mbunde Gateway Clinic	Ray Nkonyani	Ugu	KwaZulu-Natal	NHLS Pathology System TrakCare LIS			2018-03-02	UNKNOWN	Male	N/A	11	10-14																								Laboratory confirmed		ACEW9292D	2018-03-01				CC00443430
Bilharzia (schistosomiasis)	10493	Laboratory notification	Kwa-Mbunde Gateway Clinic	Ray Nkonyani	Ugu	KwaZulu-Natal	NHLS Pathology System TrakCare LIS			2018-03-02	UNKNOWN	Male	N/A	12	10-14																								Laboratory confirmed		ACEW9293D	2018-03-02				CC00443478
Bilharzia (schistosomiasis)	10494	Laboratory notification	Bhobhoyi Clinic	Ray Nkonyani	Ugu	KwaZulu-Natal	NHLS Pathology System TrakCare LIS			2018-03-06	UNKNOWN	Male	N/A	17	15-19																								Laboratory confirmed		ACJI1008D	2018-03-05				CC00443769
Bilharzia (schistosomiasis)	10495	Laboratory notification	Murchison Hospital	Ray Nkonyani	Ugu	KwaZulu-Natal	NHLS Pathology System TrakCare LIS			2018-03-15	209446	Unknown	N/A	42	40-44																								Laboratory confirmed		ACJI0123D	2018-03-15				CC00445793
Bilharzia (schistosomiasis)	10496	Laboratory notification	Izingolweni Clinic	Ray Nkonyani	Ugu	KwaZulu-Natal	NHLS Pathology System TrakCare LIS			2018-03-19	UNKNOWN	Male	N/A	17	15-19																								Laboratory confirmed		ACHS7060D	2018-03-19				CC00446448
Bilharzia (schistosomiasis)	10497	Laboratory notification	Murchison Hospital	Ray Nkonyani	Ugu	KwaZulu-Natal	NHLS Pathology System TrakCare LIS			2018-03-22	54702	Female	N/A	14	10-14																								Laboratory confirmed		ACJH8119D	2018-03-22				CC00625280,CC00447129
Bilharzia (schistosomiasis)	10498	Laboratory notification	Bhobhoyi Clinic	Ray Nkonyani	Ugu	KwaZulu-Natal	NHLS Pathology System TrakCare LIS			2018-03-22	UNKNOWN	Male	N/A	7	5-9																								Laboratory confirmed		ACJI1127D	2018-03-22				CC00447133
Bilharzia (schistosomiasis)	10500	Laboratory notification	Bhobhoyi Clinic	Ray Nkonyani	Ugu	KwaZulu-Natal	NHLS Pathology System TrakCare LIS			2018-03-28	UNKNOWN	Female	N/A	9	5-9																								Laboratory confirmed		ACHS7353D	2018-03-28				CC00448286
Bilharzia (schistosomiasis)	10501	Laboratory notification	Izingolweni Clinic	Ray Nkonyani	Ugu	KwaZulu-Natal	NHLS Pathology System TrakCare LIS			2018-03-29	UNKNOWN	Male	N/A	13	10-14																								Laboratory confirmed		ACHS7072D	2018-03-29				CC00448615
Bilharzia (schistosomiasis)	10503	Laboratory notification	Mthimude Clinic	Ray Nkonyani	Ugu	KwaZulu-Natal	NHLS Pathology System TrakCare LIS			2018-04-06	20041026	Male	N/A	13	10-14																								Laboratory confirmed		ACIN1191D	2018-04-06				CC00450049
Bilharzia (schistosomiasis)	10523	Laboratory notification	Port Shepstone Hospital	Ray Nkonyani	Ugu	KwaZulu-Natal	NHLS Pathology System TrakCare LIS			2017-09-07	960215	Female	N/A	21	20-24																								Laboratory confirmed		ABLR6146R	2017-09-06				CD01857232,CD01810046,CD01794125
Bilharzia (schistosomiasis)	10524	Laboratory notification	Turton CHC	Umzumbe	Ugu	KwaZulu-Natal	NHLS Pathology System TrakCare LIS			2017-09-08	20061209	Male	N/A	10	10-14																								Laboratory confirmed		AABL3008CCM	2017-09-06				CD01795842
Bilharzia (schistosomiasis)	10525	Laboratory notification	Madlala Clinic	Ray Nkonyani	Ugu	KwaZulu-Natal	NHLS Pathology System TrakCare LIS			2017-09-09	141120	Female	N/A	2	0-4																								Laboratory confirmed		ABEB0270D	2017-09-07				CD01795870
Bilharzia (schistosomiasis)	10526	Laboratory notification	Turton CHC	Umzumbe	Ugu	KwaZulu-Natal	NHLS Pathology System TrakCare LIS			2017-09-10	2010/07/05	Female	N/A	7	5-9																								Laboratory confirmed		AABL3022CCM	2017-09-08				CD01796770
Bilharzia (schistosomiasis)	10527	Laboratory notification	Ntabeni Clinic	Ray Nkonyani	Ugu	KwaZulu-Natal	NHLS Pathology System TrakCare LIS			2017-09-10	120227	Female	N/A	5	5-9																								Laboratory confirmed		AABL5174CCM	2017-09-07				CD01796788
Bilharzia (schistosomiasis)	10528	Laboratory notification	Mvutshini Clinic	Ray Nkonyani	Ugu	KwaZulu-Natal	NHLS Pathology System TrakCare LIS			2018-02-01	050826	Male	N/A	12	10-14																								Laboratory confirmed		ABPS2633R	2018-01-31				CD01871712
Bilharzia (schistosomiasis)	10529	Laboratory notification	Ntimbankulu Clinic	Umzumbe	Ugu	KwaZulu-Natal	NHLS Pathology System TrakCare LIS			2018-02-28	2007/18	Male	N/A	11	10-14																								Laboratory confirmed		AABN5897CCM	2018-02-27				CD01887725
Bilharzia (schistosomiasis)	10530	Laboratory notification	Madlala Clinic	Ray Nkonyani	Ugu	KwaZulu-Natal	NHLS Pathology System TrakCare LIS			2018-02-28	030727	Female	N/A	14	10-14																								Laboratory confirmed		ABRM0714R	2018-02-27				CD01887726
Bilharzia (schistosomiasis)	10532	Laboratory notification	Bhomela Clinic	Ray Nkonyani	Ugu	KwaZulu-Natal	NHLS Pathology System TrakCare LIS			2018-02-28	060119	Male	N/A	12	10-14																								Laboratory confirmed		ABRI9506R	2018-02-27				CD01897276,CD01887741
Bilharzia (schistosomiasis)	10533	Laboratory notification	Ludimala Clinic	Ray Nkonyani	Ugu	KwaZulu-Natal	NHLS Pathology System TrakCare LIS			2018-02-28	2054/18	Male	N/A	9	5-9																								Laboratory confirmed		AABQ8830CCM	2018-02-27				CD01887748
Bilharzia (schistosomiasis)	10534	Laboratory notification	Ntimbankulu Clinic	Umzumbe	Ugu	KwaZulu-Natal	NHLS Pathology System TrakCare LIS			2018-03-01	040724	Male	N/A	13	10-14																								Laboratory confirmed		AABN5900CCM	2018-02-28				CD01888455
Bilharzia (schistosomiasis)	10535	Laboratory notification	Bhomela Clinic	Ray Nkonyani	Ugu	KwaZulu-Natal	NHLS Pathology System TrakCare LIS			2018-03-01	090127	Male	N/A	9	5-9																								Laboratory confirmed		ABRI9508R	2018-02-28				CD02054811,CD01888476
Bilharzia (schistosomiasis)	10536	Laboratory notification	Margate Clinic	Ray Nkonyani	Ugu	KwaZulu-Natal	NHLS Pathology System TrakCare LIS			2018-03-01	080525	Male	N/A	9	5-9																								Laboratory confirmed		ABRK4513R	2018-02-28				CD01888486
Bilharzia (schistosomiasis)	10537	Laboratory notification	Umtentweni Clinic	Ray Nkonyani	Ugu	KwaZulu-Natal	NHLS Pathology System TrakCare LIS			2018-03-02	051027	Male	N/A	12	10-14																								Laboratory confirmed		AABQ0548CCM	2018-03-01				CD01889235
Bilharzia (schistosomiasis)	10538	Laboratory notification	Assisi Clinic	Umzumbe	Ugu	KwaZulu-Natal	NHLS Pathology System TrakCare LIS			2018-03-02	5877-18	Male	N/A	11	10-14																								Laboratory confirmed		ABRK6720R	2018-03-01				CD01889237
Bilharzia (schistosomiasis)	10539	Laboratory notification	Ntabeni Clinic	Ray Nkonyani	Ugu	KwaZulu-Natal	NHLS Pathology System TrakCare LIS			2018-03-02	990705	Male	N/A	19	15-19																								Laboratory confirmed		ABRK7337R	2018-03-01				CD01889268
Bilharzia (schistosomiasis)	10540	Laboratory notification	Port Edward Clinic	Ray Nkonyani	Ugu	KwaZulu-Natal	NHLS Pathology System TrakCare LIS			2018-03-03	8601/11	Male	N/A	8	5-9																								Laboratory confirmed		ABRM5815R	2018-03-01				CD01890002
Bilharzia (schistosomiasis)	10541	Laboratory notification	Gamalakhe Clinic	Ray Nkonyani	Ugu	KwaZulu-Natal	NHLS Pathology System TrakCare LIS			2018-03-03	950709	Female	N/A	22	20-24																								Laboratory confirmed		ABRW0274R	2018-03-02				CD01890014
Bilharzia (schistosomiasis)	10542	Laboratory notification	Ntabeni Clinic	Ray Nkonyani	Ugu	KwaZulu-Natal	NHLS Pathology System TrakCare LIS			2018-03-03	NTA071107	Female	N/A	10	10-14																								Laboratory confirmed		AABQ9083CCM	2018-03-02				CD01890015
Bilharzia (schistosomiasis)	10543	Laboratory notification	Ntabeni Clinic	Ray Nkonyani	Ugu	KwaZulu-Natal	NHLS Pathology System TrakCare LIS			2018-03-03	NTA110827	Male	N/A	6	5-9																								Laboratory confirmed		AABQ9082CCM	2018-03-02				CD01890016
Bilharzia (schistosomiasis)	10545	Laboratory notification	Ntabeni Clinic	Ray Nkonyani	Ugu	KwaZulu-Natal	NHLS Pathology System TrakCare LIS			2018-03-06	980129	Female	N/A	20	20-24																								Laboratory confirmed		AABQ1482CCM	2018-03-05				CD01891054
Bilharzia (schistosomiasis)	10546	Laboratory notification	Port Edward Clinic	Ray Nkonyani	Ugu	KwaZulu-Natal	NHLS Pathology System TrakCare LIS			2018-03-07	1020/18	Male	N/A	12	10-14																								Laboratory confirmed		ABRM5816R	2018-03-05				CD01891056
Bilharzia (schistosomiasis)	10547	Laboratory notification	Ntabeni Clinic	Ray Nkonyani	Ugu	KwaZulu-Natal	NHLS Pathology System TrakCare LIS			2018-03-07	010215	Female	N/A	17	15-19																								Laboratory confirmed		AABQ1487CCM	2018-03-06				CD01891963
Bilharzia (schistosomiasis)	10548	Laboratory notification	Bhomela Clinic	Ray Nkonyani	Ugu	KwaZulu-Natal	NHLS Pathology System TrakCare LIS			2018-03-07	081219	Male	N/A	9	5-9																								Laboratory confirmed		ABRI9512R	2018-03-06				CD01891964
Bilharzia (schistosomiasis)	10549	Laboratory notification	Ludimala Clinic	Ray Nkonyani	Ugu	KwaZulu-Natal	NHLS Pathology System TrakCare LIS			2018-03-08	920302	Female	N/A	26	25-29																								Laboratory confirmed		ABPR3827R	2018-03-07				CD01892901
Bilharzia (schistosomiasis)	10550	Laboratory notification	Ludimala Clinic	Ray Nkonyani	Ugu	KwaZulu-Natal	NHLS Pathology System TrakCare LIS			2018-03-09	UNKNOWN	Female	N/A	Unknown	Unknown																								Laboratory confirmed		ABOH6837R	2018-03-07				CD01892904
Bilharzia (schistosomiasis)	10551	Laboratory notification	Margate Clinic	Ray Nkonyani	Ugu	KwaZulu-Natal	NHLS Pathology System TrakCare LIS			2018-03-09	920525	Female	N/A	25	25-29																								Laboratory confirmed		ABQV4851R	2018-03-07				CD01892911
Bilharzia (schistosomiasis)	10552	Laboratory notification	Margate Clinic	Ray Nkonyani	Ugu	KwaZulu-Natal	NHLS Pathology System TrakCare LIS			2018-03-08	950806	Female	N/A	22	20-24																								Laboratory confirmed		ABRK4511R	2018-03-07				CD01892913
Bilharzia (schistosomiasis)	10553	Laboratory notification	Gcilima Clinic	Ray Nkonyani	Ugu	KwaZulu-Natal	NHLS Pathology System TrakCare LIS			2018-03-08	101026	Male	N/A	7	5-9																								Laboratory confirmed		ABRK8509R	2018-03-07				CD01948246,CD01892916
Bilharzia (schistosomiasis)	10554	Laboratory notification	Madlala Clinic	Ray Nkonyani	Ugu	KwaZulu-Natal	NHLS Pathology System TrakCare LIS			2018-03-09	110310	Male	N/A	6	5-9																								Laboratory confirmed		ABRM0794R	2018-03-08				CD01893837
Bilharzia (schistosomiasis)	10555	Laboratory notification	Madlala Clinic	Ray Nkonyani	Ugu	KwaZulu-Natal	NHLS Pathology System TrakCare LIS			2018-03-13	951228	Male	N/A	22	20-24																								Laboratory confirmed		ABRM0870R	2018-03-12				CD01895579
Bilharzia (schistosomiasis)	10556	Laboratory notification	Ludimala Clinic	Ray Nkonyani	Ugu	KwaZulu-Natal	NHLS Pathology System TrakCare LIS			2018-03-13	2284	Female	N/A	41	40-44																								Laboratory confirmed		ABPR3829R	2018-03-09				CD01895598
Bilharzia (schistosomiasis)	10557	Laboratory notification	Southport Clinic	Ray Nkonyani	Ugu	KwaZulu-Natal	NHLS Pathology System TrakCare LIS			2018-03-13	980308	Female	N/A	20	20-24																								Laboratory confirmed		ABRK4875R	2018-03-12				CD01895600
Bilharzia (schistosomiasis)	10558	Laboratory notification	Ntabeni Clinic	Ray Nkonyani	Ugu	KwaZulu-Natal	NHLS Pathology System TrakCare LIS			2018-03-13	NTA041204	Male	N/A	13	10-14																								Laboratory confirmed		AABQ9090CCM	2018-03-12				CD01895603
Bilharzia (schistosomiasis)	10559	Laboratory notification	Port Shepstone Clinic	Ray Nkonyani	Ugu	KwaZulu-Natal	NHLS Pathology System TrakCare LIS			2018-03-14	050821	Female	N/A	12	10-14																								Laboratory confirmed		ABQV4403R	2018-03-13				CD01896373
Bilharzia (schistosomiasis)	10560	Laboratory notification	Ntabeni Clinic	Ray Nkonyani	Ugu	KwaZulu-Natal	NHLS Pathology System TrakCare LIS			2018-03-14	050819	Male	N/A	12	10-14																								Laboratory confirmed		ACHI6207D	2018-03-13				CD01896378
Bilharzia (schistosomiasis)	10561	Laboratory notification	Gcilima Clinic	Ray Nkonyani	Ugu	KwaZulu-Natal	NHLS Pathology System TrakCare LIS			2018-03-14	70/18	Female	N/A	28	25-29																								Laboratory confirmed		ABRK8525R	2018-03-13				CD01896383
Bilharzia (schistosomiasis)	10562	Laboratory notification	Gamalakhe Clinic	Ray Nkonyani	Ugu	KwaZulu-Natal	NHLS Pathology System TrakCare LIS			2018-03-15	950906	Female	N/A	22	20-24																								Laboratory confirmed		ACHI7062D	2018-03-14				CD01897274
Bilharzia (schistosomiasis)	10564	Laboratory notification	Gcilima Clinic	Ray Nkonyani	Ugu	KwaZulu-Natal	NHLS Pathology System TrakCare LIS			2018-03-15	4574/18	Male	N/A	5	5-9																								Laboratory confirmed		ACEG2377D	2018-03-13				CD01897277
Bilharzia (schistosomiasis)	10565	Laboratory notification	Port Shepstone Hospital	Ray Nkonyani	Ugu	KwaZulu-Natal	NHLS Pathology System TrakCare LIS			2018-03-15	980705	Female	N/A	19	15-19																								Laboratory confirmed		ACHI6173D	2018-03-13				CD01904723,CD01897279
Bilharzia (schistosomiasis)	10566	Laboratory notification	Ntabeni Clinic	Ray Nkonyani	Ugu	KwaZulu-Natal	NHLS Pathology System TrakCare LIS			2018-03-15	900129	Female	N/A	28	25-29																								Laboratory confirmed		AABQ1547CCM	2018-03-13				CD01897291
Bilharzia (schistosomiasis)	10567	Laboratory notification	Port Shepstone Hospital	Ray Nkonyani	Ugu	KwaZulu-Natal	NHLS Pathology System TrakCare LIS			2018-03-16	ABQX4326R	Female	N/A	17	15-19																								Laboratory confirmed		ABQX4326R	2018-03-15				CD01898072
Bilharzia (schistosomiasis)	10568	Laboratory notification	Ntabeni Clinic	Ray Nkonyani	Ugu	KwaZulu-Natal	NHLS Pathology System TrakCare LIS			2018-03-17	990214	Female	N/A	19	15-19																								Laboratory confirmed		ABRL6169R	2018-03-16				CD01898738
Bilharzia (schistosomiasis)	10569	Laboratory notification	Umtentweni Clinic	Ray Nkonyani	Ugu	KwaZulu-Natal	NHLS Pathology System TrakCare LIS			2018-03-17	881208	Female	N/A	29	25-29																								Laboratory confirmed		AABQ1990CCM	2018-03-15				CD01898782
Bilharzia (schistosomiasis)	10571	Laboratory notification	Port Shepstone Hospital	Ray Nkonyani	Ugu	KwaZulu-Natal	NHLS Pathology System TrakCare LIS			2018-03-20	261010	Female	N/A	91	75+																								Laboratory confirmed		ABQX4204R	2018-03-19				CD01899720
Bilharzia (schistosomiasis)	10572	Laboratory notification	Ntabeni Clinic	Ray Nkonyani	Ugu	KwaZulu-Natal	NHLS Pathology System TrakCare LIS			2018-03-20	UNKNOWN	Male	N/A	10	10-14																								Laboratory confirmed		ABEO5594R	2018-03-19				CD01899723
Bilharzia (schistosomiasis)	10573	Laboratory notification	Gamalakhe Clinic	Ray Nkonyani	Ugu	KwaZulu-Natal	NHLS Pathology System TrakCare LIS			2018-03-20	UNKNOWN	Male	N/A	11	10-14																								Laboratory confirmed		AABQ1796CCM	2018-03-19				CD01899734
Bilharzia (schistosomiasis)	10574	Laboratory notification	Bhomela Clinic	Ray Nkonyani	Ugu	KwaZulu-Natal	NHLS Pathology System TrakCare LIS			2018-03-23	050901	Male	N/A	12	10-14																								Laboratory confirmed		ABRI9526R	2018-03-20				CD01900679
Bilharzia (schistosomiasis)	10575	Laboratory notification	Ludimala Clinic	Ray Nkonyani	Ugu	KwaZulu-Natal	NHLS Pathology System TrakCare LIS			2018-03-22	051104	Male	N/A	12	10-14																								Laboratory confirmed		ABPR3746R	2018-03-20				CD01900686
Bilharzia (schistosomiasis)	10576	Laboratory notification	Port Shepstone Hospital	Ray Nkonyani	Ugu	KwaZulu-Natal	NHLS Pathology System TrakCare LIS			2018-03-23	080628	Male	N/A	9	5-9																								Laboratory confirmed		ABPU3577R	2018-03-22				CD01901439
Bilharzia (schistosomiasis)	10577	Laboratory notification	Marburg Clinic	Ray Nkonyani	Ugu	KwaZulu-Natal	NHLS Pathology System TrakCare LIS			2018-03-23	UNKNOWN	Male	N/A	10	10-14																								Laboratory confirmed		ABRK8043R	2018-03-22				CD01901448
Bilharzia (schistosomiasis)	10578	Laboratory notification	Gcilima Clinic	Ray Nkonyani	Ugu	KwaZulu-Natal	NHLS Pathology System TrakCare LIS			2018-03-23	4838/18	Male	N/A	7	5-9																								Laboratory confirmed		ABQY5297R	2018-03-22				CD01901456
Bilharzia (schistosomiasis)	10579	Laboratory notification	Port Edward Clinic	Ray Nkonyani	Ugu	KwaZulu-Natal	NHLS Pathology System TrakCare LIS			2018-03-24	2593	Female	N/A	27	25-29																								Laboratory confirmed		ACHI6094D	2018-03-23				CD01902148
Bilharzia (schistosomiasis)	10580	Laboratory notification	Margate Clinic	Ray Nkonyani	Ugu	KwaZulu-Natal	NHLS Pathology System TrakCare LIS			2018-03-27	MGT851227	Female	N/A	32	30-34																								Laboratory confirmed		ABQV5206R	2018-03-26				CD01903215
Bilharzia (schistosomiasis)	10581	Laboratory notification	Port Shepstone Hospital	Ray Nkonyani	Ugu	KwaZulu-Natal	NHLS Pathology System TrakCare LIS			2018-03-27	060722	Male	N/A	11	10-14																								Laboratory confirmed		ABQR2019R	2018-03-26				CD01903221
Bilharzia (schistosomiasis)	10582	Laboratory notification	Port Shepstone Hospital	Ray Nkonyani	Ugu	KwaZulu-Natal	NHLS Pathology System TrakCare LIS			2018-03-27	051229	Male	N/A	12	10-14																								Laboratory confirmed		ABTI8184R	2018-03-26				CD01903231
Bilharzia (schistosomiasis)	10583	Laboratory notification	Margate Clinic	Ray Nkonyani	Ugu	KwaZulu-Natal	NHLS Pathology System TrakCare LIS			2018-03-27	970505	Female	N/A	20	20-24																								Laboratory confirmed		ABQV5202R	2018-03-26				CD01903267
Bilharzia (schistosomiasis)	10584	Laboratory notification	Ntimbankulu Clinic	Umzumbe	Ugu	KwaZulu-Natal	NHLS Pathology System TrakCare LIS			2018-03-27	2006/18	Male	N/A	12	10-14																								Laboratory confirmed		ABQV4533R	2018-03-26				CD01903271
Bilharzia (schistosomiasis)	10585	Laboratory notification	Margate Clinic	Ray Nkonyani	Ugu	KwaZulu-Natal	NHLS Pathology System TrakCare LIS			2018-03-27	990405	Female	N/A	18	15-19																								Laboratory confirmed		ABQV5204R	2018-03-26				CD01903273
Bilharzia (schistosomiasis)	10586	Laboratory notification	Madlala Clinic	Ray Nkonyani	Ugu	KwaZulu-Natal	NHLS Pathology System TrakCare LIS			2018-03-28	030821	Male	N/A	14	10-14																								Laboratory confirmed		ABRM0815R	2018-03-27				CD01904015
Bilharzia (schistosomiasis)	10587	Laboratory notification	Ntabeni Clinic	Ray Nkonyani	Ugu	KwaZulu-Natal	NHLS Pathology System TrakCare LIS			2018-03-28	NTA951222	Female	N/A	22	20-24																								Laboratory confirmed		ABRK7340R	2018-03-26				CD01904034
Bilharzia (schistosomiasis)	10589	Laboratory notification	Ludimala Clinic	Ray Nkonyani	Ugu	KwaZulu-Natal	NHLS Pathology System TrakCare LIS			2018-03-29	UNKNOWN	Male	N/A	7	5-9																								Laboratory confirmed		ABLW3465R	2018-03-26				CD01904726
Bilharzia (schistosomiasis)	10590	Laboratory notification	Gcilima Clinic	Ray Nkonyani	Ugu	KwaZulu-Natal	NHLS Pathology System TrakCare LIS			2018-03-29	5107	Male	N/A	14	10-14																								Laboratory confirmed		ACJA0051D	2018-03-28				CD01904731
Bilharzia (schistosomiasis)	10591	Laboratory notification	Ntimbankulu Clinic	Umzumbe	Ugu	KwaZulu-Natal	NHLS Pathology System TrakCare LIS			2018-03-29	1999/18	Male	N/A	18	15-19																								Laboratory confirmed		ABQV4537R	2018-03-28				CD01904737
Bilharzia (schistosomiasis)	10592	Laboratory notification	Gamalakhe Clinic	Ray Nkonyani	Ugu	KwaZulu-Natal	NHLS Pathology System TrakCare LIS			2018-03-30	660127	Male	N/A	52	50-54																								Laboratory confirmed		ABRK8365R	2018-03-29				CD01905410
Bilharzia (schistosomiasis)	10593	Laboratory notification	Ntabeni Clinic	Ray Nkonyani	Ugu	KwaZulu-Natal	NHLS Pathology System TrakCare LIS			2018-03-30	NTA 090424	Male	N/A	8	5-9																								Laboratory confirmed		ABRL6244R	2018-03-29				CD01905414
Bilharzia (schistosomiasis)	10594	Laboratory notification	Ntabeni Clinic	Ray Nkonyani	Ugu	KwaZulu-Natal	NHLS Pathology System TrakCare LIS			2018-03-30	940913	Female	N/A	23	20-24																								Laboratory confirmed		ACHI6472D	2018-03-27				CD01905416
Bilharzia (schistosomiasis)	10595	Laboratory notification	Assisi Clinic	Umzumbe	Ugu	KwaZulu-Natal	NHLS Pathology System TrakCare LIS			2018-04-01	2009-12-21	Female	N/A	8	5-9																								Laboratory confirmed		ABRK5173R	2018-03-29				CD01905544
Bilharzia (schistosomiasis)	10596	Laboratory notification	Baphumile Clinic	Umzumbe	Ugu	KwaZulu-Natal	NHLS Pathology System TrakCare LIS			2018-04-05	UNKNOWN	Female	N/A	13	10-14																								Laboratory confirmed		AAIJ0014R	2018-04-03				CD01906654
Bilharzia (schistosomiasis)	10597	Laboratory notification	Bhomela Clinic	Ray Nkonyani	Ugu	KwaZulu-Natal	NHLS Pathology System TrakCare LIS			2018-04-04	100121	Male	N/A	8	5-9																								Laboratory confirmed		ABQX5755R	2018-04-03				CD01906682,CC00531726
Bilharzia (schistosomiasis)	10599	Laboratory notification	Port Shepstone Clinic	Ray Nkonyani	Ugu	KwaZulu-Natal	NHLS Pathology System TrakCare LIS			2018-04-05	060813	Male	N/A	11	10-14																								Laboratory confirmed		ABQR3080R	2018-04-04				CD01907569
Bilharzia (schistosomiasis)	10600	Laboratory notification	Madlala Clinic	Ray Nkonyani	Ugu	KwaZulu-Natal	NHLS Pathology System TrakCare LIS			2018-04-06	080531	Male	N/A	9	5-9																								Laboratory confirmed		ABQX4871R	2018-04-05				CD01908397
Bilharzia (schistosomiasis)	10601	Laboratory notification	Mvutshini Clinic	Ray Nkonyani	Ugu	KwaZulu-Natal	NHLS Pathology System TrakCare LIS			2018-04-06	100818	Male	N/A	7	5-9																								Laboratory confirmed		ABRK5311R	2018-04-05				CD02153415,CD01908457
Bilharzia (schistosomiasis)	10602	Laboratory notification	Ntabeni Clinic	Ray Nkonyani	Ugu	KwaZulu-Natal	NHLS Pathology System TrakCare LIS			2018-04-07	020805	Male	N/A	15	15-19																								Laboratory confirmed		ACHI6213D	2018-04-05				CD01908464
Bilharzia (schistosomiasis)	10603	Laboratory notification	Ntabeni Clinic	Ray Nkonyani	Ugu	KwaZulu-Natal	NHLS Pathology System TrakCare LIS			2018-04-06	040316	Male	N/A	14	10-14																								Laboratory confirmed		ACHI6212D	2018-04-05				CD01908467
Bilharzia (schistosomiasis)	10604	Laboratory notification	Ntabeni Clinic	Ray Nkonyani	Ugu	KwaZulu-Natal	NHLS Pathology System TrakCare LIS			2018-04-06	060421	Male	N/A	11	10-14																								Laboratory confirmed		ACHI6210D	2018-04-05				CD01908475
Bilharzia (schistosomiasis)	10606	Laboratory notification	Shelly Beach Clinic	Ray Nkonyani	Ugu	KwaZulu-Natal	NHLS Pathology System TrakCare LIS			2018-04-07	9839	Female	N/A	30	30-34																								Laboratory confirmed		ACHI6724D	2018-04-06				CD01909430
Bilharzia (schistosomiasis)	10607	Laboratory notification	Prince Mshiyeni Hospital	eThekwini	eThekwini Metro	KwaZulu-Natal	NHLS Pathology System TrakCare LIS			2018-02-28	510124/18	Male	N/A	13	10-14																								Laboratory confirmed		ABSL1965R	2018-02-28				CE03706040
Bilharzia (schistosomiasis)	10608	Laboratory notification	Prince Mshiyeni Hospital	eThekwini	eThekwini Metro	KwaZulu-Natal	NHLS Pathology System TrakCare LIS			2018-03-03	27334/18	Female	N/A	13	10-14																								Laboratory confirmed		ABQU1401R	2018-03-02				CE03710521
Bilharzia (schistosomiasis)	10609	Laboratory notification	Prince Mshiyeni Hospital	eThekwini	eThekwini Metro	KwaZulu-Natal	NHLS Pathology System TrakCare LIS			2018-03-03	203412	Male	N/A	9	5-9																								Laboratory confirmed		ABRR9211R	2018-03-02				CE03710547
Bilharzia (schistosomiasis)	10610	Laboratory notification	Prince Mshiyeni Hospital	eThekwini	eThekwini Metro	KwaZulu-Natal	NHLS Pathology System TrakCare LIS			2018-03-03	204597	Male	N/A	11	10-14																								Laboratory confirmed		ABSP1085R	2018-03-02				CE03710696
Bilharzia (schistosomiasis)	10611	Laboratory notification	Prince Mshiyeni Hospital	eThekwini	eThekwini Metro	KwaZulu-Natal	NHLS Pathology System TrakCare LIS			2018-03-05	31666/18	Male	N/A	16	15-19																								Laboratory confirmed		ABSO2265R	2018-03-04				CE03712370
Bilharzia (schistosomiasis)	10612	Laboratory notification	Prince Mshiyeni Hospital	eThekwini	eThekwini Metro	KwaZulu-Natal	NHLS Pathology System TrakCare LIS			2018-03-07	32006/18	Male	N/A	14	10-14																								Laboratory confirmed		ABQU1256R	2018-03-05				CE03712794
Bilharzia (schistosomiasis)	10613	Laboratory notification	Prince Mshiyeni Hospital	eThekwini	eThekwini Metro	KwaZulu-Natal	NHLS Pathology System TrakCare LIS			2018-03-09	204 505/18	Male	N/A	2	0-4																								Laboratory confirmed		ABSL2151R	2018-03-07				CE03717007
Bilharzia (schistosomiasis)	10614	Laboratory notification	Prince Mshiyeni Hospital	eThekwini	eThekwini Metro	KwaZulu-Natal	NHLS Pathology System TrakCare LIS			2018-03-09	33450/18	Male	N/A	21	20-24																								Laboratory confirmed		ABQU2000R	2018-03-07				CE03717016
Bilharzia (schistosomiasis)	10615	Laboratory notification	Prince Mshiyeni Hospital	eThekwini	eThekwini Metro	KwaZulu-Natal	NHLS Pathology System TrakCare LIS			2018-03-10	204-597/18	Male	N/A	11	10-14																								Laboratory confirmed		ABRR9061R	2018-03-09				CE03720510
Bilharzia (schistosomiasis)	10616	Laboratory notification	Prince Mshiyeni Hospital	eThekwini	eThekwini Metro	KwaZulu-Natal	NHLS Pathology System TrakCare LIS			2018-03-13	35472/18	Male	N/A	16	15-19																								Laboratory confirmed		ABQU1282R	2018-03-12				CE03724061
Bilharzia (schistosomiasis)	10617	Laboratory notification	Prince Mshiyeni Hospital	eThekwini	eThekwini Metro	KwaZulu-Natal	NHLS Pathology System TrakCare LIS			2018-03-16	37068/18	Male	N/A	12	10-14																								Laboratory confirmed		ABSO2494R	2018-03-15				CE03728817
Bilharzia (schistosomiasis)	10618	Laboratory notification	Prince Mshiyeni Hospital	eThekwini	eThekwini Metro	KwaZulu-Natal	NHLS Pathology System TrakCare LIS			2018-03-24	1215/18	Female	N/A	25	25-29																								Laboratory confirmed		ABRZ3839R	2018-03-22				CE03736075
Bilharzia (schistosomiasis)	10619	Laboratory notification	Prince Mshiyeni Hospital	eThekwini	eThekwini Metro	KwaZulu-Natal	NHLS Pathology System TrakCare LIS			2018-04-04	1359/ 17	Female	N/A	21	20-24																								Laboratory confirmed		ABSR9483R	2018-04-03				CE03747925
Bilharzia (schistosomiasis)	10620	Laboratory notification	Prince Mshiyeni Hospital	eThekwini	eThekwini Metro	KwaZulu-Natal	NHLS Pathology System TrakCare LIS			2018-04-05	43862/18	Male	N/A	15	15-19																								Laboratory confirmed		ABUM0816R	2018-04-04				CE03749835
Bilharzia (schistosomiasis)	10621	Laboratory notification	Prince Mshiyeni Hospital	eThekwini	eThekwini Metro	KwaZulu-Natal	NHLS Pathology System TrakCare LIS			2018-04-05	43860/18	Male	N/A	16	15-19																								Laboratory confirmed		ABUM0815R	2018-04-04				CE03749839
Bilharzia (schistosomiasis)	10626	Laboratory notification	RK Khan Hospital	eThekwini	eThekwini Metro	KwaZulu-Natal	NHLS Pathology System TrakCare LIS			2017-09-12	940330	Male	N/A	23	20-24																								Laboratory confirmed		ABMH5680R	2017-09-09				CG03657213
Bilharzia (schistosomiasis)	10627	Laboratory notification	RK Khan Hospital	eThekwini	eThekwini Metro	KwaZulu-Natal	NHLS Pathology System TrakCare LIS			2017-12-18	070417	Male	N/A	10	10-14																								Laboratory confirmed		ABMY2169R	2017-12-14				CG03797448
Bilharzia (schistosomiasis)	10628	Laboratory notification	RK Khan Hospital	eThekwini	eThekwini Metro	KwaZulu-Natal	NHLS Pathology System TrakCare LIS			2018-02-28	060630	Unknown	N/A	87	75+																								Laboratory confirmed		ABTE7323R	2018-02-26				CG03900682
Bilharzia (schistosomiasis)	10629	Laboratory notification	Zwelibomvu Clinic	eThekwini	eThekwini Metro	KwaZulu-Natal	NHLS Pathology System TrakCare LIS			2018-02-28	788/02/18	Male	N/A	12	10-14																								Laboratory confirmed		ABRE6144R	2018-02-26				CG03900753
Bilharzia (schistosomiasis)	10630	Laboratory notification	Clermont Clinic	eThekwini	eThekwini Metro	KwaZulu-Natal	NHLS Pathology System TrakCare LIS			2018-03-01	674/18	Unknown	N/A	12	10-14																								Laboratory confirmed		ABTD9994R	2018-02-27				CG03902774
Bilharzia (schistosomiasis)	10631	Laboratory notification	RK Khan Hospital	eThekwini	eThekwini Metro	KwaZulu-Natal	NHLS Pathology System TrakCare LIS			2018-03-02	900828	Female	N/A	27	25-29																								Laboratory confirmed		ABRE7941R	2018-02-27				CG03902827
Bilharzia (schistosomiasis)	10632	Laboratory notification	RK Khan Hospital	eThekwini	eThekwini Metro	KwaZulu-Natal	NHLS Pathology System TrakCare LIS			2018-03-01	090127	Male	N/A	9	5-9																								Laboratory confirmed		ABRE6843R	2018-02-28				CG03902893
Bilharzia (schistosomiasis)	10633	Laboratory notification	RK Khan Hospital	eThekwini	eThekwini Metro	KwaZulu-Natal	NHLS Pathology System TrakCare LIS			2018-03-02	941113	Female	N/A	23	20-24																								Laboratory confirmed		ABQI2706R	2018-02-28				CG03904879
Bilharzia (schistosomiasis)	10634	Laboratory notification	Zwelibomvu Clinic	eThekwini	eThekwini Metro	KwaZulu-Natal	NHLS Pathology System TrakCare LIS			2018-03-02	721119	Female	N/A	45	45-49																								Laboratory confirmed		ABST3118R	2018-03-01				CG03905030
Bilharzia (schistosomiasis)	10635	Laboratory notification	Fredville Clinic	eThekwini	eThekwini Metro	KwaZulu-Natal	NHLS Pathology System TrakCare LIS			2018-03-12	690/18	Male	N/A	15	15-19																								Laboratory confirmed		ABQJ4798R	2018-03-08				CG03915980
Bilharzia (schistosomiasis)	10636	Laboratory notification	RK Khan Hospital	eThekwini	eThekwini Metro	KwaZulu-Natal	NHLS Pathology System TrakCare LIS			2018-03-14	981018	Unknown	N/A	19	15-19																								Laboratory confirmed		ABSS5073R	2018-03-10				CG03920202
Bilharzia (schistosomiasis)	10637	Laboratory notification	Halley Stott Clinic	eThekwini	eThekwini Metro	KwaZulu-Natal	NHLS Pathology System TrakCare LIS			2018-03-14	7325/17	Female	N/A	23	20-24																								Laboratory confirmed		ABSJ3603R	2018-03-12				CG03922645
Bilharzia (schistosomiasis)	10638	Laboratory notification	St Mary's Hospital	eThekwini	eThekwini Metro	KwaZulu-Natal	NHLS Pathology System TrakCare LIS			2018-03-15	303421	Female	N/A	21	20-24																								Laboratory confirmed		ABRF0966R	2018-03-13				CG03924792
Bilharzia (schistosomiasis)	10639	Laboratory notification	St Mary's Hospital	eThekwini	eThekwini Metro	KwaZulu-Natal	NHLS Pathology System TrakCare LIS			2018-03-20	303669	Female	N/A	16	15-19																								Laboratory confirmed		ABRF0960R	2018-03-15				CG03929344
Bilharzia (schistosomiasis)	10640	Laboratory notification	Clermont Clinic	eThekwini	eThekwini Metro	KwaZulu-Natal	NHLS Pathology System TrakCare LIS			2018-03-19	CLE6796	Male	N/A	28	25-29				CLERMONT	KZZA																			Laboratory confirmed		ABRH0220R	2018-03-15				CG03929347
Bilharzia (schistosomiasis)	10641	Laboratory notification	RK Khan Hospital	eThekwini	eThekwini Metro	KwaZulu-Natal	NHLS Pathology System TrakCare LIS			2018-03-19	990817	Male	N/A	18	15-19																								Laboratory confirmed		ABSS5676R	2018-03-15				CG03929442
Bilharzia (schistosomiasis)	10642	Laboratory notification	RK Khan Hospital	eThekwini	eThekwini Metro	KwaZulu-Natal	NHLS Pathology System TrakCare LIS			2018-03-23	990227	Female	N/A	19	15-19																								Laboratory confirmed		ABRH1938R	2018-03-19				CG03933676
Bilharzia (schistosomiasis)	10643	Laboratory notification	RK Khan Hospital	eThekwini	eThekwini Metro	KwaZulu-Natal	NHLS Pathology System TrakCare LIS			2018-03-26	011129	Unknown	N/A	16	15-19																								Laboratory confirmed		ABRH1987R	2018-03-22				CG03937924
Bilharzia (schistosomiasis)	10644	Laboratory notification	Kwa-Ndengezi Clinic	eThekwini	eThekwini Metro	KwaZulu-Natal	NHLS Pathology System TrakCare LIS			2018-03-26	9410/18	Male	N/A	15	15-19																								Laboratory confirmed		AADY5943R	2018-03-22				CG03938067,BH02452103
Bilharzia (schistosomiasis)	10645	Laboratory notification	RK Khan Hospital	eThekwini	eThekwini Metro	KwaZulu-Natal	NHLS Pathology System TrakCare LIS			2018-03-26	980228	Female	N/A	20	20-24																								Laboratory confirmed		ABSU1893R	2018-03-23				CG03938225
Bilharzia (schistosomiasis)	10646	Laboratory notification	RK Khan Hospital	eThekwini	eThekwini Metro	KwaZulu-Natal	NHLS Pathology System TrakCare LIS			2018-03-28	931030	Female	N/A	24	20-24																								Laboratory confirmed		ABRH1992R	2018-03-26				CG03942902
Bilharzia (schistosomiasis)	10647	Laboratory notification	RK Khan Hospital	eThekwini	eThekwini Metro	KwaZulu-Natal	NHLS Pathology System TrakCare LIS			2018-03-29	820912	Female	N/A	35	35-39																								Laboratory confirmed		ABRG2423R	2018-03-26				CG03942942
Bilharzia (schistosomiasis)	10648	Laboratory notification	St Mary's Hospital	eThekwini	eThekwini Metro	KwaZulu-Natal	NHLS Pathology System TrakCare LIS			2018-03-29	304704	Male	N/A	15	15-19																								Laboratory confirmed		ABRG8458R	2018-03-28				CG03945128
Bilharzia (schistosomiasis)	10649	Laboratory notification	RK Khan Hospital	eThekwini	eThekwini Metro	KwaZulu-Natal	NHLS Pathology System TrakCare LIS			2018-04-04	060301	Female	N/A	12	10-14																								Laboratory confirmed		ABRG1677R	2018-03-29				CG03949020
Bilharzia (schistosomiasis)	10650	Laboratory notification	RK Khan Hospital	eThekwini	eThekwini Metro	KwaZulu-Natal	NHLS Pathology System TrakCare LIS			2018-04-06	060302	Male	N/A	12	10-14																								Laboratory confirmed		ABRG0862R	2018-04-04				CG03951468
Bilharzia (schistosomiasis)	10651	Laboratory notification	RK Khan Hospital	eThekwini	eThekwini Metro	KwaZulu-Natal	NHLS Pathology System TrakCare LIS			2018-04-05	891002	Male	N/A	28	25-29																								Laboratory confirmed		ABRG1568R	2018-04-04				CG03951472
Bilharzia (schistosomiasis)	10653	Laboratory notification	RK Khan Hospital	eThekwini	eThekwini Metro	KwaZulu-Natal	NHLS Pathology System TrakCare LIS			2018-04-06	001123	Male	N/A	17	15-19																								Laboratory confirmed		ABRG1839R	2018-04-05				CG03953701
Bilharzia (schistosomiasis)	10659	Laboratory notification	Mabheleni Clinic	Umzumbe	Ugu	KwaZulu-Natal	NHLS Pathology System TrakCare LIS			2018-02-26	981129	Male	N/A	19	15-19																								Laboratory confirmed		ACJE5080D	2018-02-23				CH00787450
Bilharzia (schistosomiasis)	10660	Laboratory notification	Gj Crooke's Hospital	Umdoni	Ugu	KwaZulu-Natal	NHLS Pathology System TrakCare LIS			2018-02-26	040920	Male	N/A	13	10-14																								Laboratory confirmed		ACJF3722D	2018-02-26				CH00787568
Bilharzia (schistosomiasis)	10661	Laboratory notification	Gj Crooke's Hospital	Umdoni	Ugu	KwaZulu-Natal	NHLS Pathology System TrakCare LIS			2018-02-26	2005-01-19	Female	N/A	13	10-14																								Laboratory confirmed		ACHD3797D	2018-02-26				CH00787641
Bilharzia (schistosomiasis)	10662	Laboratory notification	Philani Clinic	Umdoni	Ugu	KwaZulu-Natal	NHLS Pathology System TrakCare LIS			2018-03-01	961024	Female	N/A	21	20-24																								Laboratory confirmed		AABP6066CCM	2018-03-01				CH00788912
Bilharzia (schistosomiasis)	10664	Laboratory notification	Turton CHC	Umzumbe	Ugu	KwaZulu-Natal	NHLS Pathology System TrakCare LIS			2018-03-02	2000/05/24	Male	N/A	17	15-19																								Laboratory confirmed		ACHE9479D	2018-03-02				CH00789472
Bilharzia (schistosomiasis)	10665	Laboratory notification	Turton CHC	Umzumbe	Ugu	KwaZulu-Natal	NHLS Pathology System TrakCare LIS			2018-03-02	981008	Female	N/A	19	15-19																								Laboratory confirmed		AABF3437P	2018-03-02				CH00789512
Bilharzia (schistosomiasis)	10666	Laboratory notification	Mabheleni Clinic	Umzumbe	Ugu	KwaZulu-Natal	NHLS Pathology System TrakCare LIS			2018-03-06	UNKNOWN	Female	N/A	7	5-9																								Laboratory confirmed		ACJE5037D	2018-03-05				CH00789935
Bilharzia (schistosomiasis)	10667	Laboratory notification	Turton CHC	Umzumbe	Ugu	KwaZulu-Natal	NHLS Pathology System TrakCare LIS			2018-03-07	071221	Male	N/A	10	10-14																								Laboratory confirmed		ACHE9482D	2018-03-05				CH00790436
Bilharzia (schistosomiasis)	10668	Laboratory notification	Turton CHC	Umzumbe	Ugu	KwaZulu-Natal	NHLS Pathology System TrakCare LIS			2018-03-07	20040203	Male	N/A	14	10-14																								Laboratory confirmed		ACHE9483D	2018-03-06				CH00790439
Bilharzia (schistosomiasis)	10669	Laboratory notification	Mgayi Clinic	Umzumbe	Ugu	KwaZulu-Natal	NHLS Pathology System TrakCare LIS			2018-03-13	041108	Male	N/A	13	10-14																								Laboratory confirmed		ACHD9315D	2018-03-09				CH00791781
Bilharzia (schistosomiasis)	10670	Laboratory notification	Turton CHC	Umzumbe	Ugu	KwaZulu-Natal	NHLS Pathology System TrakCare LIS			2018-03-13	970429	Female	N/A	23	20-24																								Laboratory confirmed		ACJG6620D	2018-03-08				CH00791786
Bilharzia (schistosomiasis)	10671	Laboratory notification	Turton CHC	Umzumbe	Ugu	KwaZulu-Natal	NHLS Pathology System TrakCare LIS			2018-03-13	080703	Male	N/A	9	5-9																								Laboratory confirmed		ACHD8440D	2018-03-09				CH00791823
Bilharzia (schistosomiasis)	10672	Laboratory notification	Turton CHC	Umzumbe	Ugu	KwaZulu-Natal	NHLS Pathology System TrakCare LIS			2018-03-13	2007/18	Male	N/A	11	10-14																								Laboratory confirmed		ACHE9489D	2018-03-09				CH00791824
Bilharzia (schistosomiasis)	10673	Laboratory notification	Gqayinyanga Clinic	Umzumbe	Ugu	KwaZulu-Natal	NHLS Pathology System TrakCare LIS			2018-03-13	GQA20130823	Female	N/A	4	0-4																								Laboratory confirmed		ACJB4580D	2018-03-09				CH00791830
Bilharzia (schistosomiasis)	10674	Laboratory notification	Gj Crooke's Hospital	Umdoni	Ugu	KwaZulu-Natal	NHLS Pathology System TrakCare LIS			2018-03-13	GJC19013KZN	Female	N/A	15	15-19																								Laboratory confirmed		ABBJ8192D	2018-03-12				CH00792401
Bilharzia (schistosomiasis)	10675	Laboratory notification	Turton CHC	Umzumbe	Ugu	KwaZulu-Natal	NHLS Pathology System TrakCare LIS			2018-03-15	890613	Unknown	N/A	28	25-29																								Laboratory confirmed		ACJG6632D	2018-03-13				CH00830693,CH00792680
Bilharzia (schistosomiasis)	10676	Laboratory notification	Turton CHC	Umzumbe	Ugu	KwaZulu-Natal	NHLS Pathology System TrakCare LIS			2018-03-20	120704	Female	N/A	5	5-9																								Laboratory confirmed		ACHD2249D	2018-03-16				CH00794531
Bilharzia (schistosomiasis)	10677	Laboratory notification	Gj Crooke's Hospital	Umdoni	Ugu	KwaZulu-Natal	NHLS Pathology System TrakCare LIS			2018-03-20	UNKNOWN	Female	N/A	20	20-24				HIBBERDENE	KZZA																			Laboratory confirmed		ACHE7624D	2018-03-20				CH00794958
Bilharzia (schistosomiasis)	10678	Laboratory notification	Khayelihle Clinic	Umzumbe	Ugu	KwaZulu-Natal	NHLS Pathology System TrakCare LIS			2018-03-23	111222	Male	N/A	6	5-9																								Laboratory confirmed		ACHD9746D	2018-03-22				CH00795420
Bilharzia (schistosomiasis)	10679	Laboratory notification	Gqayinyanga Clinic	Umzumbe	Ugu	KwaZulu-Natal	NHLS Pathology System TrakCare LIS			2018-03-24	GQA19980707CEL	Male	N/A	19	15-19																								Laboratory confirmed		ACHE9795D	2018-03-23				CH00805493,CH00795660,CH00795660
Bilharzia (schistosomiasis)	10680	Laboratory notification	Turton CHC	Umzumbe	Ugu	KwaZulu-Natal	NHLS Pathology System TrakCare LIS			2018-03-24	2002/06/25	Male	N/A	15	15-19																								Laboratory confirmed		ACHE9500D	2018-03-23				CH00810963,CH00795676
Bilharzia (schistosomiasis)	10681	Laboratory notification	Turton CHC	Umzumbe	Ugu	KwaZulu-Natal	NHLS Pathology System TrakCare LIS			2018-03-25	590506	Female	N/A	58	55-59																								Laboratory confirmed		ABPR3343R	2018-03-23				CH00795678
Bilharzia (schistosomiasis)	10682	Laboratory notification	Gqayinyanga Clinic	Umzumbe	Ugu	KwaZulu-Natal	NHLS Pathology System TrakCare LIS			2018-03-29	GQA20060215NZA	Female	N/A	12	10-14																								Laboratory confirmed		ACHE8883D	2018-03-27				CH00796494
Bilharzia (schistosomiasis)	10684	Laboratory notification	Turton CHC	Umzumbe	Ugu	KwaZulu-Natal	NHLS Pathology System TrakCare LIS			2018-03-28	111001	Male	N/A	6	5-9																								Laboratory confirmed		ACHH1804D	2018-03-27				CH00796636
Bilharzia (schistosomiasis)	10685	Laboratory notification	Mgayi Clinic	Umzumbe	Ugu	KwaZulu-Natal	NHLS Pathology System TrakCare LIS			2018-03-28	MGA20030122	Female	N/A	15	15-19																								Laboratory confirmed		ACHH4001D	2018-03-27				CH00796654
Bilharzia (schistosomiasis)	10687	Laboratory notification	Ndelu Clinic	Umzumbe	Ugu	KwaZulu-Natal	NHLS Pathology System TrakCare LIS			2018-03-29	050402	Male	N/A	12	10-14																								Laboratory confirmed		ACHH0931D	2018-03-27				CH00797038
Bilharzia (schistosomiasis)	10688	Laboratory notification	Ndelu Clinic	Umzumbe	Ugu	KwaZulu-Natal	NHLS Pathology System TrakCare LIS			2018-03-29	060210	Male	N/A	12	10-14																								Laboratory confirmed		ACHH0938D	2018-03-28				CH00797042
Bilharzia (schistosomiasis)	10689	Laboratory notification	Gj Crooke's Hospital	Umdoni	Ugu	KwaZulu-Natal	NHLS Pathology System TrakCare LIS			2018-03-29	U213	Female	N/A	17	15-19																								Laboratory confirmed		ACHH5396D	2018-03-29				CH00797378
Bilharzia (schistosomiasis)	10690	Laboratory notification	Turton CHC	Umzumbe	Ugu	KwaZulu-Natal	NHLS Pathology System TrakCare LIS			2018-03-29	011208	Female	N/A	16	15-19																								Laboratory confirmed		ACJF2905D	2018-03-29				CH00797405
Bilharzia (schistosomiasis)	10691	Laboratory notification	Turton CHC	Umzumbe	Ugu	KwaZulu-Natal	NHLS Pathology System TrakCare LIS			2018-04-01	2007/04/07	Female	N/A	10	10-14																								Laboratory confirmed		ACKJ3702D	2018-03-29				CH00797480
Bilharzia (schistosomiasis)	10692	Laboratory notification	Gqayinyanga Clinic	Umzumbe	Ugu	KwaZulu-Natal	NHLS Pathology System TrakCare LIS			2018-04-04	100109	Male	N/A	8	5-9																								Laboratory confirmed		ABLL0119R	2018-04-03				CH00798076
Bilharzia (schistosomiasis)	10693	Laboratory notification	Turton CHC	Umzumbe	Ugu	KwaZulu-Natal	NHLS Pathology System TrakCare LIS			2018-04-04	2008/09/22	Male	N/A	9	5-9																								Laboratory confirmed		ACHH4057D	2018-04-03				CH00798140
Bilharzia (schistosomiasis)	10694	Laboratory notification	Turton CHC	Umzumbe	Ugu	KwaZulu-Natal	NHLS Pathology System TrakCare LIS			2018-04-04	20020319	Male	N/A	16	15-19																								Laboratory confirmed		ACHH4056D	2018-04-03				CH00798147
Bilharzia (schistosomiasis)	10695	Laboratory notification	Turton CHC	Umzumbe	Ugu	KwaZulu-Natal	NHLS Pathology System TrakCare LIS			2018-04-04	2004/07/17	Male	N/A	13	10-14																								Laboratory confirmed		ACKJ3704D	2018-04-03				CH00798149
Bilharzia (schistosomiasis)	10696	Laboratory notification	Gqayinyanga Clinic	Umzumbe	Ugu	KwaZulu-Natal	NHLS Pathology System TrakCare LIS			2018-04-05	GQA19990825HAD	Male	N/A	18	15-19																								Laboratory confirmed		ACJB4595D	2018-04-03				CH00798563
Bilharzia (schistosomiasis)	10697	Laboratory notification	Gj Crooke's Hospital	Umdoni	Ugu	KwaZulu-Natal	NHLS Pathology System TrakCare LIS			2018-04-06	981126	Male	N/A	19	15-19																								Laboratory confirmed		ACKI4046D	2018-04-05				CH00798723
Bilharzia (schistosomiasis)	10698	Laboratory notification	Turton CHC	Umzumbe	Ugu	KwaZulu-Natal	NHLS Pathology System TrakCare LIS			2018-04-06	20060626	Male	N/A	11	10-14																								Laboratory confirmed		ACKJ3708D	2018-04-05				CH00799286
Bilharzia (schistosomiasis)	10700	Laboratory notification	Mbonwa Clinic	uMuziwabantu	Ugu	KwaZulu-Natal	NHLS Pathology System TrakCare LIS			2018-02-28	UNKNOWN	Female	N/A	24	20-24																								Laboratory confirmed		ACIO7578D	2018-02-28				CI00588542
Bilharzia (schistosomiasis)	10701	Laboratory notification	St Andrews Hospital	uMuziwabantu	Ugu	KwaZulu-Natal	NHLS Pathology System TrakCare LIS			2018-03-05	790624	Male	N/A	38	35-39																								Laboratory confirmed		ACJH6821D	2018-03-05				CI00589875
Bilharzia (schistosomiasis)	10702	Laboratory notification	St Andrews Mobile Clinic	uMuziwabantu	Ugu	KwaZulu-Natal	NHLS Pathology System TrakCare LIS			2018-03-05	03/2018	Male	N/A	12	10-14																								Laboratory confirmed		ACIO6954D	2018-03-05				CI00589877
Bilharzia (schistosomiasis)	10703	Laboratory notification	St Andrews Hospital	uMuziwabantu	Ugu	KwaZulu-Natal	NHLS Pathology System TrakCare LIS			2018-03-09	1218715	Female	N/A	33	30-34																								Laboratory confirmed		ACHH6501D	2018-03-09				CI00591096
Bilharzia (schistosomiasis)	10704	Laboratory notification	Xhamini Clinic	uMuziwabantu	Ugu	KwaZulu-Natal	NHLS Pathology System TrakCare LIS			2018-03-09	1613328341	Male	N/A	9	5-9																								Laboratory confirmed		ACIO6435D	2018-03-09				CI00591230
Bilharzia (schistosomiasis)	10705	Laboratory notification	St Andrews Hospital	uMuziwabantu	Ugu	KwaZulu-Natal	NHLS Pathology System TrakCare LIS			2018-04-05	090701	Female	N/A	8	5-9																								Laboratory confirmed		ABUC2942R	2018-04-05				CI00597156
Bilharzia (schistosomiasis)	10706	Laboratory notification	Wentworth Hospital	eThekwini	eThekwini Metro	KwaZulu-Natal	NHLS Pathology System TrakCare LIS			2018-02-27	UNKNOWN	Male	N/A	26	25-29																								Laboratory confirmed		ABQZ6153R	2018-02-26				CJ00648273
Bilharzia (schistosomiasis)	10707	Laboratory notification	Wentworth Hospital	eThekwini	eThekwini Metro	KwaZulu-Natal	NHLS Pathology System TrakCare LIS			2018-02-28	951017	Female	N/A	22	20-24																								Laboratory confirmed		ABQZ9752R	2018-02-27				CJ00648604
Bilharzia (schistosomiasis)	10708	Laboratory notification	Clairwood Hospital	eThekwini	eThekwini Metro	KwaZulu-Natal	NHLS Pathology System TrakCare LIS			2018-03-12	1933	Male	N/A	11	10-14																								Laboratory confirmed		ABJP4465R	2018-03-12				CJ00652029
Bilharzia (schistosomiasis)	10709	Laboratory notification	Wentworth Hospital	eThekwini	eThekwini Metro	KwaZulu-Natal	NHLS Pathology System TrakCare LIS			2018-03-22	880327	Female	N/A	29	25-29																								Laboratory confirmed		ABQZ9834R	2018-03-20				CJ00654916
Bilharzia (schistosomiasis)	10710	Laboratory notification	Wentworth Hospital	eThekwini	eThekwini Metro	KwaZulu-Natal	NHLS Pathology System TrakCare LIS			2017-09-29	931126	Female	N/A	23	20-24																								Laboratory confirmed		ABHA2953R	2017-09-28				CJM0004129
Bilharzia (schistosomiasis)	10712	Laboratory notification	Charles Johnson Memorial District Hospital	Nquthu	Umzinyathi	KwaZulu-Natal	NHLS Pathology System TrakCare LIS			2018-04-06	UNKNOWN	Male	N/A	14	10-14																								Laboratory confirmed		ABCA5338D	2018-03-19				DA00612235
Bilharzia (schistosomiasis)	10718	Laboratory notification	Pomeroy Chc	Msinga	Umzinyathi	KwaZulu-Natal	NHLS Pathology System TrakCare LIS			2018-02-28	961102	Female	N/A	21	20-24																								Laboratory confirmed		ABCT8869P	2018-02-27				DB00614010
Bilharzia (schistosomiasis)	10719	Laboratory notification	Pomeroy Chc	Msinga	Umzinyathi	KwaZulu-Natal	NHLS Pathology System TrakCare LIS			2018-02-28	971113	Female	N/A	20	20-24																								Laboratory confirmed		ABCT8880P	2018-02-28				DB00614337
Bilharzia (schistosomiasis)	10722	Laboratory notification	Church Of Scotland Hospital	Msinga	Umzinyathi	KwaZulu-Natal	NHLS Pathology System TrakCare LIS			2018-03-15	536	Female	N/A	17	15-19																								Laboratory confirmed		ACGI5723D	2018-03-15				DB00618429
Bilharzia (schistosomiasis)	10723	Laboratory notification	Pomeroy Chc	Msinga	Umzinyathi	KwaZulu-Natal	NHLS Pathology System TrakCare LIS			2018-03-21	020517	Female	N/A	15	15-19																								Laboratory confirmed		ACFP1757D	2018-03-20				DB00619474
Bilharzia (schistosomiasis)	10724	Laboratory notification	Pomeroy Chc	Msinga	Umzinyathi	KwaZulu-Natal	NHLS Pathology System TrakCare LIS			2018-03-27	UNKNOWN	Female	N/A	19	15-19																								Laboratory confirmed		ABCB5873P	2018-03-27				DB00620781
Bilharzia (schistosomiasis)	10725	Laboratory notification	Pomeroy Chc	Msinga	Umzinyathi	KwaZulu-Natal	NHLS Pathology System TrakCare LIS			2018-03-27	990322/18	Female	N/A	19	15-19				POMEROY	KZZA																			Laboratory confirmed		ABCB5869P	2018-03-27				DB00620791
Bilharzia (schistosomiasis)	10726	Laboratory notification	Pomeroy Chc	Msinga	Umzinyathi	KwaZulu-Natal	NHLS Pathology System TrakCare LIS			2018-03-28	010602	Female	N/A	16	15-19				TUGELA FERRY	KZZA																			Laboratory confirmed		ABCB5886P	2018-03-28				DB00635622,DB00632165,DB00632165,DB00626286,DB00626286,DB00621233,DB00621233
Bilharzia (schistosomiasis)	10727	Laboratory notification	Pomeroy Chc	Msinga	Umzinyathi	KwaZulu-Natal	NHLS Pathology System TrakCare LIS			2018-03-28	POM003911/18	Female	N/A	19	15-19				POMEROY	KZZA																			Laboratory confirmed		ABCB5887P	2018-03-28				DB00621236
Bilharzia (schistosomiasis)	10728	Laboratory notification	Church Of Scotland Hospital	Msinga	Umzinyathi	KwaZulu-Natal	NHLS Pathology System TrakCare LIS			2018-03-28	581/18	Female	N/A	18	15-19																								Laboratory confirmed		ACGI5564D	2018-03-28				DB00621239
Bilharzia (schistosomiasis)	10729	Laboratory notification	Church Of Scotland Hospital	Msinga	Umzinyathi	KwaZulu-Natal	NHLS Pathology System TrakCare LIS			2018-03-29	4169/18	Male	N/A	11	10-14																								Laboratory confirmed		ACHL3517D	2018-03-29				DB00621524
Bilharzia (schistosomiasis)	10730	Laboratory notification	Qinelani Clinic	Msinga	Umzinyathi	KwaZulu-Natal	NHLS Pathology System TrakCare LIS			2018-04-03	UNKNOWN	Female	N/A	19	15-19																								Laboratory confirmed		ABDR0548P	2018-04-03				DB00622018
Bilharzia (schistosomiasis)	10732	Laboratory notification	Dundee Hospital	Endumeni	Umzinyathi	KwaZulu-Natal	NHLS Pathology System TrakCare LIS			2018-03-08	110413	Male	N/A	6	5-9																								Laboratory confirmed		ACCY096D	2018-03-06				DC00422228
Bilharzia (schistosomiasis)	10733	Laboratory notification	Ekombe Hospital	Nkandla	King Cetshwayo	KwaZulu-Natal	NHLS Pathology System TrakCare LIS			2018-02-28	1582/18	Male	N/A	15	15-19																								Laboratory confirmed		ACJD9215D	2018-02-26				DD00107738
Bilharzia (schistosomiasis)	10734	Laboratory notification	Emmaus Hospital	Okhahlamba	uThukela	KwaZulu-Natal	NHLS Pathology System TrakCare LIS			2018-02-26	950103	Male	N/A	Unknown	Unknown																								Laboratory confirmed		ACFS6640D	2018-02-26				DE00383870
Bilharzia (schistosomiasis)	10735	Laboratory notification	Emmaus Hospital	Okhahlamba	uThukela	KwaZulu-Natal	NHLS Pathology System TrakCare LIS			2018-03-02	900928	Male	N/A	27	25-29																								Laboratory confirmed		ACET7215D	2018-03-02				DE00384738
Bilharzia (schistosomiasis)	10737	Laboratory notification	Emmaus Hospital	Okhahlamba	uThukela	KwaZulu-Natal	NHLS Pathology System TrakCare LIS			2018-03-28	060505	Male	N/A	Unknown	Unknown																								Laboratory confirmed		ABEB8657P	2018-03-28				DE00389208
Bilharzia (schistosomiasis)	10740	Laboratory notification	Madadeni Hospital	Newcastle	Amajuba	KwaZulu-Natal	NHLS Pathology System TrakCare LIS			2018-03-02	16231/18	Male	N/A	17	15-19																								Laboratory confirmed		ACHT5380D	2018-02-28				DH01364090
Bilharzia (schistosomiasis)	10741	Laboratory notification	Niemeyer Memorial Hospital	Emadlangeni	Amajuba	KwaZulu-Natal	NHLS Pathology System TrakCare LIS			2018-03-23	0220820	Female	N/A	15	15-19																								Laboratory confirmed		ACHX6196D	2018-03-19				DH01372911
Bilharzia (schistosomiasis)	10742	Laboratory notification	Dannhauser Chc	Newcastle	Amajuba	KwaZulu-Natal	NHLS Pathology System TrakCare LIS			2018-03-19	920809	Male	N/A	25	25-29																								Laboratory confirmed		ACAG180D	2018-03-15				DI00594662
Bilharzia (schistosomiasis)	10744	Laboratory notification	Appelsbosch Hospital	uMshwathi	uMgungundlovu	KwaZulu-Natal	NHLS Pathology System TrakCare LIS			2018-03-14	UNKNOWN	Female	N/A	19	15-19																								Laboratory confirmed		ACIT5709D	2018-03-13				EA00330987
Bilharzia (schistosomiasis)	10745	Laboratory notification	Edendale Hospital	The Msunduzi	uMgungundlovu	KwaZulu-Natal	NHLS Pathology System TrakCare LIS			2017-09-10	070825	Male	N/A	0	0-4																								Laboratory confirmed		ABDZ4677D	2017-09-08				EC02699332
Bilharzia (schistosomiasis)	10747	Laboratory notification	Edendale Hospital	The Msunduzi	uMgungundlovu	KwaZulu-Natal	NHLS Pathology System TrakCare LIS			2018-03-02	050925	Male	N/A	12	10-14																								Laboratory confirmed		ABTY8254R	2018-03-01				EC02862495
Bilharzia (schistosomiasis)	10748	Laboratory notification	Imbalenhle CHC	The Msunduzi	uMgungundlovu	KwaZulu-Natal	NHLS Pathology System TrakCare LIS			2018-03-06	060120	Male	N/A	13	10-14																								Laboratory confirmed		ABPX4466R	2018-03-05				EC02865611
Bilharzia (schistosomiasis)	10749	Laboratory notification	Azalea Clinic	The Msunduzi	uMgungundlovu	KwaZulu-Natal	NHLS Pathology System TrakCare LIS			2018-03-13	080616	Male	N/A	9	5-9																								Laboratory confirmed		ABTN8782R	2018-03-12				EC02873420
Bilharzia (schistosomiasis)	10750	Laboratory notification	Edendale Hospital	The Msunduzi	uMgungundlovu	KwaZulu-Natal	NHLS Pathology System TrakCare LIS			2018-03-17	080831	Male	N/A	9	5-9																								Laboratory confirmed		ABKS0516R	2018-03-16				EC02879562
Bilharzia (schistosomiasis)	10751	Laboratory notification	Edendale Hospital	The Msunduzi	uMgungundlovu	KwaZulu-Natal	NHLS Pathology System TrakCare LIS			2018-03-27	080406	Male	N/A	9	5-9																								Laboratory confirmed		ABTM6808R	2018-03-26				EC02886734
Bilharzia (schistosomiasis)	10752	Laboratory notification	Edendale Hospital	The Msunduzi	uMgungundlovu	KwaZulu-Natal	NHLS Pathology System TrakCare LIS			2018-03-29	070228	Female	N/A	11	10-14																								Laboratory confirmed		ABSZ7615R	2018-03-28				EC02889343
Bilharzia (schistosomiasis)	10754	Laboratory notification	East Boom CHC	The Msunduzi	uMgungundlovu	KwaZulu-Natal	NHLS Pathology System TrakCare LIS			2018-03-29	030701	Male	N/A	14	10-14																								Laboratory confirmed		ABHD6834R	2018-03-28				ED01632319,ED01632317
Bilharzia (schistosomiasis)	10756	Laboratory notification	Ndwedwe CHC	Ndwedwe	iLembe	KwaZulu-Natal	NHLS Pathology System TrakCare LIS			2018-03-02	1521229	Male	N/A	Unknown	Unknown																								Laboratory confirmed		ABGV9453D	2018-02-28				EH00297126
Bilharzia (schistosomiasis)	10757	Laboratory notification	Chibini Clinic	Ndwedwe	iLembe	KwaZulu-Natal	NHLS Pathology System TrakCare LIS			2018-03-02	011207	Male	N/A	16	15-19																								Laboratory confirmed		ABET1079P	2018-02-27				EH00297127
Bilharzia (schistosomiasis)	10758	Laboratory notification	Ndwedwe CHC	Ndwedwe	iLembe	KwaZulu-Natal	NHLS Pathology System TrakCare LIS			2018-03-15	96-07-10	Female	N/A	21	20-24																								Laboratory confirmed		ABET1306P	2018-03-14				EH00299239
Bilharzia (schistosomiasis)	10759	Laboratory notification	Ndwedwe CHC	Ndwedwe	iLembe	KwaZulu-Natal	NHLS Pathology System TrakCare LIS			2018-04-05	147-16	Female	N/A	17	15-19																								Laboratory confirmed		ABET1394P	2018-04-04				EH00302100
Bilharzia (schistosomiasis)	10760	Laboratory notification	Woodlands Clinic	The Msunduzi	uMgungundlovu	KwaZulu-Natal	NHLS Pathology System TrakCare LIS			2018-03-06	8894	Female	N/A	23	20-24																								Laboratory confirmed		AAMW5691CNF	2018-01-31				EI01485235
Bilharzia (schistosomiasis)	10761	Laboratory notification	Maguzu Clinic	Mkhambathini	uMgungundlovu	KwaZulu-Natal	NHLS Pathology System TrakCare LIS			2018-02-28	UNKNOWN	Male	N/A	0	0-4																								Laboratory confirmed		ACJM4394D	2018-02-27				EI01500201
Bilharzia (schistosomiasis)	10762	Laboratory notification	Eastwood Clinic	The Msunduzi	uMgungundlovu	KwaZulu-Natal	NHLS Pathology System TrakCare LIS			2018-03-15	970804	Female	N/A	20	20-24																								Laboratory confirmed		ABQJ3073R	2018-03-15				EI01510165
Bilharzia (schistosomiasis)	10763	Laboratory notification	Balgowan Clinic	uMngeni	uMgungundlovu	KwaZulu-Natal	NHLS Pathology System TrakCare LIS			2018-03-15	070429	Male	N/A	10	10-14																								Laboratory confirmed		AAYW2055P	2018-03-14				EI01510175
Bilharzia (schistosomiasis)	10764	Laboratory notification	Northdale Hospital	The Msunduzi	uMgungundlovu	KwaZulu-Natal	NHLS Pathology System TrakCare LIS			2018-03-15	080909	Male	N/A	9	5-9																								Laboratory confirmed		ACIW9195D	2018-03-15				EI01510191
Bilharzia (schistosomiasis)	10765	Laboratory notification	Northdale Hospital	The Msunduzi	uMgungundlovu	KwaZulu-Natal	NHLS Pathology System TrakCare LIS			2018-03-19	040301	Male	N/A	14	10-14																								Laboratory confirmed		ABDT3589D	2018-03-17				EI01511279
Bilharzia (schistosomiasis)	10766	Laboratory notification	Northdale Hospital	The Msunduzi	uMgungundlovu	KwaZulu-Natal	NHLS Pathology System TrakCare LIS			2018-03-27	120703	Male	N/A	5	5-9																								Laboratory confirmed		ACIX0114D	2018-03-26				EI01515016
Bilharzia (schistosomiasis)	10767	Laboratory notification	Injabulo Clinic	Mkhambathini	uMgungundlovu	KwaZulu-Natal	NHLS Pathology System TrakCare LIS			2018-03-30	091209	Female	N/A	8	5-9																								Laboratory confirmed		AAYW1362P	2018-03-29				EI01517413
Bilharzia (schistosomiasis)	10768	Laboratory notification	Tayler Bequest Hospital [matatiele]	Matatiele	Alfred Nzo	Eastern Cape	NHLS Pathology System TrakCare LIS			2017-09-11	17006/17	Male	N/A	4	0-4				MATATIELE	ECZA																			Laboratory confirmed		ACHB3251D	2017-09-07				EK00387236
Bilharzia (schistosomiasis)	10769	Laboratory notification	Rietvlei Hospital	Umzimkhulu	Harry Gwala	KwaZulu-Natal	NHLS Pathology System TrakCare LIS			2018-04-05	10072007	Male	N/A	10	10-14																								Laboratory confirmed		ACIA3192D	2018-04-04				EL00378512
Bilharzia (schistosomiasis)	10771	Laboratory notification	Bethesda Hospital	Jozini	uMkhanyakude	KwaZulu-Natal	NHLS Pathology System TrakCare LIS			2017-09-10	3673/17	Male	N/A	11	10-14																								Laboratory confirmed		ACHA7301D	2017-09-09				FA00528416
Bilharzia (schistosomiasis)	10772	Laboratory notification	Bethesda Hospital	Jozini	uMkhanyakude	KwaZulu-Natal	NHLS Pathology System TrakCare LIS			2018-02-28	2441/18	Female	N/A	16	15-19																								Laboratory confirmed		ACHR2698D	2018-02-27				FA00555232
Bilharzia (schistosomiasis)	10774	Laboratory notification	Bethesda Hospital	Jozini	uMkhanyakude	KwaZulu-Natal	NHLS Pathology System TrakCare LIS			2018-03-15	3216/18	Male	N/A	9	5-9																								Laboratory confirmed		ACHR3157D	2018-03-14				FA00558141
Bilharzia (schistosomiasis)	10775	Laboratory notification	Bethesda Hospital	Jozini	uMkhanyakude	KwaZulu-Natal	NHLS Pathology System TrakCare LIS			2018-03-27	221/18	Female	N/A	36	35-39																								Laboratory confirmed		ACIQ8388D	2018-03-26				FA00559886
Bilharzia (schistosomiasis)	10776	Laboratory notification	Madwaleni Clinic	Mtubatuba	uMkhanyakude	KwaZulu-Natal	NHLS Pathology System TrakCare LIS			2018-03-09	55/18	Female	N/A	18	15-19																								Laboratory confirmed		ACKK3623D	2018-03-08				FB01030085
Bilharzia (schistosomiasis)	10777	Laboratory notification	Hlabisa Hospital	Big Five Hlabisa	uMkhanyakude	KwaZulu-Natal	NHLS Pathology System TrakCare LIS			2018-03-27	1197/18	Female	N/A	17	15-19																								Laboratory confirmed		ACHX8701D	2018-03-26				FB01035103
Bilharzia (schistosomiasis)	10778	Laboratory notification	Hlabisa Hospital	Big Five Hlabisa	uMkhanyakude	KwaZulu-Natal	NHLS Pathology System TrakCare LIS			2018-03-29	19065/13	Male	N/A	14	10-14																								Laboratory confirmed		ACHX5392D	2018-03-28				FB01036101
Bilharzia (schistosomiasis)	10779	Laboratory notification	Hluhluwe Clinic	Big Five Hlabisa	uMkhanyakude	KwaZulu-Natal	NHLS Pathology System TrakCare LIS			2018-04-05	HL6852	Male	N/A	10	10-14																								Laboratory confirmed		ACHY2451D	2018-04-04				FB01038114
Bilharzia (schistosomiasis)	10780	Laboratory notification	Mpembeni Clinic	Big Five Hlabisa	uMkhanyakude	KwaZulu-Natal	NHLS Pathology System TrakCare LIS			2018-04-06	1025	Male	N/A	13	10-14																								Laboratory confirmed		ABQH447D	2018-04-05				FB01038591
Bilharzia (schistosomiasis)	10781	Laboratory notification	Zama Zama Clinic	uMhlabuyalingana	uMkhanyakude	KwaZulu-Natal	NHLS Pathology System TrakCare LIS			2017-09-09	1726	Male	N/A	21	20-24																								Laboratory confirmed		ACGW2317D	2017-09-07				FC00654366
Bilharzia (schistosomiasis)	10782	Laboratory notification	Manguzi Hospital	uMhlabuyalingana	uMkhanyakude	KwaZulu-Natal	NHLS Pathology System TrakCare LIS			2018-03-08	2327/17	Female	N/A	34	30-34																								Laboratory confirmed		ACIU7264D	2018-03-07				FC00693586
Bilharzia (schistosomiasis)	10783	Laboratory notification	Thengane Clinic	uMhlabuyalingana	uMkhanyakude	KwaZulu-Natal	NHLS Pathology System TrakCare LIS			2018-03-23	324/18	Female	N/A	18	15-19																								Laboratory confirmed		ACHI2769D	2018-03-22				FC00697206
Bilharzia (schistosomiasis)	10784	Laboratory notification	Bhekabantu Clinic	uMhlabuyalingana	uMkhanyakude	KwaZulu-Natal	NHLS Pathology System TrakCare LIS			2018-03-30	734/18	Female	N/A	20	20-24																								Laboratory confirmed		ACHI9410D	2018-03-28				FC00698584
Bilharzia (schistosomiasis)	10788	Laboratory notification	Ndumo Clinic	Jozini	uMkhanyakude	KwaZulu-Natal	NHLS Pathology System TrakCare LIS			2018-02-26	33459	Female	N/A	34	30-34																								Laboratory confirmed		ACHR1203D	2018-02-26				FD00503820
Bilharzia (schistosomiasis)	10789	Laboratory notification	Mosvold Hospital	Jozini	uMkhanyakude	KwaZulu-Natal	NHLS Pathology System TrakCare LIS			2018-02-26	9562/17	Female	N/A	22	20-24																								Laboratory confirmed		ACHR0727D	2018-02-24				FD00503824
Bilharzia (schistosomiasis)	10790	Laboratory notification	Ndumo Clinic	Jozini	uMkhanyakude	KwaZulu-Natal	NHLS Pathology System TrakCare LIS			2018-02-26	33460	Female	N/A	21	20-24																								Laboratory confirmed		ACHR1202D	2018-02-26				FD00503826
Bilharzia (schistosomiasis)	10791	Laboratory notification	Mosvold Hospital	Jozini	uMkhanyakude	KwaZulu-Natal	NHLS Pathology System TrakCare LIS			2018-02-26	10316/17	Female	N/A	23	20-24																								Laboratory confirmed		ACHQ9148D	2018-02-26				FD00504851,FD00504008
Bilharzia (schistosomiasis)	10792	Laboratory notification	Mosvold Hospital	Jozini	uMkhanyakude	KwaZulu-Natal	NHLS Pathology System TrakCare LIS			2018-03-01	306/18	Male	N/A	15	15-19																								Laboratory confirmed		ACHR1172D	2018-02-28				FD00504349
Bilharzia (schistosomiasis)	10793	Laboratory notification	Nondabuya Clinic	Jozini	uMkhanyakude	KwaZulu-Natal	NHLS Pathology System TrakCare LIS			2018-03-01	7059/18	Female	N/A	36	35-39																								Laboratory confirmed		ACHQ9695D	2018-02-28				FD00513301,FD00504362
Bilharzia (schistosomiasis)	10794	Laboratory notification	Kwambuzi Clinic	Jozini	uMkhanyakude	KwaZulu-Natal	NHLS Pathology System TrakCare LIS			2018-03-01	KHW 4473/17	Female	N/A	34	30-34																								Laboratory confirmed		ACHP8442D	2018-02-28				FD00504369
Bilharzia (schistosomiasis)	10795	Laboratory notification	Kwambuzi Clinic	Jozini	uMkhanyakude	KwaZulu-Natal	NHLS Pathology System TrakCare LIS			2018-02-28	KHW 690	Unknown	N/A	22	20-24																								Laboratory confirmed		ACHP8403D	2018-02-28				FD00504371
Bilharzia (schistosomiasis)	10796	Laboratory notification	Kwambuzi Clinic	Jozini	uMkhanyakude	KwaZulu-Natal	NHLS Pathology System TrakCare LIS			2018-02-28	KHW 368	Female	N/A	19	15-19																								Laboratory confirmed		ACHP8445D	2018-02-28				FD00504373
Bilharzia (schistosomiasis)	10797	Laboratory notification	Shemula Clinic	Jozini	uMkhanyakude	KwaZulu-Natal	NHLS Pathology System TrakCare LIS			2018-03-01	A972/14	Female	N/A	22	20-24																								Laboratory confirmed		ACHQ9380D	2018-02-28				FD00512854,FD00504375
Bilharzia (schistosomiasis)	10798	Laboratory notification	Gwaliweni Clinic	Jozini	uMkhanyakude	KwaZulu-Natal	NHLS Pathology System TrakCare LIS			2018-03-01	GWA 1788/18	Unknown	N/A	10	10-14																								Laboratory confirmed		ABRR5264R	2018-02-28				FD00504377
Bilharzia (schistosomiasis)	10799	Laboratory notification	Ndumo Clinic	Jozini	uMkhanyakude	KwaZulu-Natal	NHLS Pathology System TrakCare LIS			2018-03-01	19941	Female	N/A	20	20-24																								Laboratory confirmed		ABPC176D	2018-03-01				FD00504642
Bilharzia (schistosomiasis)	10802	Laboratory notification	Ndumo Clinic	Jozini	uMkhanyakude	KwaZulu-Natal	NHLS Pathology System TrakCare LIS			2018-03-06	33705	Female	N/A	19	15-19																								Laboratory confirmed		ACHR1284D	2018-03-06				FD00505637
Bilharzia (schistosomiasis)	10803	Laboratory notification	Mosvold Hospital	Jozini	uMkhanyakude	KwaZulu-Natal	NHLS Pathology System TrakCare LIS			2018-03-06	UNKNOWN	Male	N/A	Unknown	Unknown																								Laboratory confirmed		ABAI0515D	2018-03-06				FD00505644
Bilharzia (schistosomiasis)	10804	Laboratory notification	Mosvold Gateway Clinic	Jozini	uMkhanyakude	KwaZulu-Natal	NHLS Pathology System TrakCare LIS			2018-03-08	UNKNOWN	Female	N/A	11	10-14																								Laboratory confirmed		ACGM9820D	2018-03-08				FD00506219
Bilharzia (schistosomiasis)	10805	Laboratory notification	Ndumo Clinic	Jozini	uMkhanyakude	KwaZulu-Natal	NHLS Pathology System TrakCare LIS			2018-03-08	23510	Female	N/A	40	40-44																								Laboratory confirmed		ABPC200D	2018-03-08				FD00506230
Bilharzia (schistosomiasis)	10806	Laboratory notification	Ophondweni Clinic	Jozini	uMkhanyakude	KwaZulu-Natal	NHLS Pathology System TrakCare LIS			2018-03-08	1207/18	Male	N/A	22	20-24																								Laboratory confirmed		ACHP9228D	2018-03-08				FD00506236
Bilharzia (schistosomiasis)	10807	Laboratory notification	Mbadleni Clinic	Jozini	uMkhanyakude	KwaZulu-Natal	NHLS Pathology System TrakCare LIS			2018-03-08	7241	Male	N/A	13	10-14																								Laboratory confirmed		ACHP8805D	2018-03-08				FD00506241
Bilharzia (schistosomiasis)	10809	Laboratory notification	Manyiseni Clinic	Jozini	uMkhanyakude	KwaZulu-Natal	NHLS Pathology System TrakCare LIS			2018-03-09	UNKNOWN	Male	N/A	11	10-14																								Laboratory confirmed		ACHR1314D	2018-03-09				FD00506454
Bilharzia (schistosomiasis)	10810	Laboratory notification	Manyiseni Clinic	Jozini	uMkhanyakude	KwaZulu-Natal	NHLS Pathology System TrakCare LIS			2018-03-09	UNKNOWN	Female	N/A	17	15-19																								Laboratory confirmed		ACHR1315D	2018-03-09				FD00506465
Bilharzia (schistosomiasis)	10811	Laboratory notification	Ndumo Clinic	Jozini	uMkhanyakude	KwaZulu-Natal	NHLS Pathology System TrakCare LIS			2018-03-13	33991	Female	N/A	22	20-24																								Laboratory confirmed		ACHP8171D	2018-03-12				FD00546575,FD00506696
Bilharzia (schistosomiasis)	10812	Laboratory notification	Mosvold Hospital	Jozini	uMkhanyakude	KwaZulu-Natal	NHLS Pathology System TrakCare LIS			2018-03-13	1581/18	Female	N/A	25	25-29																								Laboratory confirmed		ACKN6659D	2018-03-12				FD00506773
Bilharzia (schistosomiasis)	10813	Laboratory notification	Manyiseni Clinic	Jozini	uMkhanyakude	KwaZulu-Natal	NHLS Pathology System TrakCare LIS			2018-03-13	3007/18	Female	N/A	32	30-34																								Laboratory confirmed		ACHR1322D	2018-03-13				FD00506997
Bilharzia (schistosomiasis)	10814	Laboratory notification	Ndumo Clinic	Jozini	uMkhanyakude	KwaZulu-Natal	NHLS Pathology System TrakCare LIS			2018-03-13	34021	Male	N/A	13	10-14																								Laboratory confirmed		ACHR1213D	2018-03-13				FD00507005
Bilharzia (schistosomiasis)	10815	Laboratory notification	Mosvold Gateway Clinic	Jozini	uMkhanyakude	KwaZulu-Natal	NHLS Pathology System TrakCare LIS			2018-03-22	1379M	Male	N/A	11	10-14																								Laboratory confirmed		ACKN7628D	2018-03-13				FD00507014
Bilharzia (schistosomiasis)	10816	Laboratory notification	Shemula Clinic	Jozini	uMkhanyakude	KwaZulu-Natal	NHLS Pathology System TrakCare LIS			2018-03-22	3904/17	Female	N/A	19	15-19																								Laboratory confirmed		ACHP9340D	2018-03-13				FD00507016
Bilharzia (schistosomiasis)	10817	Laboratory notification	Kwambuzi Clinic	Jozini	uMkhanyakude	KwaZulu-Natal	NHLS Pathology System TrakCare LIS			2018-03-22	KHW 80/18	Female	N/A	18	15-19																								Laboratory confirmed		ABCP5701D	2018-03-14				FD00507267
Bilharzia (schistosomiasis)	10818	Laboratory notification	Manyiseni Clinic	Jozini	uMkhanyakude	KwaZulu-Natal	NHLS Pathology System TrakCare LIS			2018-03-22	4097/18	Male	N/A	17	15-19																								Laboratory confirmed		ACHQ9890D	2018-03-14				FD00507270
Bilharzia (schistosomiasis)	10819	Laboratory notification	Ophondweni Clinic	Jozini	uMkhanyakude	KwaZulu-Natal	NHLS Pathology System TrakCare LIS			2018-03-22	1316/18	Female	N/A	28	25-29																								Laboratory confirmed		ACKN7211D	2018-03-14				FD00507276
Bilharzia (schistosomiasis)	10820	Laboratory notification	Nondabuya Clinic	Jozini	uMkhanyakude	KwaZulu-Natal	NHLS Pathology System TrakCare LIS			2018-03-22	11718/18	Male	N/A	23	20-24																								Laboratory confirmed		ACKN6250D	2018-03-14				FD00507283
Bilharzia (schistosomiasis)	10821	Laboratory notification	Kwambuzi Clinic	Jozini	uMkhanyakude	KwaZulu-Natal	NHLS Pathology System TrakCare LIS			2018-03-22	KHW 09	Female	N/A	21	20-24																								Laboratory confirmed		ABCP5699D	2018-03-14				FD00517643,FD00507286
Bilharzia (schistosomiasis)	10822	Laboratory notification	Manyiseni Clinic	Jozini	uMkhanyakude	KwaZulu-Natal	NHLS Pathology System TrakCare LIS			2018-03-22	4098/18	Male	N/A	14	10-14																								Laboratory confirmed		ACHR1323D	2018-03-14				FD00507290
Bilharzia (schistosomiasis)	10823	Laboratory notification	Shemula Clinic	Jozini	uMkhanyakude	KwaZulu-Natal	NHLS Pathology System TrakCare LIS			2018-03-22	908/18	Male	N/A	13	10-14																								Laboratory confirmed		ACHP8386D	2018-03-14				FD00507293
Bilharzia (schistosomiasis)	10824	Laboratory notification	Mosvold Hospital	Jozini	uMkhanyakude	KwaZulu-Natal	NHLS Pathology System TrakCare LIS			2018-03-22	1412/18	Female	N/A	29	25-29																								Laboratory confirmed		ACKN6666D	2018-03-14				FD00507542
Bilharzia (schistosomiasis)	10825	Laboratory notification	Kwambuzi Clinic	Jozini	uMkhanyakude	KwaZulu-Natal	NHLS Pathology System TrakCare LIS			2018-03-22	KHW 728/18	Female	N/A	26	25-29																								Laboratory confirmed		ABCP5708D	2018-03-15				FD00507568
Bilharzia (schistosomiasis)	10826	Laboratory notification	Nkungwini Clinic	Jozini	uMkhanyakude	KwaZulu-Natal	NHLS Pathology System TrakCare LIS			2018-03-22	10525	Female	N/A	18	15-19																								Laboratory confirmed		ACHD4586D	2018-03-16				FD00507862
Bilharzia (schistosomiasis)	10827	Laboratory notification	Ophondweni Clinic	Jozini	uMkhanyakude	KwaZulu-Natal	NHLS Pathology System TrakCare LIS			2018-03-21	1421/18	Male	N/A	18	15-19																								Laboratory confirmed		ACKN7317D	2018-03-19				FD00508244
Bilharzia (schistosomiasis)	10828	Laboratory notification	Nondabuya Clinic	Jozini	uMkhanyakude	KwaZulu-Natal	NHLS Pathology System TrakCare LIS			2018-03-21	1493/18	Female	N/A	17	15-19																								Laboratory confirmed		ACKO0410D	2018-03-20				FD00508482
Bilharzia (schistosomiasis)	10830	Laboratory notification	Ophondweni Clinic	Jozini	uMkhanyakude	KwaZulu-Natal	NHLS Pathology System TrakCare LIS			2018-03-23	2669/17	Female	N/A	25	25-29																								Laboratory confirmed		ACKN7273D	2018-03-23				FD00508976
Bilharzia (schistosomiasis)	10831	Laboratory notification	Nondabuya Clinic	Jozini	uMkhanyakude	KwaZulu-Natal	NHLS Pathology System TrakCare LIS			2018-03-26	10861/18	Female	N/A	18	15-19																								Laboratory confirmed		ACKO0222D	2018-03-26				FD00536662,FD00509203
Bilharzia (schistosomiasis)	10832	Laboratory notification	Mosvold Hospital	Jozini	uMkhanyakude	KwaZulu-Natal	NHLS Pathology System TrakCare LIS			2018-03-27	3124/18	Female	N/A	31	30-34																								Laboratory confirmed		ACKO0722D	2018-03-27				FD00509447
Bilharzia (schistosomiasis)	10833	Laboratory notification	Shemula Clinic	Jozini	uMkhanyakude	KwaZulu-Natal	NHLS Pathology System TrakCare LIS			2018-03-27	5423/16	Female	N/A	20	20-24																								Laboratory confirmed		ACKO1299D	2018-03-27				FD00515336,FD00509457
Bilharzia (schistosomiasis)	10834	Laboratory notification	Ndumo Clinic	Jozini	uMkhanyakude	KwaZulu-Natal	NHLS Pathology System TrakCare LIS			2018-03-28	14345	Male	N/A	19	15-19																								Laboratory confirmed		ACKO0076D	2018-03-28				FD00509670
Bilharzia (schistosomiasis)	10836	Laboratory notification	Shemula Clinic	Jozini	uMkhanyakude	KwaZulu-Natal	NHLS Pathology System TrakCare LIS			2018-03-28	1105/18	Male	N/A	8	5-9																								Laboratory confirmed		ACKO1300D	2018-03-28				FD00509677
Bilharzia (schistosomiasis)	10837	Laboratory notification	Shemula Clinic	Jozini	uMkhanyakude	KwaZulu-Natal	NHLS Pathology System TrakCare LIS			2018-03-29	1142/18	Female	N/A	18	15-19																								Laboratory confirmed		ACKO1432D	2018-03-29				FD00509949
Bilharzia (schistosomiasis)	10838	Laboratory notification	Manyiseni Clinic	Jozini	uMkhanyakude	KwaZulu-Natal	NHLS Pathology System TrakCare LIS			2018-03-29	5146/18	Male	N/A	22	20-24																								Laboratory confirmed		ACHQ9893D	2018-03-29				FD00509950
Bilharzia (schistosomiasis)	10839	Laboratory notification	Ndumo Clinic	Jozini	uMkhanyakude	KwaZulu-Natal	NHLS Pathology System TrakCare LIS			2018-04-04	33696	Female	N/A	23	20-24																								Laboratory confirmed		ACKO0917D	2018-04-03				FD00510409
Bilharzia (schistosomiasis)	10840	Laboratory notification	Ndumo Clinic	Jozini	uMkhanyakude	KwaZulu-Natal	NHLS Pathology System TrakCare LIS			2018-04-04	33700	Female	N/A	20	20-24																								Laboratory confirmed		ACKO0916D	2018-04-03				FD00510413
Bilharzia (schistosomiasis)	10842	Laboratory notification	Manyiseni Clinic	Jozini	uMkhanyakude	KwaZulu-Natal	NHLS Pathology System TrakCare LIS			2018-04-05	5162/18	Male	N/A	12	10-14																								Laboratory confirmed		ACKN8151D	2018-04-03				FD00510429
Bilharzia (schistosomiasis)	10843	Laboratory notification	Ndumo Clinic	Jozini	uMkhanyakude	KwaZulu-Natal	NHLS Pathology System TrakCare LIS			2018-04-05	315	Female	N/A	38	35-39																								Laboratory confirmed		ACKO0908D	2018-04-04				FD00510968
Bilharzia (schistosomiasis)	10845	Laboratory notification	Mosvold Hospital	Jozini	uMkhanyakude	KwaZulu-Natal	NHLS Pathology System TrakCare LIS			2018-04-05	254/18	Female	N/A	33	30-34																								Laboratory confirmed		ACKN9605D	2018-04-04				FD00510975
Bilharzia (schistosomiasis)	10847	Laboratory notification	Ndumo Clinic	Jozini	uMkhanyakude	KwaZulu-Natal	NHLS Pathology System TrakCare LIS			2018-04-05	33000	Male	N/A	34	30-34																								Laboratory confirmed		ACKO0935D	2018-04-05				FD00511240
Bilharzia (schistosomiasis)	10848	Laboratory notification	Kwambuzi Clinic	Jozini	uMkhanyakude	KwaZulu-Natal	NHLS Pathology System TrakCare LIS			2018-04-05	1143/18	Male	N/A	18	15-19																								Laboratory confirmed		ACKN9384D	2018-04-05				FD00511244
Bilharzia (schistosomiasis)	10849	Laboratory notification	Mosvold Hospital	Jozini	uMkhanyakude	KwaZulu-Natal	NHLS Pathology System TrakCare LIS			2018-04-05	1265/18	Male	N/A	10	10-14																								Laboratory confirmed		ACHP8951D	2018-04-05				FD00511246
Bilharzia (schistosomiasis)	10857	Laboratory notification	Nibela / Ezimpondweni Clinic	Big Five Hlabisa	uMkhanyakude	KwaZulu-Natal	NHLS Pathology System TrakCare LIS			2018-02-28	1327521801	Male	N/A	16	15-19																								Laboratory confirmed		ACHZ8199D	2018-02-28				FE00621325
Bilharzia (schistosomiasis)	10858	Laboratory notification	Mseleni Hospital	uMhlabuyalingana	uMkhanyakude	KwaZulu-Natal	NHLS Pathology System TrakCare LIS			2018-02-28	2089/18	Male	N/A	19	15-19																								Laboratory confirmed		ACIA1319D	2018-02-28				FE00621328
Bilharzia (schistosomiasis)	10860	Laboratory notification	Mbazwana Clinic	uMhlabuyalingana	uMkhanyakude	KwaZulu-Natal	NHLS Pathology System TrakCare LIS			2018-03-02	17809	Male	N/A	13	10-14																								Laboratory confirmed		ACGJ5644D	2018-03-02				FE00621803
Bilharzia (schistosomiasis)	10861	Laboratory notification	Mbazwana Clinic	uMhlabuyalingana	uMkhanyakude	KwaZulu-Natal	NHLS Pathology System TrakCare LIS			2018-03-02	3700/03	Male	N/A	14	10-14																								Laboratory confirmed		ACGJ5922D	2018-03-02				FE00621804
Bilharzia (schistosomiasis)	10862	Laboratory notification	Mseleni Hospital	uMhlabuyalingana	uMkhanyakude	KwaZulu-Natal	NHLS Pathology System TrakCare LIS			2018-03-06	2096/18	Female	N/A	20	20-24																								Laboratory confirmed		ABCU3519D	2018-03-06				FE00627694,FE00622415
Bilharzia (schistosomiasis)	10863	Laboratory notification	Mseleni Hospital	uMhlabuyalingana	uMkhanyakude	KwaZulu-Natal	NHLS Pathology System TrakCare LIS			2018-03-07	114957	Female	N/A	22	20-24																								Laboratory confirmed		ABCU2219D	2018-03-07				FE00622761
Bilharzia (schistosomiasis)	10864	Laboratory notification	Mbazwana Clinic	uMhlabuyalingana	uMkhanyakude	KwaZulu-Natal	NHLS Pathology System TrakCare LIS			2018-03-07	06012	Female	N/A	24	20-24																								Laboratory confirmed		ACGJ5181D	2018-03-07				FE00622765
Bilharzia (schistosomiasis)	10865	Laboratory notification	Mseleni Hospital	uMhlabuyalingana	uMkhanyakude	KwaZulu-Natal	NHLS Pathology System TrakCare LIS			2018-03-12	35/18	Female	N/A	11	10-14																								Laboratory confirmed		ABGD3950D	2018-03-12				FE00623647
Bilharzia (schistosomiasis)	10866	Laboratory notification	Mseleni Hospital	uMhlabuyalingana	uMkhanyakude	KwaZulu-Natal	NHLS Pathology System TrakCare LIS			2018-03-12	2960/18	Female	N/A	28	25-29																								Laboratory confirmed		ABGU5979D	2018-03-12				FE00623649
Bilharzia (schistosomiasis)	10867	Laboratory notification	Mseleni Hospital	uMhlabuyalingana	uMkhanyakude	KwaZulu-Natal	NHLS Pathology System TrakCare LIS			2018-03-12	36/18	Female	N/A	10	10-14																								Laboratory confirmed		ABFV3547D	2018-03-12				FE00623661
Bilharzia (schistosomiasis)	10869	Laboratory notification	Mseleni Hospital	uMhlabuyalingana	uMkhanyakude	KwaZulu-Natal	NHLS Pathology System TrakCare LIS			2018-03-15	UNKNOWN	Female	N/A	12	10-14																								Laboratory confirmed		ACKM5006D	2018-03-15				FE00624435
Bilharzia (schistosomiasis)	10870	Laboratory notification	Hluhluwe Clinic	Big Five Hlabisa	uMkhanyakude	KwaZulu-Natal	NHLS Pathology System TrakCare LIS			2018-03-15	3138/18	Female	N/A	16	15-19																								Laboratory confirmed		ACGJ4237D	2018-03-15				FE00624440
Bilharzia (schistosomiasis)	10871	Laboratory notification	Manaba Clinic	uMhlabuyalingana	uMkhanyakude	KwaZulu-Natal	NHLS Pathology System TrakCare LIS			2018-03-16	2655/16	Male	N/A	11	10-14																								Laboratory confirmed		ACGJ5436D	2018-03-16				FE00624699
Bilharzia (schistosomiasis)	10872	Laboratory notification	Mseleni Hospital	uMhlabuyalingana	uMkhanyakude	KwaZulu-Natal	NHLS Pathology System TrakCare LIS			2018-03-19	4047/18	Female	N/A	18	15-19																								Laboratory confirmed		ABCU2406D	2018-03-19				FE00625184
Bilharzia (schistosomiasis)	10874	Laboratory notification	Oqondweni Clinic	uMhlabuyalingana	uMkhanyakude	KwaZulu-Natal	NHLS Pathology System TrakCare LIS			2018-03-20	OQO1708	Female	N/A	17	15-19																								Laboratory confirmed		ACKM4081D	2018-03-20				FE00625413
Bilharzia (schistosomiasis)	10875	Laboratory notification	Mseleni Hospital	uMhlabuyalingana	uMkhanyakude	KwaZulu-Natal	NHLS Pathology System TrakCare LIS			2018-03-20	196	Female	N/A	17	15-19																								Laboratory confirmed		ABCU2407D	2018-03-20				FE00625423
Bilharzia (schistosomiasis)	10876	Laboratory notification	Mseleni Hospital	uMhlabuyalingana	uMkhanyakude	KwaZulu-Natal	NHLS Pathology System TrakCare LIS			2018-03-20	2933/18	Male	N/A	38	35-39																								Laboratory confirmed		ACGJ4240D	2018-03-19				FE00625434
Bilharzia (schistosomiasis)	10877	Laboratory notification	Mseleni Hospital	uMhlabuyalingana	uMkhanyakude	KwaZulu-Natal	NHLS Pathology System TrakCare LIS			2018-03-22	179/18	Female	N/A	19	15-19																								Laboratory confirmed		ABCU3532D	2018-03-22				FE00625817
Bilharzia (schistosomiasis)	10878	Laboratory notification	Mseleni Hospital	uMhlabuyalingana	uMkhanyakude	KwaZulu-Natal	NHLS Pathology System TrakCare LIS			2018-03-22	UNKNOWN	Female	N/A	25	25-29																								Laboratory confirmed		ACKM4549D	2018-03-21				FE00626345,FE00625818
Bilharzia (schistosomiasis)	10879	Laboratory notification	Mbazwana Clinic	uMhlabuyalingana	uMkhanyakude	KwaZulu-Natal	NHLS Pathology System TrakCare LIS			2018-03-22	9371	Male	N/A	35	35-39																								Laboratory confirmed		ACKN4715D	2018-03-22				FE00625819
Bilharzia (schistosomiasis)	10880	Laboratory notification	Mseleni Hospital	uMhlabuyalingana	uMkhanyakude	KwaZulu-Natal	NHLS Pathology System TrakCare LIS			2018-03-26	UNKNOWN	Female	N/A	14	10-14																								Laboratory confirmed		ACKM5016D	2018-03-26				FE00626344
Bilharzia (schistosomiasis)	10882	Laboratory notification	Mseleni Hospital	uMhlabuyalingana	uMkhanyakude	KwaZulu-Natal	NHLS Pathology System TrakCare LIS			2018-03-27	MS5265	Female	N/A	57	55-59																								Laboratory confirmed		ACKM4848D	2018-03-27				FE00626612
Bilharzia (schistosomiasis)	10883	Laboratory notification	Mseleni Hospital	uMhlabuyalingana	uMkhanyakude	KwaZulu-Natal	NHLS Pathology System TrakCare LIS			2018-04-04	93000	Female	N/A	36	35-39																								Laboratory confirmed		ABCU2444D	2018-04-03				FE00627682
Bilharzia (schistosomiasis)	10884	Laboratory notification	Mseleni Hospital	uMhlabuyalingana	uMkhanyakude	KwaZulu-Natal	NHLS Pathology System TrakCare LIS			2018-04-04	5011/18	Unknown	N/A	9	5-9																								Laboratory confirmed		ACKN5352D	2018-04-03				FE00627693
Bilharzia (schistosomiasis)	10886	Laboratory notification	Mseleni Hospital	uMhlabuyalingana	uMkhanyakude	KwaZulu-Natal	NHLS Pathology System TrakCare LIS			2018-04-04	331/17	Female	N/A	23	20-24																								Laboratory confirmed		ACKN4583D	2018-04-03				FE00627695
Bilharzia (schistosomiasis)	10890	Laboratory notification	Benedictine Hospital	Nongoma	Zululand	KwaZulu-Natal	NHLS Pathology System TrakCare LIS			2017-09-12	UNKNOWN	Male	N/A	11	10-14																								Laboratory confirmed		ACHA1131D	2017-09-11				GA00748115
Bilharzia (schistosomiasis)	10891	Laboratory notification	Mahashini Clinic	Nongoma	Zululand	KwaZulu-Natal	NHLS Pathology System TrakCare LIS			2018-03-12	3304/16	Male	N/A	8	5-9				NONGOMA	KZZA																			Laboratory confirmed		ACFD9925D	2018-03-12				GA00796671
Bilharzia (schistosomiasis)	10892	Laboratory notification	Benedictine Hospital	Nongoma	Zululand	KwaZulu-Natal	NHLS Pathology System TrakCare LIS			2018-03-15	090328/18	Male	N/A	8	5-9																								Laboratory confirmed		ACJI9524D	2018-03-15				GA00797786
Bilharzia (schistosomiasis)	10893	Laboratory notification	Mahashini Clinic	Nongoma	Zululand	KwaZulu-Natal	NHLS Pathology System TrakCare LIS			2018-03-16	9997/18	Male	N/A	6	5-9																								Laboratory confirmed		ACKI1328D	2018-03-16				GA00798211
Bilharzia (schistosomiasis)	10894	Laboratory notification	Benedictine Hospital	Nongoma	Zululand	KwaZulu-Natal	NHLS Pathology System TrakCare LIS			2018-03-30	490722	Male	N/A	68	65-69																								Laboratory confirmed		ACKM8261D	2018-03-27				GA00800452
Bilharzia (schistosomiasis)	10895	Laboratory notification	Ceza Hospital	Ulundi	Zululand	KwaZulu-Natal	NHLS Pathology System TrakCare LIS			2018-02-26	031021	Male	N/A	14	10-14																								Laboratory confirmed		ABZN642D	2018-02-26				GB00249422
Bilharzia (schistosomiasis)	10896	Laboratory notification	Ceza Hospital	Ulundi	Zululand	KwaZulu-Natal	NHLS Pathology System TrakCare LIS			2018-02-27	080733	Female	N/A	84	75+																								Laboratory confirmed		ACHV9307D	2018-02-27				GB00249609
Bilharzia (schistosomiasis)	10897	Laboratory notification	Ceza Hospital	Ulundi	Zululand	KwaZulu-Natal	NHLS Pathology System TrakCare LIS			2018-03-01	051225	Male	N/A	12	10-14																								Laboratory confirmed		ACHV8514D	2018-03-01				GB00249905
Bilharzia (schistosomiasis)	10898	Laboratory notification	Magagadolo Clinic	Ulundi	Zululand	KwaZulu-Natal	NHLS Pathology System TrakCare LIS			2018-03-07	050825	Male	N/A	12	10-14																								Laboratory confirmed		ACHV8335D	2018-03-07				GB00250393
Bilharzia (schistosomiasis)	10899	Laboratory notification	Magagadolo Clinic	Ulundi	Zululand	KwaZulu-Natal	NHLS Pathology System TrakCare LIS			2018-03-07	060804	Male	N/A	11	10-14																								Laboratory confirmed		ACHV8336D	2018-03-07				GB00250436
Bilharzia (schistosomiasis)	10900	Laboratory notification	Ceza Hospital	Ulundi	Zululand	KwaZulu-Natal	NHLS Pathology System TrakCare LIS			2018-03-12	001204	Female	N/A	17	15-19																								Laboratory confirmed		ACHV6961D	2018-03-12				GB00251002
Bilharzia (schistosomiasis)	10901	Laboratory notification	Ceza Hospital	Ulundi	Zululand	KwaZulu-Natal	NHLS Pathology System TrakCare LIS			2018-03-12	041111	Male	N/A	13	10-14																								Laboratory confirmed		ACHV6964D	2018-03-12				GB00251003
Bilharzia (schistosomiasis)	10902	Laboratory notification	Ceza Hospital	Ulundi	Zululand	KwaZulu-Natal	NHLS Pathology System TrakCare LIS			2018-03-12	091025	Female	N/A	8	5-9																								Laboratory confirmed		ACHV6963D	2018-03-12				GB00251004
Bilharzia (schistosomiasis)	10903	Laboratory notification	Magagadolo Clinic	Ulundi	Zululand	KwaZulu-Natal	NHLS Pathology System TrakCare LIS			2018-03-13	000928	Male	N/A	17	15-19																								Laboratory confirmed		ACID5857D	2018-03-13				GB00251094
Bilharzia (schistosomiasis)	10904	Laboratory notification	Ceza Hospital	Ulundi	Zululand	KwaZulu-Natal	NHLS Pathology System TrakCare LIS			2018-03-14	080626	Male	N/A	9	5-9																								Laboratory confirmed		ACHV6974D	2018-03-14				GB00261984,GB00251275
Bilharzia (schistosomiasis)	10905	Laboratory notification	Sizana Clinic	Ulundi	Zululand	KwaZulu-Natal	NHLS Pathology System TrakCare LIS			2018-03-26	940204	Female	N/A	24	20-24																								Laboratory confirmed		ACJT6226D	2018-03-26				GB00252206
Bilharzia (schistosomiasis)	10908	Laboratory notification	Eshowe Hospital	uMlalazi	King Cetshwayo	KwaZulu-Natal	NHLS Pathology System TrakCare LIS			2018-02-28	0335971	Female	N/A	9	5-9																								Laboratory confirmed		ABAX5739P	2018-02-27				GC00447472
Bilharzia (schistosomiasis)	10909	Laboratory notification	Eshowe Hospital	uMlalazi	King Cetshwayo	KwaZulu-Natal	NHLS Pathology System TrakCare LIS			2018-02-28	13543/17	Female	N/A	19	15-19																								Laboratory confirmed		ACIC4328D	2018-02-28				GC00447782
Bilharzia (schistosomiasis)	10910	Laboratory notification	Eshowe Municipal Clinic	uMlalazi	King Cetshwayo	KwaZulu-Natal	NHLS Pathology System TrakCare LIS			2018-03-02	5931/18	Female	N/A	17	15-19																								Laboratory confirmed		AAUO3509P	2018-03-02				GC00448036
Bilharzia (schistosomiasis)	10911	Laboratory notification	Eshowe Hospital	uMlalazi	King Cetshwayo	KwaZulu-Natal	NHLS Pathology System TrakCare LIS			2018-03-06	3593/18	Male	N/A	15	15-19																								Laboratory confirmed		ACHS1796D	2018-03-03				GC00448395
Bilharzia (schistosomiasis)	10912	Laboratory notification	Siphilile Clinic	uMlalazi	King Cetshwayo	KwaZulu-Natal	NHLS Pathology System TrakCare LIS			2018-03-06	1161/18	Female	N/A	18	15-19																								Laboratory confirmed		AAGN8148HOF	2018-03-05				GC00459444,GC00448661,GC00448661
Bilharzia (schistosomiasis)	10913	Laboratory notification	Siphilile Clinic	uMlalazi	King Cetshwayo	KwaZulu-Natal	NHLS Pathology System TrakCare LIS			2018-03-06	1158/18	Male	N/A	19	15-19																								Laboratory confirmed		ACHS1200D	2018-03-05				GC00448662
Bilharzia (schistosomiasis)	10914	Laboratory notification	Eshowe Hospital	uMlalazi	King Cetshwayo	KwaZulu-Natal	NHLS Pathology System TrakCare LIS			2018-03-08	0131183	Male	N/A	83	75+																								Laboratory confirmed		ACIC4025D	2018-03-06				GC00449199
Bilharzia (schistosomiasis)	10915	Laboratory notification	King Dinizulu Clinic	uMlalazi	King Cetshwayo	KwaZulu-Natal	NHLS Pathology System TrakCare LIS			2018-03-12	11715/18	Male	N/A	13	10-14																								Laboratory confirmed		AAUO4005P	2018-03-12				GC00449816
Bilharzia (schistosomiasis)	10916	Laboratory notification	King Dinizulu Clinic	uMlalazi	King Cetshwayo	KwaZulu-Natal	NHLS Pathology System TrakCare LIS			2018-03-12	11747/18	Male	N/A	10	10-14																								Laboratory confirmed		AAUO4034P	2018-03-10				GC00449817
Bilharzia (schistosomiasis)	10917	Laboratory notification	Siphilile Clinic	uMlalazi	King Cetshwayo	KwaZulu-Natal	NHLS Pathology System TrakCare LIS			2018-03-12	1296/18	Male	N/A	20	20-24																								Laboratory confirmed		ACTG2953HOF	2018-03-12				GC00449867
Bilharzia (schistosomiasis)	10918	Laboratory notification	Eshowe Hospital	uMlalazi	King Cetshwayo	KwaZulu-Natal	NHLS Pathology System TrakCare LIS			2018-03-13	18149/17	Male	N/A	68	65-69																								Laboratory confirmed		ACIC4259D	2018-03-13				GC00450166
Bilharzia (schistosomiasis)	10919	Laboratory notification	Eshowe Municipal Clinic	uMlalazi	King Cetshwayo	KwaZulu-Natal	NHLS Pathology System TrakCare LIS			2018-03-15	6642/18	Male	N/A	19	15-19																								Laboratory confirmed		ABAX5393P	2018-03-14				GC00450379
Bilharzia (schistosomiasis)	10920	Laboratory notification	Eshowe Hospital	uMlalazi	King Cetshwayo	KwaZulu-Natal	NHLS Pathology System TrakCare LIS			2018-03-19	4527/18	Male	N/A	22	20-24																								Laboratory confirmed		ACKK5952D	2018-03-17				GC00451031
Bilharzia (schistosomiasis)	10921	Laboratory notification	Siphilile Clinic	uMlalazi	King Cetshwayo	KwaZulu-Natal	NHLS Pathology System TrakCare LIS			2018-03-19	3072/15	Male	N/A	2	0-4																								Laboratory confirmed		ACSC5598HOF	2018-03-19				GC00451265
Bilharzia (schistosomiasis)	10922	Laboratory notification	Eshowe Hospital	uMlalazi	King Cetshwayo	KwaZulu-Natal	NHLS Pathology System TrakCare LIS			2018-03-23	11051/17	Male	N/A	17	15-19				ESHOWE	KZZA																			Laboratory confirmed		ACKK5948D	2018-03-21				GC00451636
Bilharzia (schistosomiasis)	10923	Laboratory notification	Eshowe Hospital	uMlalazi	King Cetshwayo	KwaZulu-Natal	NHLS Pathology System TrakCare LIS			2018-03-23	0340674	Male	N/A	10	10-14																								Laboratory confirmed		ACKK5768D	2018-03-22				GC00451735
Bilharzia (schistosomiasis)	10924	Laboratory notification	Eshowe Municipal Clinic	uMlalazi	King Cetshwayo	KwaZulu-Natal	NHLS Pathology System TrakCare LIS			2018-03-23	PHILANDODA	Male	N/A	21	20-24																								Laboratory confirmed		ABBG9249P	2018-03-22				GC00451736
Bilharzia (schistosomiasis)	10925	Laboratory notification	Eshowe Hospital	uMlalazi	King Cetshwayo	KwaZulu-Natal	NHLS Pathology System TrakCare LIS			2018-03-30	9402083	Female	N/A	26	25-29																								Laboratory confirmed		ACHS1443D	2018-03-29				GC00452851
Bilharzia (schistosomiasis)	10926	Laboratory notification	Eshowe Hospital	uMlalazi	King Cetshwayo	KwaZulu-Natal	NHLS Pathology System TrakCare LIS			2018-04-04	UNKNOWN	Male	N/A	9	5-9																								Laboratory confirmed		ACER2924D	2018-04-03				GC00453328
Bilharzia (schistosomiasis)	10928	Laboratory notification	King Dinizulu Clinic	uMlalazi	King Cetshwayo	KwaZulu-Natal	NHLS Pathology System TrakCare LIS			2018-04-05	14042/18	Male	N/A	15	15-19																								Laboratory confirmed		ACSC5252HOF	2018-04-04				GCM0008064
Bilharzia (schistosomiasis)	10929	Laboratory notification	Itshelejuba Hospital	uPhongolo	Zululand	KwaZulu-Natal	NHLS Pathology System TrakCare LIS			2017-10-03	17035/17	Female	N/A	19	15-19																								Laboratory confirmed		ACFE3042D	2017-10-03				GD00455273
Bilharzia (schistosomiasis)	10930	Laboratory notification	Tobolsk Clinic	uPhongolo	Zululand	KwaZulu-Natal	NHLS Pathology System TrakCare LIS			2018-02-26	UNKNOWN	Male	N/A	12	10-14				PONGOLA	KZZA																			Laboratory confirmed		ACJF6794D	2018-02-26				GD00479663
Bilharzia (schistosomiasis)	10931	Laboratory notification	Itshelejuba Hospital	uPhongolo	Zululand	KwaZulu-Natal	NHLS Pathology System TrakCare LIS			2018-03-06	6449/16	Male	N/A	47	45-49				PONGOLA	KZZA																			Laboratory confirmed		ACIR6048D	2018-03-06				GD00481439
Bilharzia (schistosomiasis)	10932	Laboratory notification	Itshelejuba Hospital	uPhongolo	Zululand	KwaZulu-Natal	NHLS Pathology System TrakCare LIS			2018-03-06	682/18	Male	N/A	45	45-49				PONGOLA	KZZA																			Laboratory confirmed			2018-03-06				GD00481478
Bilharzia (schistosomiasis)	10933	Laboratory notification	Belgrade Clinic	uPhongolo	Zululand	KwaZulu-Natal	NHLS Pathology System TrakCare LIS			2018-03-07	1642/18	Male	N/A	12	10-14				PONGOLA	KZZA																			Laboratory confirmed		ACIP4887D	2018-03-07				GD00481613
Bilharzia (schistosomiasis)	10935	Laboratory notification	Belgrade Clinic	uPhongolo	Zululand	KwaZulu-Natal	NHLS Pathology System TrakCare LIS			2018-03-08	1679/18	Male	N/A	11	10-14				PONGOLA	KZZA																			Laboratory confirmed		ACIP4086D	2018-03-08				GD00481851
Bilharzia (schistosomiasis)	10936	Laboratory notification	Belgrade Clinic	uPhongolo	Zululand	KwaZulu-Natal	NHLS Pathology System TrakCare LIS			2018-03-08	1678/18	Male	N/A	12	10-14				PONGOLA	KZZA																			Laboratory confirmed		ACIP4087D	2018-03-08				GD00481852
Bilharzia (schistosomiasis)	10937	Laboratory notification	Itshelejuba Hospital	uPhongolo	Zululand	KwaZulu-Natal	NHLS Pathology System TrakCare LIS			2018-03-08	13610/16	Male	N/A	66	65-69				LADYSMITH	KZZA																			Laboratory confirmed		ACIR7642D	2018-03-08				GD00481893
Bilharzia (schistosomiasis)	10938	Laboratory notification	Itshelejuba Hospital	uPhongolo	Zululand	KwaZulu-Natal	NHLS Pathology System TrakCare LIS			2018-03-08	3610/17	Male	N/A	58	55-59				PONGOLA	KZZA																			Laboratory confirmed		ACIR7641D	2018-03-08				GD00481896
Bilharzia (schistosomiasis)	10939	Laboratory notification	Altona Clinic	uPhongolo	Zululand	KwaZulu-Natal	NHLS Pathology System TrakCare LIS			2018-03-08	ALT3018/01/18	Female	N/A	17	15-19				PONGOLA	KZZA																			Laboratory confirmed		ABFL1758D	2018-03-08				GD00481911
Bilharzia (schistosomiasis)	10940	Laboratory notification	Itshelejuba Gateway Clinic	Ulundi	Zululand	KwaZulu-Natal	NHLS Pathology System TrakCare LIS			2018-03-08	622/18	Male	N/A	17	15-19				PONGOLA	KZZA																			Laboratory confirmed		ACIP5978D	2018-03-08				GD00481970
Bilharzia (schistosomiasis)	10941	Laboratory notification	Itshelejuba Hospital	uPhongolo	Zululand	KwaZulu-Natal	NHLS Pathology System TrakCare LIS			2018-03-09	651/18	Female	N/A	0	0-4																								Laboratory confirmed		ACIP4584D	2018-03-09				GD00482090
Bilharzia (schistosomiasis)	10943	Laboratory notification	Itshelejuba Gateway Clinic	Ulundi	Zululand	KwaZulu-Natal	NHLS Pathology System TrakCare LIS			2018-03-19	2730/09	Male	N/A	8	5-9				PONGOLA	KZZA																			Laboratory confirmed		ABFO5646D	2018-03-19				GD00483900
Bilharzia (schistosomiasis)	10944	Laboratory notification	Itshelejuba Gateway Clinic	Ulundi	Zululand	KwaZulu-Natal	NHLS Pathology System TrakCare LIS			2018-03-19	867/18	Male	N/A	12	10-14				PONGOLA	KZZA																			Laboratory confirmed		ABFO5647D	2018-03-19				GD00483906
Bilharzia (schistosomiasis)	10945	Laboratory notification	Itshelejuba Hospital	uPhongolo	Zululand	KwaZulu-Natal	NHLS Pathology System TrakCare LIS			2018-03-22	994/18	Male	N/A	16	15-19				PONGOLA	KZZA																			Laboratory confirmed		ACJW3772D	2018-03-22				GD00484664
Bilharzia (schistosomiasis)	10946	Laboratory notification	Altona Clinic	uPhongolo	Zululand	KwaZulu-Natal	NHLS Pathology System TrakCare LIS			2018-03-26	ALT52/8/17	Female	N/A	16	15-19				PONGOLA	KZZA																			Laboratory confirmed		ACIN8039D	2018-03-26				GD00485149
Bilharzia (schistosomiasis)	10947	Laboratory notification	Itshelejuba Hospital	uPhongolo	Zululand	KwaZulu-Natal	NHLS Pathology System TrakCare LIS			2018-03-28	UNKNOWN	Female	N/A	19	15-19				NCOTSHANE	KZZA																			Laboratory confirmed		ACIR6774D	2018-03-27				GD00485575
Bilharzia (schistosomiasis)	10948	Laboratory notification	Altona Clinic	uPhongolo	Zululand	KwaZulu-Natal	NHLS Pathology System TrakCare LIS			2018-03-28	UNKNOWN	Male	N/A	10	10-14				PONGOLA	KZZA																			Laboratory confirmed		ACIN8803D	2018-03-28				GD00485712
Bilharzia (schistosomiasis)	10949	Laboratory notification	Ncotshane Clinic	uPhongolo	Zululand	KwaZulu-Natal	NHLS Pathology System TrakCare LIS			2018-04-03	NCO0194	Female	N/A	25	25-29																								Laboratory confirmed		ACJT9106D	2018-04-03				GD00486415
Bilharzia (schistosomiasis)	10950	Laboratory notification	Ntumeni Clinic	uMlalazi	King Cetshwayo	KwaZulu-Natal	NHLS Pathology System TrakCare LIS			2017-09-09	4757/16	Male	N/A	18	15-19																								Laboratory confirmed		AAYM3945P	2017-09-07				GE00177755
Bilharzia (schistosomiasis)	10951	Laboratory notification	Mbongolwane Hospital	uMlalazi	King Cetshwayo	KwaZulu-Natal	NHLS Pathology System TrakCare LIS			2017-12-02	0069862	Male	N/A	12	10-14																								Laboratory confirmed		ABEA5853D	2017-12-01				GE00182858
Bilharzia (schistosomiasis)	10952	Laboratory notification	Mbongolwane Hospital	uMlalazi	King Cetshwayo	KwaZulu-Natal	NHLS Pathology System TrakCare LIS			2018-02-28	07/003	Female	N/A	22	20-24																								Laboratory confirmed		ACID3851D	2018-02-27				GE00187906
Bilharzia (schistosomiasis)	10953	Laboratory notification	Mbongolwane Hospital	uMlalazi	King Cetshwayo	KwaZulu-Natal	NHLS Pathology System TrakCare LIS			2018-03-08	4887	Male	N/A	17	15-19																								Laboratory confirmed		ACID3906D	2018-03-07				GE00188427
Bilharzia (schistosomiasis)	10954	Laboratory notification	Osungulweni Clinic	uMlalazi	King Cetshwayo	KwaZulu-Natal	NHLS Pathology System TrakCare LIS			2018-03-15	041206/18	Male	N/A	13	10-14																								Laboratory confirmed		AAUQ4781P	2018-03-13				GE00188993
Bilharzia (schistosomiasis)	10955	Laboratory notification	Mbongolwane Hospital	uMlalazi	King Cetshwayo	KwaZulu-Natal	NHLS Pathology System TrakCare LIS			2018-03-16	15/012	Female	N/A	26	25-29																								Laboratory confirmed		ABEL6197D	2018-03-15				GE00189069
Bilharzia (schistosomiasis)	10956	Laboratory notification	Ngudwini Clinic	uMlalazi	King Cetshwayo	KwaZulu-Natal	NHLS Pathology System TrakCare LIS			2018-03-23	61/18	Male	N/A	13	10-14																								Laboratory confirmed		ABDZ6029P	2018-03-21				GE00189428
Bilharzia (schistosomiasis)	10957	Laboratory notification	Mbongolwane Hospital	uMlalazi	King Cetshwayo	KwaZulu-Natal	NHLS Pathology System TrakCare LIS			2018-03-29	53547	Male	N/A	15	15-19																								Laboratory confirmed		ACHD6909D	2018-03-28				GE00189763
Bilharzia (schistosomiasis)	10958	Laboratory notification	Mbongolwane Hospital	uMlalazi	King Cetshwayo	KwaZulu-Natal	NHLS Pathology System TrakCare LIS			2018-03-30	0071162	Male	N/A	14	10-14																								Laboratory confirmed		ACHD6703D	2018-03-29				GE00189946
Bilharzia (schistosomiasis)	10961	Laboratory notification	Nkandla Hospital	Nkandla	King Cetshwayo	KwaZulu-Natal	NHLS Pathology System TrakCare LIS			2018-03-01	4481/15	Male	N/A	13	10-14																								Laboratory confirmed		ACJD3233D	2018-02-28				GF00298846
Bilharzia (schistosomiasis)	10962	Laboratory notification	Ewangu Clinic	Nkandla	King Cetshwayo	KwaZulu-Natal	NHLS Pathology System TrakCare LIS			2018-03-07	EWA00257/2018	Male	N/A	11	10-14																								Laboratory confirmed		ACEI6834D	2018-03-06				GF00299747
Bilharzia (schistosomiasis)	10963	Laboratory notification	Nkandla Hospital	Nkandla	King Cetshwayo	KwaZulu-Natal	NHLS Pathology System TrakCare LIS			2018-03-08	2857/18	Male	N/A	13	10-14																								Laboratory confirmed		AAIE3074TOF	2018-03-07				GF00299832
Bilharzia (schistosomiasis)	10964	Laboratory notification	Nxamalala (Eshowe) Clinic	uMlalazi	King Cetshwayo	KwaZulu-Natal	NHLS Pathology System TrakCare LIS			2018-03-23	NXA024001/18	Male	N/A	17	15-19																								Laboratory confirmed		ACJU0194D	2018-03-22				GF00301724
Bilharzia (schistosomiasis)	10965	Laboratory notification	Ewangu Clinic	Nkandla	King Cetshwayo	KwaZulu-Natal	NHLS Pathology System TrakCare LIS			2018-03-24	EWA666/18	Male	N/A	11	10-14																								Laboratory confirmed		ABEY9032D	2018-03-23				GF00301777
Bilharzia (schistosomiasis)	10966	Laboratory notification	Nxamalala (Eshowe) Clinic	uMlalazi	King Cetshwayo	KwaZulu-Natal	NHLS Pathology System TrakCare LIS			2018-03-30	NXA02994/18	Male	N/A	6	5-9																								Laboratory confirmed			2018-03-29				GF00302323
Bilharzia (schistosomiasis)	10967	Laboratory notification	Makhosini Clinic	Ulundi	Zululand	KwaZulu-Natal	NHLS Pathology System TrakCare LIS			2018-02-27	MAK4068/18	Male	N/A	19	15-19																								Laboratory confirmed		AAAH6230CCM	2018-02-26				GG00577828
Bilharzia (schistosomiasis)	10968	Laboratory notification	Kwa-Mame Clinic	Ulundi	Zululand	KwaZulu-Natal	NHLS Pathology System TrakCare LIS			2018-02-27	7812	Female	N/A	9	5-9																								Laboratory confirmed		ACIE9283D	2018-02-27				GG00578015
Bilharzia (schistosomiasis)	10969	Laboratory notification	Nkonjeni Hospital	Ulundi	Zululand	KwaZulu-Natal	NHLS Pathology System TrakCare LIS			2018-02-28	M178/18	Female	N/A	23	20-24																								Laboratory confirmed		ACIP3998D	2018-02-28				GG00578149
Bilharzia (schistosomiasis)	10972	Laboratory notification	Khambi Clinic	Abaqulusi	Zululand	KwaZulu-Natal	NHLS Pathology System TrakCare LIS			2017-09-11	970615	Female	N/A	20	20-24																								Laboratory confirmed		ABBQ1023D	2017-09-07				GH00712555,GH00700270
Bilharzia (schistosomiasis)	10973	Laboratory notification	Louwsburg Clinic	Abaqulusi	Zululand	KwaZulu-Natal	NHLS Pathology System TrakCare LIS			2017-09-10	UNKNOWN	Male	N/A	9	5-9																								Laboratory confirmed		AACY4523D	2017-09-08				GH00705619,GH00700672
Bilharzia (schistosomiasis)	10974	Laboratory notification	Khambi Clinic	Abaqulusi	Zululand	KwaZulu-Natal	NHLS Pathology System TrakCare LIS			2017-09-16	UNKNOWN	Female	N/A	11	10-14																								Laboratory confirmed			2017-09-15				GH00702807
Bilharzia (schistosomiasis)	10975	Laboratory notification	Bhekuzulu Clinic	Abaqulusi	Zululand	KwaZulu-Natal	NHLS Pathology System TrakCare LIS			2018-02-28	UNKNOWN	Male	N/A	16	15-19																								Laboratory confirmed		ACIT3659D	2018-02-26				GH00744345
Bilharzia (schistosomiasis)	10976	Laboratory notification	Gluckstadt Clinic	Abaqulusi	Zululand	KwaZulu-Natal	NHLS Pathology System TrakCare LIS			2018-03-01	UNKNOWN	Male	N/A	7	5-9																								Laboratory confirmed		ABFM8305D	2018-02-26				GH00744693
Bilharzia (schistosomiasis)	10977	Laboratory notification	Khambi Clinic	Abaqulusi	Zululand	KwaZulu-Natal	NHLS Pathology System TrakCare LIS			2018-03-05	UNKNOWN	Male	N/A	12	10-14																								Laboratory confirmed		ACIS8500D	2018-03-02				GH00745648
Bilharzia (schistosomiasis)	10978	Laboratory notification	Masons Street Clinic	Abaqulusi	Zululand	KwaZulu-Natal	NHLS Pathology System TrakCare LIS			2018-03-08	010220	Female	N/A	17	15-19																								Laboratory confirmed		ACIT3885D	2018-03-06				GH00746587
Bilharzia (schistosomiasis)	10979	Laboratory notification	Makhwela clinic	Abaqulusi	Zululand	KwaZulu-Natal	NHLS Pathology System TrakCare LIS			2018-03-08	990130	Female	N/A	19	15-19																								Laboratory confirmed		ABZP254D	2018-03-06				GH00747056
Bilharzia (schistosomiasis)	10980	Laboratory notification	Khambi Clinic	Abaqulusi	Zululand	KwaZulu-Natal	NHLS Pathology System TrakCare LIS			2018-03-08	050629	Male	N/A	12	10-14																								Laboratory confirmed		ACIS4465D	2018-03-07				GH00747059
Bilharzia (schistosomiasis)	10981	Laboratory notification	Khambi Clinic	Abaqulusi	Zululand	KwaZulu-Natal	NHLS Pathology System TrakCare LIS			2018-03-12	000327	Male	N/A	17	15-19																								Laboratory confirmed		ACIS4478D	2018-03-09				GH00747973
Bilharzia (schistosomiasis)	10982	Laboratory notification	Masons Street Clinic	Abaqulusi	Zululand	KwaZulu-Natal	NHLS Pathology System TrakCare LIS			2018-03-12	UNKNOWN	Female	N/A	18	15-19																								Laboratory confirmed		ACKL7208D	2018-03-12				GH00748091
Bilharzia (schistosomiasis)	10984	Laboratory notification	Vryheid Hospital	Abaqulusi	Zululand	KwaZulu-Natal	NHLS Pathology System TrakCare LIS			2018-03-16	010419	Female	N/A	16	15-19																								Laboratory confirmed		ACKL7993D	2018-03-13				GH00774777,GH00748701
Bilharzia (schistosomiasis)	10985	Laboratory notification	Masons Street Clinic	Abaqulusi	Zululand	KwaZulu-Natal	NHLS Pathology System TrakCare LIS			2018-03-16	980302	Female	N/A	20	20-24																								Laboratory confirmed		ACKL7148D	2018-03-13				GH00748724
Bilharzia (schistosomiasis)	10986	Laboratory notification	Swart Mfolozi Clinic	Abaqulusi	Zululand	KwaZulu-Natal	NHLS Pathology System TrakCare LIS			2018-03-15	091231	Male	N/A	8	5-9																								Laboratory confirmed		ACIS9999D	2018-03-12				GH00748725
Bilharzia (schistosomiasis)	10987	Laboratory notification	Khambi Clinic	Abaqulusi	Zululand	KwaZulu-Natal	NHLS Pathology System TrakCare LIS			2018-03-14	000905	Female	N/A	17	15-19																								Laboratory confirmed		ABFL7955D	2018-03-14				GH00752049,GH00748974
Bilharzia (schistosomiasis)	10988	Laboratory notification	Swart Mfolozi Clinic	Abaqulusi	Zululand	KwaZulu-Natal	NHLS Pathology System TrakCare LIS			2018-03-23	UNKNOWN	Female	N/A	18	15-19																								Laboratory confirmed		ACIS9939D	2018-03-19				GH00750573
Bilharzia (schistosomiasis)	10989	Laboratory notification	Vryheid Hospital	Abaqulusi	Zululand	KwaZulu-Natal	NHLS Pathology System TrakCare LIS			2018-03-23	010119	Male	N/A	17	15-19																								Laboratory confirmed		ACKL9055D	2018-03-22				GH00750671
Bilharzia (schistosomiasis)	10990	Laboratory notification	Hlobane Clinic	Abaqulusi	Zululand	KwaZulu-Natal	NHLS Pathology System TrakCare LIS			2018-03-26	1269/18	Female	N/A	17	15-19																								Laboratory confirmed		ACKL8289D	2018-03-20				GH00750997
Bilharzia (schistosomiasis)	10991	Laboratory notification	Masons Street Clinic	Abaqulusi	Zululand	KwaZulu-Natal	NHLS Pathology System TrakCare LIS			2018-03-25	990526	Female	N/A	18	15-19																								Laboratory confirmed		ACKL9417D	2018-03-22				GH00750999
Bilharzia (schistosomiasis)	10993	Laboratory notification	Bhekuzulu Clinic	Abaqulusi	Zululand	KwaZulu-Natal	NHLS Pathology System TrakCare LIS			2018-03-28	090816	Male	N/A	8	5-9				VRYHEID	KZZA																			Laboratory confirmed		ACHQ1839D	2018-03-27				GH00772606,GH00752051
Bilharzia (schistosomiasis)	10994	Laboratory notification	Khambi Clinic	Abaqulusi	Zululand	KwaZulu-Natal	NHLS Pathology System TrakCare LIS			2018-03-31	UNKNOWN	Female	N/A	15	15-19																								Laboratory confirmed		ACIS8520D	2018-03-29				GH00785103,GH00752725
Bilharzia (schistosomiasis)	10995	Laboratory notification	Masons Street Clinic	Abaqulusi	Zululand	KwaZulu-Natal	NHLS Pathology System TrakCare LIS			2018-04-06	070827	Male	N/A	10	10-14																								Laboratory confirmed		ACKJ9353D	2018-04-02				GH00753318
Bilharzia (schistosomiasis)	10996	Laboratory notification	Khambi Clinic	Abaqulusi	Zululand	KwaZulu-Natal	NHLS Pathology System TrakCare LIS			2018-04-06	080825	Female	N/A	9	5-9																								Laboratory confirmed		ACIS8537D	2018-04-03				GH00753320
Bilharzia (schistosomiasis)	10997	Laboratory notification	Thembumusa Clinic	Abaqulusi	Zululand	KwaZulu-Natal	NHLS Pathology System TrakCare LIS			2018-04-06	12994	Male	N/A	13	10-14																								Laboratory confirmed		ACHQ0538D	2018-04-03				GH00753324
Bilharzia (schistosomiasis)	10998	Laboratory notification	Makhwela clinic	Abaqulusi	Zululand	KwaZulu-Natal	NHLS Pathology System TrakCare LIS			2018-04-06	071103	Female	N/A	10	10-14																								Laboratory confirmed		ACIS839D	2018-04-04				GH00753811
Bilharzia (schistosomiasis)	10999	Laboratory notification	Masons Street Clinic	Abaqulusi	Zululand	KwaZulu-Natal	NHLS Pathology System TrakCare LIS			2018-04-06	040608	Female	N/A	13	10-14																								Laboratory confirmed		ACKL7744D	2018-04-04				GH00753812
Bilharzia (schistosomiasis)	11000	Laboratory notification	Masons Street Clinic	Abaqulusi	Zululand	KwaZulu-Natal	NHLS Pathology System TrakCare LIS			2018-04-06	100217	Female	N/A	8	5-9																								Laboratory confirmed		ACKL7270D	2018-04-04				GH00753813
Bilharzia (schistosomiasis)	11001	Laboratory notification	Khambi Clinic	Abaqulusi	Zululand	KwaZulu-Natal	NHLS Pathology System TrakCare LIS			2018-04-07	000930	Female	N/A	17	15-19																								Laboratory confirmed		ACIS8547D	2018-04-05				GH00754200
Bilharzia (schistosomiasis)	11003	Laboratory notification	Edumbe CHC	eDumbe	Zululand	KwaZulu-Natal	NHLS Pathology System TrakCare LIS			2018-03-01	UNKNOWN	Male	N/A	15	15-19																								Laboratory confirmed		ACIT6058D	2018-02-28				GI00208339
Bilharzia (schistosomiasis)	11004	Laboratory notification	Fris Gewag Clinic	eDumbe	Zululand	KwaZulu-Natal	NHLS Pathology System TrakCare LIS			2018-03-05	MI 8481	Male	N/A	16	15-19																								Laboratory confirmed		ACIU3148D	2018-03-02				GI00208683
Bilharzia (schistosomiasis)	11005	Laboratory notification	Edumbe CHC	eDumbe	Zululand	KwaZulu-Natal	NHLS Pathology System TrakCare LIS			2018-03-07	2352/18	Male	N/A	14	10-14																								Laboratory confirmed		ACIT7493D	2018-03-05				GI00208785
Bilharzia (schistosomiasis)	11006	Laboratory notification	Luneberg clinic	eDumbe	Zululand	KwaZulu-Natal	NHLS Pathology System TrakCare LIS			2018-03-08	LUN 3308	Male	N/A	18	15-19																								Laboratory confirmed		ACIT6677D	2018-03-06				GI00209122
Bilharzia (schistosomiasis)	11007	Laboratory notification	Fris Gewag Clinic	eDumbe	Zululand	KwaZulu-Natal	NHLS Pathology System TrakCare LIS			2018-03-09	010329	Male	N/A	10	10-14				EBILANYONI	KZZA																			Laboratory confirmed		ACIU2448D	2018-03-08				GI00209128
Bilharzia (schistosomiasis)	11008	Laboratory notification	Edumbe CHC	eDumbe	Zululand	KwaZulu-Natal	NHLS Pathology System TrakCare LIS			2018-03-15	7089/14	Unknown	N/A	12	10-14																								Laboratory confirmed		ACIT7495D	2018-03-13				GI00209605
Bilharzia (schistosomiasis)	11009	Laboratory notification	Edumbe CHC	eDumbe	Zululand	KwaZulu-Natal	NHLS Pathology System TrakCare LIS			2018-04-02	04261	Female	N/A	26	25-29																								Laboratory confirmed		ACIT7498D	2018-03-29				GI00210918
Bilharzia (schistosomiasis)	11010	Laboratory notification	Fris Gewag Clinic	eDumbe	Zululand	KwaZulu-Natal	NHLS Pathology System TrakCare LIS			2018-04-06	MI - 10968	Male	N/A	11	10-14																								Laboratory confirmed		ACIU2837D	2018-04-03				GI00211070
Bilharzia (schistosomiasis)	11011	Laboratory notification	Edumbe CHC	eDumbe	Zululand	KwaZulu-Natal	NHLS Pathology System TrakCare LIS			2018-04-06	GF 203/18	Female	N/A	54	50-54																								Laboratory confirmed		ACIU3547D	2018-04-03				GI00211072
Bilharzia (schistosomiasis)	11012	Laboratory notification	Edumbe CHC	eDumbe	Zululand	KwaZulu-Natal	NHLS Pathology System TrakCare LIS			2018-04-06	30/05/04	Male	N/A	13	10-14																								Laboratory confirmed		ACIT7499D	2018-04-04				GI00211127
Bilharzia (schistosomiasis)	11013	Laboratory notification	Edumbe CHC	eDumbe	Zululand	KwaZulu-Natal	NHLS Pathology System TrakCare LIS			2018-04-07	4390/18	Male	N/A	14	10-14																								Laboratory confirmed		ACKK1332D	2018-04-05				GI00211342
Bilharzia (schistosomiasis)	11014	Laboratory notification	Kwa-Magwaza Hospital	Mthonjaneni	King Cetshwayo	KwaZulu-Natal	NHLS Pathology System TrakCare LIS			2018-02-27	7075/17	Female	N/A	12	10-14				MELMOTH	KZZA																			Laboratory confirmed		ACGP0818D	2018-02-26				GJ00203430
Bilharzia (schistosomiasis)	11015	Laboratory notification	Kwa-Magwaza Hospital	Mthonjaneni	King Cetshwayo	KwaZulu-Natal	NHLS Pathology System TrakCare LIS			2018-02-27	1816/18	Female	N/A	19	15-19				MELMOTH	KZZA																			Laboratory confirmed		ACGP0817D	2018-02-26				GJ00203431
Bilharzia (schistosomiasis)	11016	Laboratory notification	Kwa-Magwaza Hospital	Mthonjaneni	King Cetshwayo	KwaZulu-Natal	NHLS Pathology System TrakCare LIS			2018-03-02	7832/17	Female	N/A	18	15-19				MELMOTH	KZZA																			Laboratory confirmed		ACGP0834D	2018-03-02				GJ00203841
Bilharzia (schistosomiasis)	11017	Laboratory notification	Kwa-Magwaza Hospital	Mthonjaneni	King Cetshwayo	KwaZulu-Natal	NHLS Pathology System TrakCare LIS			2018-03-06	4797/18	Female	N/A	31	30-34				MELMOTH	KZZA																			Laboratory confirmed		ACGP0842D	2018-03-05				GJ00204018
Bilharzia (schistosomiasis)	11018	Laboratory notification	Ndundulu Clinic	Mthonjaneni	King Cetshwayo	KwaZulu-Natal	NHLS Pathology System TrakCare LIS			2018-03-07	NDU011129MHL	Male	N/A	16	15-19				MELMOTH	KZZA																			Laboratory confirmed		ABCA7538P	2018-03-06				GJ00220139,GJ00220139,GJ00204196,GJ00204196
Bilharzia (schistosomiasis)	11019	Laboratory notification	KwaYanguye Clinic	Mthonjaneni	King Cetshwayo	KwaZulu-Natal	NHLS Pathology System TrakCare LIS			2018-03-17	64/18	Female	N/A	16	15-19																								Laboratory confirmed		ABCA8368P	2018-03-16				GJ00204989
Bilharzia (schistosomiasis)	11020	Laboratory notification	Kwa-Magwaza Hospital	Mthonjaneni	King Cetshwayo	KwaZulu-Natal	NHLS Pathology System TrakCare LIS			2018-03-22	2275/18	Male	N/A	15	15-19				MELMOTH	KZZA																			Laboratory confirmed		ABFK6664D	2018-03-20				GJ00205220
Bilharzia (schistosomiasis)	11021	Laboratory notification	Ndundulu Clinic	Mthonjaneni	King Cetshwayo	KwaZulu-Natal	NHLS Pathology System TrakCare LIS			2018-03-27	NDU040928SHE	Male	N/A	13	10-14				MELMOTH	KZZA																			Laboratory confirmed		ABCA7285P	2018-03-25				GJ00205570
Bilharzia (schistosomiasis)	11022	Laboratory notification	Kwa-Magwaza Hospital	Mthonjaneni	King Cetshwayo	KwaZulu-Natal	NHLS Pathology System TrakCare LIS			2018-03-27	9975/17	Female	N/A	21	20-24				MELMOTH	KZZA																			Laboratory confirmed		ABFK7440D	2018-03-26				GJ00205573
Bilharzia (schistosomiasis)	11023	Laboratory notification	Kwa-Magwaza Hospital	Mthonjaneni	King Cetshwayo	KwaZulu-Natal	NHLS Pathology System TrakCare LIS			2018-03-29	2284/18	Male	N/A	9	5-9				MELMOTH	KZZA																			Laboratory confirmed		ABFK7068D	2018-03-25				GJ00205608
Bilharzia (schistosomiasis)	11024	Laboratory notification	Ndundulu Clinic	Mthonjaneni	King Cetshwayo	KwaZulu-Natal	NHLS Pathology System TrakCare LIS			2018-03-28	NDU030824ZUN	Male	N/A	14	10-14				MELMOTH	KZZA																			Laboratory confirmed		ABCA8182P	2018-03-27				GJ00205648
Bilharzia (schistosomiasis)	11025	Laboratory notification	Nogajuka Clinic	Mthonjaneni	King Cetshwayo	KwaZulu-Natal	NHLS Pathology System TrakCare LIS			2018-03-29	79/18	Female	N/A	11	10-14																								Laboratory confirmed		ABCA8867P	2018-03-29				GJ00205908
Bilharzia (schistosomiasis)	11026	Laboratory notification	Kwa-Magwaza Hospital	Mthonjaneni	King Cetshwayo	KwaZulu-Natal	NHLS Pathology System TrakCare LIS			2017-09-29	2073/17	Male	N/A	25	25-29				MELMOTH	KZZA																			Laboratory confirmed		ACGK8401D	2017-09-29				GJM0011764
Bilharzia (schistosomiasis)	11027	Laboratory notification	Eldorado Park Ext 9 Clinic	Johannesburg G	City of Johannesburg Metro	Gauteng	NHLS Pathology System TrakCare LIS			2018-03-06	05/18	Female	N/A	24	20-24																								Laboratory confirmed		ABRJ1288POF	2018-03-05				HG05395621
Bilharzia (schistosomiasis)	11028	Laboratory notification	Chris Hani Baragwanath Hosp	Johannesburg D	City of Johannesburg Metro	Gauteng	NHLS Pathology System TrakCare LIS			2018-03-13	GT10686817	Male	N/A	Unknown	Unknown																								Laboratory confirmed		ADBU6361NOF	2018-03-12				HG05419678
Bilharzia (schistosomiasis)	11029	Laboratory notification	Shanty Clinic	Johannesburg D	City of Johannesburg Metro	Gauteng	NHLS Pathology System TrakCare LIS			2018-03-28	970607	Female	N/A	19	15-19																								Laboratory confirmed		ABBA8275POF	2018-03-26				HG05466031
Bilharzia (schistosomiasis)	11030	Laboratory notification	Charlotte Maxeke Hospital	Johannesburg F	City of Johannesburg Metro	Gauteng	NHLS Pathology System TrakCare LIS			2017-09-14	GT01359335	Male	N/A	22	20-24																								Laboratory confirmed		ACNW1543NOF	2017-09-07				HN01712785
Bilharzia (schistosomiasis)	11031	Laboratory notification	Charlotte Maxeke Hospital	Johannesburg F	City of Johannesburg Metro	Gauteng	NHLS Pathology System TrakCare LIS			2018-03-05	GT01389222	Female	N/A	33	30-34																								Laboratory confirmed		ADBR7652NOF	2018-02-25				HN02031373,HN02031356
Bilharzia (schistosomiasis)	11033	Laboratory notification	Charlotte Maxeke Hospital	Johannesburg F	City of Johannesburg Metro	Gauteng	NHLS Pathology System TrakCare LIS			2018-03-16	GT01390914	Male	N/A	30	30-34																								Laboratory confirmed		ADAI2632NOF	2018-03-15				HN02069506
Bilharzia (schistosomiasis)	11034	Laboratory notification	Hillbrow Community Health	Johannesburg F	City of Johannesburg Metro	Gauteng	NHLS Pathology System TrakCare LIS			2018-03-20	161101	Male	N/A	47	45-49																								Laboratory confirmed		ADAM2155NOF	2018-03-19				HN02075682
Bilharzia (schistosomiasis)	11036	Laboratory notification	Wedela Clinic	Merafong City	West Rand	Gauteng	NHLS Pathology System TrakCare LIS			2017-09-07	201231	Female	N/A	Unknown	Unknown																								Laboratory confirmed		ABTM7212POF	2017-09-05				IA00588557
Bilharzia (schistosomiasis)	11037	Laboratory notification	Merafong City Clinic	Merafong City	West Rand	Gauteng	NHLS Pathology System TrakCare LIS			2018-03-03	WRDCEN050505	Male	N/A	12	10-14																								Laboratory confirmed		ABUR8702POF	2018-03-02				IA00644984
Bilharzia (schistosomiasis)	11038	Laboratory notification	Merafong City Clinic	Merafong City	West Rand	Gauteng	NHLS Pathology System TrakCare LIS			2018-03-03	WRDCEN060501	Male	N/A	16	15-19																								Laboratory confirmed		ABUR8703POF	2018-03-02				IA00644986
Bilharzia (schistosomiasis)	11039	Laboratory notification	Merafong City Clinic	Merafong City	West Rand	Gauteng	NHLS Pathology System TrakCare LIS			2018-03-03	WRDCEN081210	Male	N/A	7	5-9																								Laboratory confirmed		ABUR8701POF	2018-03-02				IA00644989
Bilharzia (schistosomiasis)	11040	Laboratory notification	Merafong City Clinic	Merafong City	West Rand	Gauteng	NHLS Pathology System TrakCare LIS			2018-04-04	100412 DLA	Male	N/A	7	5-9				EAST DRIEFONTEIN	NWZA																			Laboratory confirmed		ABUR8705POF	2018-04-03				IA00655047
Bilharzia (schistosomiasis)	11041	Laboratory notification	Far East Rand Hospital	Ekurhuleni Sub-district D	Ekurhuleni Metro	Gauteng	NHLS Pathology System TrakCare LIS			2018-02-28	111198	Female	N/A	19	15-19																								Laboratory confirmed		ACZA7020NOFT	2018-02-28				IC00367650
Bilharzia (schistosomiasis)	11042	Laboratory notification	Dukatole Clinic	Ekurhuleni Sub-district A	Ekurhuleni Metro	Gauteng	NHLS Pathology System TrakCare LIS			2018-03-01	031098	Male	N/A	19	15-19																								Laboratory confirmed		ABUR4534POF	2018-02-28				ID00422311
Bilharzia (schistosomiasis)	11043	Laboratory notification	Bertha Gxowa Hospital	Ekurhuleni Sub-district A	Ekurhuleni Metro	Gauteng	NHLS Pathology System TrakCare LIS			2018-04-04	980111	Male	N/A	20	20-24																								Laboratory confirmed		ADCF5504NOF	2018-04-03				ID00426950
Bilharzia (schistosomiasis)	11044	Laboratory notification	Dukatole Clinic	Ekurhuleni Sub-district A	Ekurhuleni Metro	Gauteng	NHLS Pathology System TrakCare LIS			2018-04-06	080421	Male	N/A	9	5-9																								Laboratory confirmed		ABHL8493POF	2018-04-05				ID00427430
Bilharzia (schistosomiasis)	11045	Laboratory notification	Kopanong Hospital	Emfuleni	Sedibeng	Gauteng	NHLS Pathology System TrakCare LIS			2018-03-09	960205	Female	N/A	22	20-24																								Laboratory confirmed		ACZG1398NOF	2018-03-06				IE00626990
Bilharzia (schistosomiasis)	11046	Laboratory notification	Leratong Hospital	Mogale City	West Rand	Gauteng	NHLS Pathology System TrakCare LIS			2017-09-11	1250199NO	Female	N/A	13	10-14																								Laboratory confirmed		ACRG8097NOF	2017-09-07				IF01888138
Bilharzia (schistosomiasis)	11047	Laboratory notification	Odirileng Clinic	Mogale City	West Rand	Gauteng	NHLS Pathology System TrakCare LIS			2017-09-08	100120	Female	N/A	7	5-9																								Laboratory confirmed		ABPP9529POF	2017-09-07				IF01888156
Bilharzia (schistosomiasis)	11048	Laboratory notification	Leratong Hospital	Mogale City	West Rand	Gauteng	NHLS Pathology System TrakCare LIS			2018-03-08	1278836RA	Male	N/A	12	10-14																								Laboratory confirmed		ACYR3893NOF	2018-03-07				IF02150482
Bilharzia (schistosomiasis)	11049	Laboratory notification	Leratong Hospital	Mogale City	West Rand	Gauteng	NHLS Pathology System TrakCare LIS			2018-03-08	1278835RA	Male	N/A	6	5-9																								Laboratory confirmed		ACYR3894NOF	2018-03-07				IF02150485
Bilharzia (schistosomiasis)	11050	Laboratory notification	Muldersdrift Fixed Clinic	Mogale City	West Rand	Gauteng	NHLS Pathology System TrakCare LIS			2018-03-08	19800710DU	Male	N/A	37	35-39																								Laboratory confirmed		ABRJ3804POF	2018-03-07				IF02150680
Bilharzia (schistosomiasis)	11051	Laboratory notification	Leratong Hospital	Mogale City	West Rand	Gauteng	NHLS Pathology System TrakCare LIS			2018-03-09	1275745TS	Male	N/A	20	20-24																								Laboratory confirmed		ADBJ9002NOF	2018-03-08				IF02153129
Bilharzia (schistosomiasis)	11052	Laboratory notification	Leratong Hospital	Mogale City	West Rand	Gauteng	NHLS Pathology System TrakCare LIS			2018-03-11	DYD6043118VH	Male	N/A	55	55-59																								Laboratory confirmed		ACWL7955NOF	2018-03-09				IF02154985
Bilharzia (schistosomiasis)	11053	Laboratory notification	Leratong Hospital	Mogale City	West Rand	Gauteng	NHLS Pathology System TrakCare LIS			2018-03-15	1208106NO	Male	N/A	24	20-24																								Laboratory confirmed		ADBJ3630NOF	2018-03-15				IF02164558
Bilharzia (schistosomiasis)	11055	Laboratory notification	Zone 17 Clinic	Emfuleni	Sedibeng	Gauteng	NHLS Pathology System TrakCare LIS			2018-03-02	780925	Female	N/A	39	35-39																								Laboratory confirmed		AAKG3596CNF	2018-02-02				IJ01549576
Bilharzia (schistosomiasis)	11056	Laboratory notification	Tambo Memorial Hospital	Ekurhuleni Sub-district A	Ekurhuleni Metro	Gauteng	NHLS Pathology System TrakCare LIS			2018-03-09	1911610	Male	N/A	10	10-14																								Laboratory confirmed		ACVX0951NOF	2018-03-09				IK02314747
Bilharzia (schistosomiasis)	11057	Laboratory notification	Tambo Memorial Hospital	Ekurhuleni Sub-district A	Ekurhuleni Metro	Gauteng	NHLS Pathology System TrakCare LIS			2018-03-27	1913818	Male	N/A	21	20-24																								Laboratory confirmed		ACXC4222NOF	2018-03-27				IK02334797
Bilharzia (schistosomiasis)	11058	Laboratory notification	Tembisa Hospital	Ekurhuleni Sub-district B	Ekurhuleni Metro	Gauteng	NHLS Pathology System TrakCare LIS			2018-02-28	3334170	Male	N/A	7	5-9																								Laboratory confirmed		ADBQ4200NOF	2018-02-26				IL01665834
Bilharzia (schistosomiasis)	11059	Laboratory notification	Tembisa Hospital	Ekurhuleni Sub-district B	Ekurhuleni Metro	Gauteng	NHLS Pathology System TrakCare LIS			2018-03-01	3334853	Female	N/A	24	20-24																								Laboratory confirmed		ACZN7635NOF	2018-02-27				IL01666886
Bilharzia (schistosomiasis)	11060	Laboratory notification	Tembisa Hospital	Ekurhuleni Sub-district B	Ekurhuleni Metro	Gauteng	NHLS Pathology System TrakCare LIS			2018-03-02	3148817	Female	N/A	25	25-29																								Laboratory confirmed		ADBQ4013NOF	2018-02-28				IL01668083
Bilharzia (schistosomiasis)	11061	Laboratory notification	Tembisa Hospital	Ekurhuleni Sub-district B	Ekurhuleni Metro	Gauteng	NHLS Pathology System TrakCare LIS			2018-03-12	3337110	Male	N/A	23	20-24																								Laboratory confirmed		ADBW1681NOF	2018-03-05				IL01671450
Bilharzia (schistosomiasis)	11062	Laboratory notification	Tembisa Hospital	Ekurhuleni Sub-district B	Ekurhuleni Metro	Gauteng	NHLS Pathology System TrakCare LIS			2018-03-15	2868387	Male	N/A	17	15-19																								Laboratory confirmed		ADBQ4385NOF	2018-03-13				IL01678427
Bilharzia (schistosomiasis)	11063	Laboratory notification	Tembisa Hospital	Ekurhuleni Sub-district B	Ekurhuleni Metro	Gauteng	NHLS Pathology System TrakCare LIS			2018-03-15	3337564	Male	N/A	32	30-34																								Laboratory confirmed		ADBI3464NOF	2018-03-13				IL01678791
Bilharzia (schistosomiasis)	11064	Laboratory notification	Tembisa Hospital	Ekurhuleni Sub-district B	Ekurhuleni Metro	Gauteng	NHLS Pathology System TrakCare LIS			2018-03-25	2998012	Male	N/A	22	20-24																								Laboratory confirmed		ADAF2206NOF	2018-03-23				IL01687130
Bilharzia (schistosomiasis)	11065	Laboratory notification	Dr Yusaf Dadoo Hospital	Mogale City	West Rand	Gauteng	NHLS Pathology System TrakCare LIS			2018-03-02	900314	Male	N/A	27	25-29																								Laboratory confirmed		ACWL7651NOF	2018-03-02				IM00561718
Bilharzia (schistosomiasis)	11066	Laboratory notification	Bakenpark Clinic	Dihlabeng	Thabo Mofutsanyana	Free State	NHLS Pathology System TrakCare LIS			2018-04-04	960109/5827	Female	N/A	22	20-24				BETHLEHEM	FSZA																			Laboratory confirmed		ABUD0954POF	2018-04-04				JA00631800
Bilharzia (schistosomiasis)	11067	Laboratory notification	Lifecare Baneng Care Centre	Johannesburg C	City of Johannesburg Metro	Gauteng	NHLS Pathology System TrakCare LIS			2018-02-27	230392VU	Male	N/A	25	25-29																								Laboratory confirmed		ACUU1550NOF	2018-02-23				LD02391906
Bilharzia (schistosomiasis)	11068	Laboratory notification	Witkoppen Health And Wellness Centre	Johannesburg A	City of Johannesburg Metro	Gauteng	NHLS Pathology System TrakCare LIS			2018-03-02	300540MO	Male	N/A	77	75+																								Laboratory confirmed		ACGD1365NOF	2018-03-01				LD02398918
Bilharzia (schistosomiasis)	11069	Laboratory notification	Helen Joseph Hospital	Johannesburg B	City of Johannesburg Metro	Gauteng	NHLS Pathology System TrakCare LIS			2018-03-22	080897MA	Male	N/A	20	20-24																								Laboratory confirmed		ACWU5819NOF	2018-03-22				LD02431851
Bilharzia (schistosomiasis)	11070	Laboratory notification	Zola Gateway Clinic	Johannesburg D	City of Johannesburg Metro	Gauteng	NHLS Pathology System TrakCare LIS			2018-02-27	930727	Male	N/A	24	20-24																								Laboratory confirmed		ABWP9119POF	2018-02-27				LH00438617
Bilharzia (schistosomiasis)	11072	Laboratory notification	Dr George Mukhari Hospital	Tshwane 1 Health Sub-District	City of Tshwane Metro	Gauteng	NHLS Pathology System TrakCare LIS			2018-04-03	GN40313266	Male	N/A	42	40-44																								Laboratory confirmed		ADAD1800NOF	2018-03-28				MA02880179,MA02825183
Bilharzia (schistosomiasis)	11073	Laboratory notification	Phomolong Clinic	Tshwane 3 Health Sub-District	City of Tshwane Metro	Gauteng	NHLS Pathology System TrakCare LIS			2017-09-07	960829	Male	N/A	21	20-24																								Laboratory confirmed		AASV1626NOF	2017-09-06				MG02795945
Bilharzia (schistosomiasis)	11074	Laboratory notification	Nellmapius Clinic	Tshwane 6 Health Sub-District	City of Tshwane Metro	Gauteng	NHLS Pathology System TrakCare LIS			2018-02-27	35333	Male	N/A	23	20-24																								Laboratory confirmed		ABXF6814POF	2018-02-26				MG03095945
Bilharzia (schistosomiasis)	11075	Laboratory notification	Skinner Street Clinic	Tshwane 3 Health Sub-District	City of Tshwane Metro	Gauteng	NHLS Pathology System TrakCare LIS			2018-03-08	1275339594	Female	N/A	24	20-24																								Laboratory confirmed		ABXF9304POF	2018-03-07				MG03113593
Bilharzia (schistosomiasis)	11076	Laboratory notification	Stanza Ii Clinic	Tshwane 6 Health Sub-District	City of Tshwane Metro	Gauteng	NHLS Pathology System TrakCare LIS			2018-03-08	68000113184	Female	N/A	19	15-19																								Laboratory confirmed		ABVY0276POF	2018-03-06				MG03114967
Bilharzia (schistosomiasis)	11077	Laboratory notification	Tshwane District Hospital	Tshwane 3 Health Sub-District	City of Tshwane Metro	Gauteng	NHLS Pathology System TrakCare LIS			2018-03-20	MAR3267/1	Female	N/A	21	20-24																								Laboratory confirmed		ACOE1875NOF	2018-03-19				MG03178353,MG03136303
Bilharzia (schistosomiasis)	11078	Laboratory notification	Tshwane District Hospital	Tshwane 3 Health Sub-District	City of Tshwane Metro	Gauteng	NHLS Pathology System TrakCare LIS			2018-03-21	ZEN0061/1	Female	N/A	20	20-24																								Laboratory confirmed		ACZP7127NOF	2018-03-20				MG03183385,MG03138489,MG03138476
Bilharzia (schistosomiasis)	11080	Laboratory notification	Stanza Ii Clinic	Tshwane 6 Health Sub-District	City of Tshwane Metro	Gauteng	NHLS Pathology System TrakCare LIS			2018-03-22	68000106714	Male	N/A	21	20-24																								Laboratory confirmed		ABXF3252POF	2018-03-19				MG03138987
Bilharzia (schistosomiasis)	11081	Laboratory notification	Nellmapius Clinic	Tshwane 6 Health Sub-District	City of Tshwane Metro	Gauteng	NHLS Pathology System TrakCare LIS			2018-03-23	91139	Male	N/A	53	50-54																								Laboratory confirmed		ABNY5034POF	2018-03-22				MG03141527
Bilharzia (schistosomiasis)	11082	Laboratory notification	Cn Phatudi Hospital	Greater Tzaneen	Mopani	Limpopo	NHLS Pathology System TrakCare LIS			2018-01-06	CN1300055195	Male	N/A	13	10-14																								Laboratory confirmed		ACVM1606NOF	2018-01-05				NA00238720
Bilharzia (schistosomiasis)	11083	Laboratory notification	Cn Phatudi Hospital	Greater Tzaneen	Mopani	Limpopo	NHLS Pathology System TrakCare LIS			2018-01-19	CN130019369	Male	N/A	3	0-4																								Laboratory confirmed		ACXJ0580NOF	2018-01-17				NA00240377
Bilharzia (schistosomiasis)	11085	Laboratory notification	Sekwai Clinic	Maruleng	Mopani	Limpopo	NHLS Pathology System TrakCare LIS			2018-02-28	UNKNOWN	Female	N/A	41	40-44																								Laboratory confirmed		ABOP47W2POF	2018-02-27				NA00246895
Bilharzia (schistosomiasis)	11086	Laboratory notification	Cn Phatudi Hospital	Greater Tzaneen	Mopani	Limpopo	NHLS Pathology System TrakCare LIS			2018-02-28	CN1300166862	Female	N/A	11	10-14																								Laboratory confirmed		ADCI8231NOF	2018-02-28				NA00247120
Bilharzia (schistosomiasis)	11087	Laboratory notification	Cn Phatudi Hospital	Greater Tzaneen	Mopani	Limpopo	NHLS Pathology System TrakCare LIS			2018-03-01	UNKNOWN	Male	N/A	13	10-14																								Laboratory confirmed		ADCI8237NOF	2018-03-01				NA00247258
Bilharzia (schistosomiasis)	11088	Laboratory notification	Cn Phatudi Hospital	Greater Tzaneen	Mopani	Limpopo	NHLS Pathology System TrakCare LIS			2018-03-03	CN1300166927	Female	N/A	11	10-14																								Laboratory confirmed		ADCI9016NOF	2018-03-02				NA00247428
Bilharzia (schistosomiasis)	11089	Laboratory notification	Cn Phatudi Hospital	Greater Tzaneen	Mopani	Limpopo	NHLS Pathology System TrakCare LIS			2018-03-03	UNKNOWN	Male	N/A	13	10-14																								Laboratory confirmed		ADCI9048NOF	2018-03-03				NA00247521
Bilharzia (schistosomiasis)	11090	Laboratory notification	Cn Phatudi Hospital	Greater Tzaneen	Mopani	Limpopo	NHLS Pathology System TrakCare LIS			2018-03-07	CN1300167044	Male	N/A	13	10-14																								Laboratory confirmed		ADCI9271NOF	2018-03-07				NA00247919
Bilharzia (schistosomiasis)	11091	Laboratory notification	Cn Phatudi Hospital	Greater Tzaneen	Mopani	Limpopo	NHLS Pathology System TrakCare LIS			2018-03-07	UNKNOWN	Male	N/A	10	10-14																								Laboratory confirmed		ADCI8501NOF	2018-03-07				NA00247977
Bilharzia (schistosomiasis)	11092	Laboratory notification	Cn Phatudi Hospital	Greater Tzaneen	Mopani	Limpopo	NHLS Pathology System TrakCare LIS			2018-03-08	CN1300153213	Male	N/A	12	10-14																								Laboratory confirmed		ADCI9286NOF	2018-03-08				NA00248139
Bilharzia (schistosomiasis)	11094	Laboratory notification	Cn Phatudi Hospital	Greater Tzaneen	Mopani	Limpopo	NHLS Pathology System TrakCare LIS			2018-03-09	UNKNOWN	Male	N/A	11	10-14																								Laboratory confirmed		ADCI8511NOF	2018-03-07				NA00248143,NA00248141
Bilharzia (schistosomiasis)	11095	Laboratory notification	Cn Phatudi Hospital	Greater Tzaneen	Mopani	Limpopo	NHLS Pathology System TrakCare LIS			2018-03-09	UNKNOWN	Male	N/A	5	5-9																								Laboratory confirmed		ADCI9385NOF	2018-03-09				NA00248309
Bilharzia (schistosomiasis)	11096	Laboratory notification	Cn Phatudi Hospital	Greater Tzaneen	Mopani	Limpopo	NHLS Pathology System TrakCare LIS			2018-03-11	CN03-03-1995	Male	N/A	23	20-24																								Laboratory confirmed		ADCI9489NOF	2018-03-11				NA00248676
Bilharzia (schistosomiasis)	11097	Laboratory notification	Cn Phatudi Hospital	Greater Tzaneen	Mopani	Limpopo	NHLS Pathology System TrakCare LIS			2018-03-12	CN1300148763	Female	N/A	12	10-14																								Laboratory confirmed		ADCI9530NOF	2018-03-12				NA00248803
Bilharzia (schistosomiasis)	11099	Laboratory notification	Cn Phatudi Hospital	Greater Tzaneen	Mopani	Limpopo	NHLS Pathology System TrakCare LIS			2018-03-14	UNKNOWN	Male	N/A	12	10-14																								Laboratory confirmed		ADCI9507NOF	2018-03-12				NA00248992
Bilharzia (schistosomiasis)	11100	Laboratory notification	Cn Phatudi Hospital	Greater Tzaneen	Mopani	Limpopo	NHLS Pathology System TrakCare LIS			2018-03-15	CN1300167274	Male	N/A	16	15-19																								Laboratory confirmed		ADCI9588NOF	2018-03-15				NA00249302
Bilharzia (schistosomiasis)	11101	Laboratory notification	Cn Phatudi Hospital	Greater Tzaneen	Mopani	Limpopo	NHLS Pathology System TrakCare LIS			2018-03-15	CN13000633384	Female	N/A	17	15-19																								Laboratory confirmed		ADCI8673NOF	2018-03-15				NA00249322
Bilharzia (schistosomiasis)	11102	Laboratory notification	Cn Phatudi Hospital	Greater Tzaneen	Mopani	Limpopo	NHLS Pathology System TrakCare LIS			2018-03-15	CN1300167322	Male	N/A	16	15-19																								Laboratory confirmed		ADCI8675NOF	2018-03-15				NA00249326
Bilharzia (schistosomiasis)	11103	Laboratory notification	Cn Phatudi Hospital	Greater Tzaneen	Mopani	Limpopo	NHLS Pathology System TrakCare LIS			2018-03-16	CN1300015866	Female	N/A	10	10-14																								Laboratory confirmed		ADCI8692NOF	2018-03-16				NA00249346
Bilharzia (schistosomiasis)	11104	Laboratory notification	Cn Phatudi Hospital	Greater Tzaneen	Mopani	Limpopo	NHLS Pathology System TrakCare LIS			2018-03-16	CN1300163970	Male	N/A	18	15-19																								Laboratory confirmed		ADCI8824NOF	2018-03-16				NA00249461
Bilharzia (schistosomiasis)	11105	Laboratory notification	Cn Phatudi Hospital	Greater Tzaneen	Mopani	Limpopo	NHLS Pathology System TrakCare LIS			2018-03-20	CN1300002567	Male	N/A	17	15-19																								Laboratory confirmed		ADCI9716NOF	2018-03-19				NA00249731
Bilharzia (schistosomiasis)	11106	Laboratory notification	Sekororo Clinic	Maruleng	Mopani	Limpopo	NHLS Pathology System TrakCare LIS			2018-03-27	UNKNOWN	Male	N/A	11	10-14																								Laboratory confirmed		ABOP4335POF	2018-03-26				NA00250650
Bilharzia (schistosomiasis)	11107	Laboratory notification	Sekororo Clinic	Maruleng	Mopani	Limpopo	NHLS Pathology System TrakCare LIS			2018-03-27	UNKNOWN	Male	N/A	8	5-9																								Laboratory confirmed		ABOP4334POF	2018-03-26				NA00250651
Bilharzia (schistosomiasis)	11108	Laboratory notification	Cn Phatudi Hospital	Greater Tzaneen	Mopani	Limpopo	NHLS Pathology System TrakCare LIS			2018-03-30	CN13020159197	Male	N/A	11	10-14																								Laboratory confirmed		ADCI6152NOF	2018-03-29				NA00251218
Bilharzia (schistosomiasis)	11109	Laboratory notification	Cn Phatudi Hospital	Greater Tzaneen	Mopani	Limpopo	NHLS Pathology System TrakCare LIS			2018-03-31	CN2000/03/12	Male	N/A	18	15-19																								Laboratory confirmed		ADCI8992NOF	2018-03-31				NA00251392
Bilharzia (schistosomiasis)	11110	Laboratory notification	Cn Phatudi Hospital	Greater Tzaneen	Mopani	Limpopo	NHLS Pathology System TrakCare LIS			2018-04-03	UNKNOWN	Male	N/A	14	10-14																								Laboratory confirmed		ADCI6246NOF	2018-04-03				NA00251577
Bilharzia (schistosomiasis)	11111	Laboratory notification	Cn Phatudi Hospital	Greater Tzaneen	Mopani	Limpopo	NHLS Pathology System TrakCare LIS			2018-04-03	UNKNOWN	Female	N/A	12	10-14																								Laboratory confirmed		ADCI6247NOF	2018-04-03				NA00251578
Bilharzia (schistosomiasis)	11112	Laboratory notification	Cn Phatudi Hospital	Greater Tzaneen	Mopani	Limpopo	NHLS Pathology System TrakCare LIS			2018-04-04	CN1300024114	Male	N/A	12	10-14																								Laboratory confirmed		ADCI6255NOF	2018-04-04				NA00251642
Bilharzia (schistosomiasis)	11113	Laboratory notification	Cn Phatudi Hospital	Greater Tzaneen	Mopani	Limpopo	NHLS Pathology System TrakCare LIS			2018-04-04	CN1300167700	Male	N/A	14	10-14																								Laboratory confirmed		ADCI6265NOF	2018-04-04				NA00251671
Bilharzia (schistosomiasis)	11114	Laboratory notification	Cn Phatudi Hospital	Greater Tzaneen	Mopani	Limpopo	NHLS Pathology System TrakCare LIS			2018-04-06	CN1300124802	Male	N/A	8	5-9																								Laboratory confirmed		ADCI6465NOF	2018-04-06				NA00251881
Bilharzia (schistosomiasis)	11115	Laboratory notification	Cn Phatudi Hospital	Greater Tzaneen	Mopani	Limpopo	NHLS Pathology System TrakCare LIS			2018-04-09	UNKNOWN	Male	N/A	17	15-19																								Laboratory confirmed		ADCI6288NOF	2018-04-08				NA00252010
Bilharzia (schistosomiasis)	11116	Laboratory notification	Cn Phatudi Hospital	Greater Tzaneen	Mopani	Limpopo	NHLS Pathology System TrakCare LIS			2018-04-09	CN1300124802	Male	N/A	8	5-9																								Laboratory confirmed		ADCI6299NOF	2018-04-09				NA00252030
Bilharzia (schistosomiasis)	11117	Laboratory notification	Cn Phatudi Hospital	Greater Tzaneen	Mopani	Limpopo	NHLS Pathology System TrakCare LIS			2018-04-09	UNKNOWN	Male	N/A	12	10-14																								Laboratory confirmed		ADCI6551NOF	2018-04-09				NA00252054
Bilharzia (schistosomiasis)	11118	Laboratory notification	Cn Phatudi Hospital	Greater Tzaneen	Mopani	Limpopo	NHLS Pathology System TrakCare LIS			2018-04-09	UNKNOWN	Male	N/A	12	10-14																								Laboratory confirmed		ADCI6552NOF	2018-04-09				NA00252055
Bilharzia (schistosomiasis)	11129	Laboratory notification	Tshifudi Clinic	Thulamela	Vhembe	Limpopo	NHLS Pathology System TrakCare LIS			2018-02-05	UNKNOWN	Male	N/A	21	20-24																								Laboratory confirmed			2018-02-05				NB00454273
Bilharzia (schistosomiasis)	11130	Laboratory notification	Mulala Clinic	Musina	Vhembe	Limpopo	NHLS Pathology System TrakCare LIS			2018-03-09	UNKNOWN	Female	N/A	47	45-49																								Laboratory confirmed		AAOM8221CNF	2018-02-25				NB00459296
Bilharzia (schistosomiasis)	11131	Laboratory notification	Mutale Health Centre	Thulamela	Vhembe	Limpopo	NHLS Pathology System TrakCare LIS			2018-02-28	UNKNOWN	Male	N/A	15	15-19																								Laboratory confirmed		ACQZ4966HOF	2018-02-28				NB00460046
Bilharzia (schistosomiasis)	11132	Laboratory notification	Mutale Health Centre	Thulamela	Vhembe	Limpopo	NHLS Pathology System TrakCare LIS			2018-02-28	UNKNOWN	Male	N/A	4	0-4																								Laboratory confirmed		ABQH9829POF	2018-02-27				NB00460050
Bilharzia (schistosomiasis)	11133	Laboratory notification	Mutale Health Centre	Thulamela	Vhembe	Limpopo	NHLS Pathology System TrakCare LIS			2018-02-28	UNKNOWN	Male	N/A	20	20-24				TSHULAVULU																				Laboratory confirmed		ACQZ4965HOF	2018-02-28				NB00460052
Bilharzia (schistosomiasis)	11134	Laboratory notification	Duvhuledza Clinic	Thulamela	Vhembe	Limpopo	NHLS Pathology System TrakCare LIS			2018-02-28	UNKNOWN	Male	N/A	10	10-14																								Laboratory confirmed		ABXE5775POF	2018-02-27				NB00527877,NB00460055
Bilharzia (schistosomiasis)	11135	Laboratory notification	Tshiombo Clinic	Thulamela	Vhembe	Limpopo	NHLS Pathology System TrakCare LIS			2018-02-28	UNKNOWN	Female	N/A	18	15-19																								Laboratory confirmed		ABXE4361POF	2018-02-28				NB00460056
Bilharzia (schistosomiasis)	11136	Laboratory notification	Vhufulwi Tshitereke Clinic	Thulamela	Vhembe	Limpopo	NHLS Pathology System TrakCare LIS			2018-02-28	UNKNOWN	Male	N/A	20	20-24																								Laboratory confirmed		ABWB4474POF	2018-02-28				NB00460103
Bilharzia (schistosomiasis)	11137	Laboratory notification	Tshaulu Clinic	Thulamela	Vhembe	Limpopo	NHLS Pathology System TrakCare LIS			2018-03-05	UNKNOWN	Male	N/A	18	15-19																								Laboratory confirmed		ABXE5585POF	2018-03-01				NB00461130
Bilharzia (schistosomiasis)	11138	Laboratory notification	Vhufulwi Tshitereke Clinic	Thulamela	Vhembe	Limpopo	NHLS Pathology System TrakCare LIS			2018-03-05	UNKNOWN	Male	N/A	15	15-19																								Laboratory confirmed		ABQH9543POF	2018-03-03				NB00461131
Bilharzia (schistosomiasis)	11139	Laboratory notification	Tshaulu Clinic	Thulamela	Vhembe	Limpopo	NHLS Pathology System TrakCare LIS			2018-03-05	UNKNOWN	Male	N/A	16	15-19				TSHAULU	LPZA																			Laboratory confirmed		ABXE5584POF	2018-03-01				NB00461132
Bilharzia (schistosomiasis)	11140	Laboratory notification	Vhufulwi Tshitereke Clinic	Thulamela	Vhembe	Limpopo	NHLS Pathology System TrakCare LIS			2018-03-05	UNKNOWN	Male	N/A	13	10-14																								Laboratory confirmed		ABQH9545POF	2018-03-05				NB00461150
Bilharzia (schistosomiasis)	11141	Laboratory notification	Vhufulwi Tshitereke Clinic	Thulamela	Vhembe	Limpopo	NHLS Pathology System TrakCare LIS			2018-03-06	UNKNOWN	Unknown	N/A	10	10-14																								Laboratory confirmed		ABXE4701POF	2018-03-05				NB00461456
Bilharzia (schistosomiasis)	11142	Laboratory notification	Mutale Health Centre	Thulamela	Vhembe	Limpopo	NHLS Pathology System TrakCare LIS			2018-03-06	UNKNOWN	Male	N/A	14	10-14				TSHANDAMA	LPZA																			Laboratory confirmed		ABWB5270POF	2018-03-04				NB00461457
Bilharzia (schistosomiasis)	11143	Laboratory notification	Tshaulu Clinic	Thulamela	Vhembe	Limpopo	NHLS Pathology System TrakCare LIS			2018-03-06	UNKNOWN	Male	N/A	11	10-14																								Laboratory confirmed		ABXE5636POF	2018-03-04				NB00461458
Bilharzia (schistosomiasis)	11144	Laboratory notification	Sterkstroom Clinic	Thulamela	Vhembe	Limpopo	NHLS Pathology System TrakCare LIS			2018-03-06	UNKNOWN	Male	N/A	6	5-9																								Laboratory confirmed		ABWB4754POF	2018-03-05				NB00478387,NB00461459
Bilharzia (schistosomiasis)	11145	Laboratory notification	Makonde Clinic	Thulamela	Vhembe	Limpopo	NHLS Pathology System TrakCare LIS			2018-03-06	UNKNOWN	Male	N/A	2	0-4																								Laboratory confirmed		ABRG1246POF	2018-03-02				NB00461460
Bilharzia (schistosomiasis)	11146	Laboratory notification	Damani Clinic	Thulamela	Vhembe	Limpopo	NHLS Pathology System TrakCare LIS			2018-03-06	UNKNOWN	Male	N/A	17	15-19																								Laboratory confirmed		ABPH3661POF	2018-03-02				NB00461461
Bilharzia (schistosomiasis)	11147	Laboratory notification	Sterkstroom Clinic	Thulamela	Vhembe	Limpopo	NHLS Pathology System TrakCare LIS			2018-03-06	UNKNOWN	Male	N/A	10	10-14																								Laboratory confirmed		ABWB4753POF	2018-03-05				NB00461462
Bilharzia (schistosomiasis)	11148	Laboratory notification	Damani Clinic	Thulamela	Vhembe	Limpopo	NHLS Pathology System TrakCare LIS			2018-03-06	UNKNOWN	Male	N/A	10	10-14																								Laboratory confirmed		ABPH3663POF	2018-03-03				NB00461463
Bilharzia (schistosomiasis)	11149	Laboratory notification	Tshaulu Clinic	Thulamela	Vhembe	Limpopo	NHLS Pathology System TrakCare LIS			2018-03-06	UNKNOWN	Male	N/A	27	25-29																								Laboratory confirmed		ABXE5644POF	2018-03-05				NB00461464
Bilharzia (schistosomiasis)	11150	Laboratory notification	Mukula Clinic	Thulamela	Vhembe	Limpopo	NHLS Pathology System TrakCare LIS			2018-03-06	UNKNOWN	Female	N/A	Unknown	Unknown																								Laboratory confirmed		ABUU2269POF	2018-03-05				NB00461465
Bilharzia (schistosomiasis)	11151	Laboratory notification	Makuya Clinic	Thulamela	Vhembe	Limpopo	NHLS Pathology System TrakCare LIS			2018-03-06	UNKNOWN	Male	N/A	21	20-24																								Laboratory confirmed		ABXE4161POF	2018-03-04				NB00461467
Bilharzia (schistosomiasis)	11152	Laboratory notification	Tshaulu Clinic	Thulamela	Vhembe	Limpopo	NHLS Pathology System TrakCare LIS			2018-03-06	UNKNOWN	Female	N/A	11	10-14																								Laboratory confirmed		ABXE5638POF	2018-03-03				NB00461468
Bilharzia (schistosomiasis)	11153	Laboratory notification	Tshaulu Clinic	Thulamela	Vhembe	Limpopo	NHLS Pathology System TrakCare LIS			2018-03-06	UNKNOWN	Male	N/A	21	20-24																								Laboratory confirmed		ABXE5637POF	2018-03-04				NB00461470
Bilharzia (schistosomiasis)	11154	Laboratory notification	Mulala Clinic	Musina	Vhembe	Limpopo	NHLS Pathology System TrakCare LIS			2018-03-06	UNKNOWN	Male	N/A	13	10-14																								Laboratory confirmed		ABUU2496POF	2018-03-05				NB00461472
Bilharzia (schistosomiasis)	11155	Laboratory notification	Vhurivhuri Clinic	Thulamela	Vhembe	Limpopo	NHLS Pathology System TrakCare LIS			2018-03-06	UNKNOWN	Male	N/A	Unknown	Unknown																								Laboratory confirmed		ABQF8159POF	2018-03-05				NB00461644
Bilharzia (schistosomiasis)	11156	Laboratory notification	Duvhuledza Clinic	Thulamela	Vhembe	Limpopo	NHLS Pathology System TrakCare LIS			2018-03-06	UNKNOWN	Male	N/A	17	15-19																								Laboratory confirmed		ABXE5779POF	2018-03-05				NB00461646
Bilharzia (schistosomiasis)	11157	Laboratory notification	Vhufulwi Tshitereke Clinic	Thulamela	Vhembe	Limpopo	NHLS Pathology System TrakCare LIS			2018-03-06	UNKNOWN	Male	N/A	18	15-19																								Laboratory confirmed		ABXE4702POF	2018-03-06				NB00461702
Bilharzia (schistosomiasis)	11158	Laboratory notification	Vhufulwi Tshitereke Clinic	Thulamela	Vhembe	Limpopo	NHLS Pathology System TrakCare LIS			2018-03-07	UNKNOWN	Male	N/A	17	15-19				VHUFULI	LPZA																			Laboratory confirmed		ABXE4706POF	2018-03-06				NB00461832
Bilharzia (schistosomiasis)	11159	Laboratory notification	Tshiombo Clinic	Thulamela	Vhembe	Limpopo	NHLS Pathology System TrakCare LIS			2018-03-08	UNKNOWN	Male	N/A	15	15-19																								Laboratory confirmed		ABXE4301POF	2018-03-07				NB00462128
Bilharzia (schistosomiasis)	11160	Laboratory notification	Tshaulu Clinic	Thulamela	Vhembe	Limpopo	NHLS Pathology System TrakCare LIS			2018-03-08	UNKNOWN	Male	N/A	8	5-9				TSHIFUDI	LPZA																			Laboratory confirmed		AAGR5917HOF	2018-03-06				NB00462129
Bilharzia (schistosomiasis)	11161	Laboratory notification	Vhufulwi Tshitereke Clinic	Thulamela	Vhembe	Limpopo	NHLS Pathology System TrakCare LIS			2018-03-08	UNKNOWN	Unknown	N/A	21	20-24																								Laboratory confirmed		ABXE4710POF	2018-03-07				NB00462130
Bilharzia (schistosomiasis)	11162	Laboratory notification	Mukula Clinic	Thulamela	Vhembe	Limpopo	NHLS Pathology System TrakCare LIS			2018-03-08	UNKNOWN	Male	N/A	12	10-14																								Laboratory confirmed		ABQF8058POF	2018-03-06				NB00462131
Bilharzia (schistosomiasis)	11164	Laboratory notification	Thengwe Clinic	Thulamela	Vhembe	Limpopo	NHLS Pathology System TrakCare LIS			2018-03-10	UNKNOWN	Female	N/A	Unknown	Unknown																								Laboratory confirmed		ABXE4565POF	2018-03-09				NB00462735
Bilharzia (schistosomiasis)	11165	Laboratory notification	William Eady Health Centre	Thulamela	Vhembe	Limpopo	NHLS Pathology System TrakCare LIS			2018-03-10	UNKNOWN	Male	N/A	14	10-14																								Laboratory confirmed		ABWB4522POF	2018-03-08				NB00462736
Bilharzia (schistosomiasis)	11166	Laboratory notification	Donald Fraser Hospital	Thulamela	Vhembe	Limpopo	NHLS Pathology System TrakCare LIS			2018-03-12	1400237295	Male	N/A	9	5-9																								Laboratory confirmed		ADAO2303NOF	2018-03-12				NB00462996
Bilharzia (schistosomiasis)	11167	Laboratory notification	Vhufulwi Tshitereke Clinic	Thulamela	Vhembe	Limpopo	NHLS Pathology System TrakCare LIS			2018-03-12	UNKNOWN	Male	N/A	12	10-14																								Laboratory confirmed		ABXE4722POF	2018-03-10				NB00463017
Bilharzia (schistosomiasis)	11168	Laboratory notification	Vhufulwi Tshitereke Clinic	Thulamela	Vhembe	Limpopo	NHLS Pathology System TrakCare LIS			2018-03-12	UNKNOWN	Male	N/A	10	10-14																								Laboratory confirmed		ABXE4723POF	2018-03-10				NB00463019
Bilharzia (schistosomiasis)	11169	Laboratory notification	Tshifudi Clinic	Thulamela	Vhembe	Limpopo	NHLS Pathology System TrakCare LIS			2018-03-12	UNKNOWN	Female	N/A	19	15-19																								Laboratory confirmed		ABXE5651POF	2018-03-12				NB00463106
Bilharzia (schistosomiasis)	11170	Laboratory notification	Mukula Clinic	Thulamela	Vhembe	Limpopo	NHLS Pathology System TrakCare LIS			2018-03-14	UNKNOWN	Male	N/A	Unknown	Unknown																								Laboratory confirmed		ABQF8061POF	2018-03-11				NB00463113
Bilharzia (schistosomiasis)	11171	Laboratory notification	Makonde Clinic	Thulamela	Vhembe	Limpopo	NHLS Pathology System TrakCare LIS			2018-03-12	UNKNOWN	Male	N/A	18	15-19																								Laboratory confirmed		ABWB5153POF	2018-03-11				NB00463245
Bilharzia (schistosomiasis)	11172	Laboratory notification	Thengwe Clinic	Thulamela	Vhembe	Limpopo	NHLS Pathology System TrakCare LIS			2018-03-12	UNKNOWN	Male	N/A	24	20-24																								Laboratory confirmed		ABQF8450POF	2018-03-12				NB00463246
Bilharzia (schistosomiasis)	11173	Laboratory notification	Makonde Clinic	Thulamela	Vhembe	Limpopo	NHLS Pathology System TrakCare LIS			2018-03-12	UNKNOWN	Male	N/A	15	15-19																								Laboratory confirmed		ABRX2993POF	2018-03-10				NB00463248
Bilharzia (schistosomiasis)	11175	Laboratory notification	Tshaulu Clinic	Thulamela	Vhembe	Limpopo	NHLS Pathology System TrakCare LIS			2018-03-13	UNKNOWN	Female	N/A	22	20-24				TSHAULU	LPZA																			Laboratory confirmed		ABXE5055POF	2018-03-12				NB00463447
Bilharzia (schistosomiasis)	11176	Laboratory notification	Matavhela Clinic	Thulamela	Vhembe	Limpopo	NHLS Pathology System TrakCare LIS			2018-03-13	UNKNOWN	Male	N/A	10	10-14																								Laboratory confirmed		ABQF9874POF	2018-03-13				NB00463539
Bilharzia (schistosomiasis)	11177	Laboratory notification	Makonde Clinic	Thulamela	Vhembe	Limpopo	NHLS Pathology System TrakCare LIS			2018-03-13	UNKNOWN	Male	N/A	38	35-39																								Laboratory confirmed		ABWB5154POF	2018-03-13				NB00463540
Bilharzia (schistosomiasis)	11178	Laboratory notification	Makonde Clinic	Thulamela	Vhembe	Limpopo	NHLS Pathology System TrakCare LIS			2018-03-15	UNKNOWN	Female	N/A	11	10-14				KHUBVI	LPZA																			Laboratory confirmed		ABUU2535POF	2018-03-14				NB00463931
Bilharzia (schistosomiasis)	11180	Laboratory notification	Duvhuledza Clinic	Thulamela	Vhembe	Limpopo	NHLS Pathology System TrakCare LIS			2018-03-15	UNKNOWN	Male	N/A	6	5-9																								Laboratory confirmed		ABXE5786POF	2018-03-13				NB00463970
Bilharzia (schistosomiasis)	11181	Laboratory notification	Tshaulu Clinic	Thulamela	Vhembe	Limpopo	NHLS Pathology System TrakCare LIS			2018-03-15	UNKNOWN	Female	N/A	2	0-4																								Laboratory confirmed		ABXE5115POF	2018-03-14				NB00464100
Bilharzia (schistosomiasis)	11182	Laboratory notification	Matavhela Clinic	Thulamela	Vhembe	Limpopo	NHLS Pathology System TrakCare LIS			2018-03-16	UNKNOWN	Male	N/A	23	20-24																								Laboratory confirmed		ABQF9878POF	2018-03-14				NB00464226
Bilharzia (schistosomiasis)	11183	Laboratory notification	Makonde Clinic	Thulamela	Vhembe	Limpopo	NHLS Pathology System TrakCare LIS			2018-03-16	UNKNOWN	Male	N/A	7	5-9																								Laboratory confirmed		ABWB5158POF	2018-03-15				NB00464449
Bilharzia (schistosomiasis)	11184	Laboratory notification	Makonde Clinic	Thulamela	Vhembe	Limpopo	NHLS Pathology System TrakCare LIS			2018-03-16	UNKNOWN	Male	N/A	15	15-19																								Laboratory confirmed		ABRX2997POF	2018-03-16				NB00464450
Bilharzia (schistosomiasis)	11185	Laboratory notification	Donald Fraser Hospital	Thulamela	Vhembe	Limpopo	NHLS Pathology System TrakCare LIS			2018-03-16	1400189146	Female	N/A	16	15-19																								Laboratory confirmed		ADAO2473NOF	2018-03-16				NB00464503
Bilharzia (schistosomiasis)	11186	Laboratory notification	William Eady Health Centre	Thulamela	Vhembe	Limpopo	NHLS Pathology System TrakCare LIS			2018-03-19	UNKNOWN	Male	N/A	17	15-19																								Laboratory confirmed		ABWB4529POF	2018-03-15				NB00464778
Bilharzia (schistosomiasis)	11187	Laboratory notification	Tshaulu Clinic	Thulamela	Vhembe	Limpopo	NHLS Pathology System TrakCare LIS			2018-03-19	UNKNOWN	Male	N/A	16	15-19																								Laboratory confirmed		ABXE5083POF	2018-03-17				NB00464780
Bilharzia (schistosomiasis)	11188	Laboratory notification	Sterkstroom Clinic	Thulamela	Vhembe	Limpopo	NHLS Pathology System TrakCare LIS			2018-03-19	UNKNOWN	Male	N/A	13	10-14																								Laboratory confirmed		ABWB4769POF	2018-03-18				NB00464781
Bilharzia (schistosomiasis)	11189	Laboratory notification	Vhurivhuri Clinic	Thulamela	Vhembe	Limpopo	NHLS Pathology System TrakCare LIS			2018-03-19	UNKNOWN	Male	N/A	7	5-9																								Laboratory confirmed		ABQF8120POF	2018-03-17				NB00464814
Bilharzia (schistosomiasis)	11190	Laboratory notification	Damani Clinic	Thulamela	Vhembe	Limpopo	NHLS Pathology System TrakCare LIS			2018-03-19	UNKNOWN	Male	N/A	13	10-14																								Laboratory confirmed		.ABQP1719POF	2018-03-18				NB00464883
Bilharzia (schistosomiasis)	11191	Laboratory notification	Vhufulwi Tshitereke Clinic	Thulamela	Vhembe	Limpopo	NHLS Pathology System TrakCare LIS			2018-03-19	UNKNOWN	Male	N/A	12	10-14																								Laboratory confirmed			2018-03-19				NB00464884
Bilharzia (schistosomiasis)	11192	Laboratory notification	Damani Clinic	Thulamela	Vhembe	Limpopo	NHLS Pathology System TrakCare LIS			2018-03-19	UNKNOWN	Male	N/A	11	10-14																								Laboratory confirmed			2018-03-17				NB00464886
Bilharzia (schistosomiasis)	11193	Laboratory notification	Vhufulwi Tshitereke Clinic	Thulamela	Vhembe	Limpopo	NHLS Pathology System TrakCare LIS			2018-03-20	UNKNOWN	Male	N/A	20	20-24																								Laboratory confirmed		ABXE4027POF	2018-03-20				NB00465066
Bilharzia (schistosomiasis)	11195	Laboratory notification	Donald Fraser Hospital	Thulamela	Vhembe	Limpopo	NHLS Pathology System TrakCare LIS			2018-03-21	1400144209	Male	N/A	14	10-14																								Laboratory confirmed		ADAO3331NOF	2018-03-21				NB00465161
Bilharzia (schistosomiasis)	11196	Laboratory notification	Vhufulwi Tshitereke Clinic	Thulamela	Vhembe	Limpopo	NHLS Pathology System TrakCare LIS			2018-03-22	UNKNOWN	Male	N/A	17	15-19																								Laboratory confirmed		ABXE4738POF	2018-03-21				NB00465205
Bilharzia (schistosomiasis)	11197	Laboratory notification	Vhufulwi Tshitereke Clinic	Thulamela	Vhembe	Limpopo	NHLS Pathology System TrakCare LIS			2018-03-22	UNKNOWN	Male	N/A	23	20-24																								Laboratory confirmed		ABXE4031POF	2018-03-21				NB00465207
Bilharzia (schistosomiasis)	11198	Laboratory notification	Mulala Clinic	Musina	Vhembe	Limpopo	NHLS Pathology System TrakCare LIS			2018-03-23	UNKNOWN	Male	N/A	13	10-14																								Laboratory confirmed		ABUU2231POF	2018-03-21				NB00465477
Bilharzia (schistosomiasis)	11199	Laboratory notification	Tshipise Clinic	Musina	Vhembe	Limpopo	NHLS Pathology System TrakCare LIS			2018-03-23	UNKNOWN	Male	N/A	23	20-24																								Laboratory confirmed		ABQF8332POF	2018-03-19				NB00465478
Bilharzia (schistosomiasis)	11200	Laboratory notification	William Eady Health Centre	Thulamela	Vhembe	Limpopo	NHLS Pathology System TrakCare LIS			2018-03-23	UNKNOWN	Male	N/A	14	10-14																								Laboratory confirmed		ABXE4464POF	2018-03-19				NB00465480
Bilharzia (schistosomiasis)	11201	Laboratory notification	Thengwe Clinic	Thulamela	Vhembe	Limpopo	NHLS Pathology System TrakCare LIS			2018-03-26	UNKNOWN	Male	N/A	9	5-9																								Laboratory confirmed		ABQF8812POF	2018-03-23				NB00465923
Bilharzia (schistosomiasis)	11202	Laboratory notification	Vhufulwi Tshitereke Clinic	Thulamela	Vhembe	Limpopo	NHLS Pathology System TrakCare LIS			2018-03-26	UNKNOWN	Male	N/A	17	15-19				VONDWE																				Laboratory confirmed		ABWB4495POF	2018-03-23				NB00465924
Bilharzia (schistosomiasis)	11204	Laboratory notification	Mutale Health Centre	Thulamela	Vhembe	Limpopo	NHLS Pathology System TrakCare LIS			2018-03-27	UNKNOWN	Male	N/A	16	15-19																								Laboratory confirmed		ABXE4087POF	2018-03-26				NB00466212
Bilharzia (schistosomiasis)	11205	Laboratory notification	Makonde Clinic	Thulamela	Vhembe	Limpopo	NHLS Pathology System TrakCare LIS			2018-03-27	UNKNOWN	Male	N/A	Unknown	Unknown																								Laboratory confirmed		ABXE4653POF	2018-03-23				NB00466214
Bilharzia (schistosomiasis)	11206	Laboratory notification	Tshifudi Clinic	Thulamela	Vhembe	Limpopo	NHLS Pathology System TrakCare LIS			2018-03-27	UNKNOWN	Male	N/A	Unknown	Unknown																								Laboratory confirmed		ABQH8473POF	2018-03-27				NB00466319
Bilharzia (schistosomiasis)	11207	Laboratory notification	Vhurivhuri Clinic	Thulamela	Vhembe	Limpopo	NHLS Pathology System TrakCare LIS			2018-03-28	UNKNOWN	Male	N/A	15	15-19																								Laboratory confirmed		ABQF8171POF	2018-03-26				NB00466578
Bilharzia (schistosomiasis)	11208	Laboratory notification	Donald Fraser Hospital	Thulamela	Vhembe	Limpopo	NHLS Pathology System TrakCare LIS			2018-03-28	1400228369	Male	N/A	7	5-9																								Laboratory confirmed		ADAO3029NOF	2018-03-28				NB00466673
Bilharzia (schistosomiasis)	11210	Laboratory notification	Rambuda Clinic	Thulamela	Vhembe	Limpopo	NHLS Pathology System TrakCare LIS			2018-04-04	UNKNOWN	Female	N/A	11	10-14																								Laboratory confirmed		ABQF9153POF	2018-04-03				NB00467663
Bilharzia (schistosomiasis)	11211	Laboratory notification	Mukula Clinic	Thulamela	Vhembe	Limpopo	NHLS Pathology System TrakCare LIS			2018-04-04	UNKNOWN	Male	N/A	11	10-14																								Laboratory confirmed		ABQF8069POF	2018-04-02				NB00467665
Bilharzia (schistosomiasis)	11212	Laboratory notification	Vhurivhuri Clinic	Thulamela	Vhembe	Limpopo	NHLS Pathology System TrakCare LIS			2018-04-04	UNKNOWN	Female	N/A	23	20-24																								Laboratory confirmed		ABXZ9551POF	2018-04-02				NB00467667
Bilharzia (schistosomiasis)	11213	Laboratory notification	Rambuda Clinic	Thulamela	Vhembe	Limpopo	NHLS Pathology System TrakCare LIS			2018-04-04	UNKNOWN	Male	N/A	12	10-14				TSHIBVUMO																				Laboratory confirmed		ABQF9211POF	2018-04-03				NB00467668
Bilharzia (schistosomiasis)	11214	Laboratory notification	Donald Fraser Hospital	Thulamela	Vhembe	Limpopo	NHLS Pathology System TrakCare LIS			2018-04-04	1400032877	Male	N/A	19	15-19																								Laboratory confirmed		ADCH9261NOF	2018-04-04				NB00467810
Bilharzia (schistosomiasis)	11215	Laboratory notification	Tshifudi Clinic	Thulamela	Vhembe	Limpopo	NHLS Pathology System TrakCare LIS			2018-04-05	UNKNOWN	Female	N/A	44	40-44																								Laboratory confirmed		ABXT3561POF	2018-04-04				NB00467962
Bilharzia (schistosomiasis)	11216	Laboratory notification	Makonde Clinic	Thulamela	Vhembe	Limpopo	NHLS Pathology System TrakCare LIS			2018-04-05	UNKNOWN	Male	N/A	21	20-24																								Laboratory confirmed		ABXE4622POF	2018-04-03				NB00467963
Bilharzia (schistosomiasis)	11217	Laboratory notification	Tshiombo Clinic	Thulamela	Vhembe	Limpopo	NHLS Pathology System TrakCare LIS			2018-04-05	UNKNOWN	Male	N/A	21	20-24																								Laboratory confirmed		ABQH9250POF	2018-04-03				NB00467964
Bilharzia (schistosomiasis)	11218	Laboratory notification	Vhurivhuri Clinic	Thulamela	Vhembe	Limpopo	NHLS Pathology System TrakCare LIS			2018-04-05	UNKNOWN	Male	N/A	21	20-24																								Laboratory confirmed		ABXT2903POF	2018-04-03				NB00467965
Bilharzia (schistosomiasis)	11219	Laboratory notification	Mulala Clinic	Musina	Vhembe	Limpopo	NHLS Pathology System TrakCare LIS			2018-04-05	UNKNOWN	Female	N/A	18	15-19																								Laboratory confirmed		ABXZ9851POF	2018-04-03				NB00467966
Bilharzia (schistosomiasis)	11220	Laboratory notification	Lambani Clinic	Thulamela	Vhembe	Limpopo	NHLS Pathology System TrakCare LIS			2018-04-05	UNKNOWN	Male	N/A	2	0-4																								Laboratory confirmed		ABXZ9167POF	2018-04-03				NB00467969
Bilharzia (schistosomiasis)	11221	Laboratory notification	Mulala Clinic	Musina	Vhembe	Limpopo	NHLS Pathology System TrakCare LIS			2018-04-05	UNKNOWN	Male	N/A	8	5-9																								Laboratory confirmed		ABUU2241POF0DR	2018-04-03				NB00467970
Bilharzia (schistosomiasis)	11222	Laboratory notification	Donald Fraser Hospital	Thulamela	Vhembe	Limpopo	NHLS Pathology System TrakCare LIS			2018-04-05	20397675	Female	N/A	19	15-19																								Laboratory confirmed		ADCH9149NOF	2018-04-05				NB00467971
Bilharzia (schistosomiasis)	11223	Laboratory notification	Vhufulwi Tshitereke Clinic	Thulamela	Vhembe	Limpopo	NHLS Pathology System TrakCare LIS			2018-04-05	UNKNOWN	Male	N/A	0	0-4																								Laboratory confirmed		ABXT2254POF	2018-04-05				NB00468111
Bilharzia (schistosomiasis)	11225	Laboratory notification	Tshifudi Clinic	Thulamela	Vhembe	Limpopo	NHLS Pathology System TrakCare LIS			2018-04-05	UNKNOWN	Male	N/A	8	5-9																								Laboratory confirmed		ABXT3563POF	2018-04-05				NB00468128
Bilharzia (schistosomiasis)	11226	Laboratory notification	Damani Clinic	Thulamela	Vhembe	Limpopo	NHLS Pathology System TrakCare LIS			2018-04-05	UNKNOWN	Male	N/A	11	10-14																								Laboratory confirmed		ABRG0386POF	2018-04-05				NB00468225
Bilharzia (schistosomiasis)	11227	Laboratory notification	Donald Fraser Hospital	Thulamela	Vhembe	Limpopo	NHLS Pathology System TrakCare LIS			2018-04-09	1400238939	Female	N/A	24	20-24				TSHITAVHA																				Laboratory confirmed		ADAY7510NOF	2018-04-08				NB00468714
Bilharzia (schistosomiasis)	11228	Laboratory notification	Donald Fraser Hospital	Thulamela	Vhembe	Limpopo	NHLS Pathology System TrakCare LIS			2018-04-09	1400238937	Male	N/A	9	5-9				TSHIFUDI	LPZA																			Laboratory confirmed		ADAY7506NOF	2018-04-09				NB00468715
Bilharzia (schistosomiasis)	11229	Laboratory notification	Makonde Clinic	Thulamela	Vhembe	Limpopo	NHLS Pathology System TrakCare LIS			2018-04-09	UNKNOWN	Female	N/A	26	25-29				MAKONDE	LPZA																			Laboratory confirmed		ABWB5169POF	2018-04-06				NB00468759
Bilharzia (schistosomiasis)	11230	Laboratory notification	Masisi Clinic	Musina	Vhembe	Limpopo	NHLS Pathology System TrakCare LIS			2018-04-09	UNKNOWN	Male	N/A	12	10-14																								Laboratory confirmed		ABWB5058POF	2018-04-05				NB00468762
Bilharzia (schistosomiasis)	11231	Laboratory notification	Sterkstroom Clinic	Thulamela	Vhembe	Limpopo	NHLS Pathology System TrakCare LIS			2018-04-09	UNKNOWN	Male	N/A	38	35-39																								Laboratory confirmed		ABWB4723POF	2018-04-09				NB00468848
Bilharzia (schistosomiasis)	11232	Laboratory notification	Tshaulu Clinic	Thulamela	Vhembe	Limpopo	NHLS Pathology System TrakCare LIS			2018-04-09	UNKNOWN	Male	N/A	21	20-24																								Laboratory confirmed		ABXZ8002POF	2018-04-08				NB00468849
Bilharzia (schistosomiasis)	11235	Laboratory notification	Bungeni Health Centre	Collins Chabane	Vhembe	Limpopo	NHLS Pathology System TrakCare LIS			2017-09-11	UNKNOWN	Male	N/A	16	15-19																								Laboratory confirmed		ABRU5512POF	2017-09-07				NC00488487
Bilharzia (schistosomiasis)	11236	Confirmed case	Mbhokota Clinic	Makhado	Vhembe	Limpopo	NHLS Pathology System TrakCare LIS			2017-09-09	UNKNOWN	Female	N/A	53	50-54																								Laboratory confirmed		ABPJ9916POF	2017-09-07				NC00488488
Bilharzia (schistosomiasis)	11237	Laboratory notification	Marseilles Clinic	Collins Chabane	Vhembe	Limpopo	NHLS Pathology System TrakCare LIS			2017-09-09	UNKNOWN	Male	N/A	17	15-19																								Laboratory confirmed		ABMA1992POF	2017-09-06				NC00583775,NC00488490
Bilharzia (schistosomiasis)	11238	Laboratory notification	Bungeni Health Centre	Collins Chabane	Vhembe	Limpopo	NHLS Pathology System TrakCare LIS			2017-09-09	UNKNOWN	Male	N/A	10	10-14																								Laboratory confirmed		ABRU5511POF	2017-09-06				NC00488493
Bilharzia (schistosomiasis)	11239	Laboratory notification	Levubu Clinic	Makhado	Vhembe	Limpopo	NHLS Pathology System TrakCare LIS			2017-09-09	UNKNOWN	Male	N/A	16	15-19																								Laboratory confirmed		ABRU5268POF	2017-09-02				NC00488895,NC00488497
Bilharzia (schistosomiasis)	11240	Laboratory notification	Masakona Clinic	Collins Chabane	Vhembe	Limpopo	NHLS Pathology System TrakCare LIS			2017-09-10	UNKNOWN	Male	N/A	18	15-19																								Laboratory confirmed		AARM9749POF	2017-09-01				NC00488499
Bilharzia (schistosomiasis)	11241	Laboratory notification	Hamutsha Clinic	Makhado	Vhembe	Limpopo	NHLS Pathology System TrakCare LIS			2017-09-09	UNKNOWN	Male	N/A	12	10-14																								Laboratory confirmed		ABSS3128POF	2017-09-04				NC00488502
Bilharzia (schistosomiasis)	11242	Laboratory notification	Valdezia Clinic	Makhado	Vhembe	Limpopo	NHLS Pathology System TrakCare LIS			2017-09-09	UNKNOWN	Male	N/A	18	15-19																								Laboratory confirmed		ABRV5371POF	2017-08-04				NC00488504
Bilharzia (schistosomiasis)	11243	Laboratory notification	Valdezia Clinic	Makhado	Vhembe	Limpopo	NHLS Pathology System TrakCare LIS			2017-09-09	UNKNOWN	Male	N/A	13	10-14																								Laboratory confirmed		ABRV5372POF	2017-09-04				NC00488507
Bilharzia (schistosomiasis)	11245	Laboratory notification	Hamutsha Clinic	Makhado	Vhembe	Limpopo	NHLS Pathology System TrakCare LIS			2017-09-10	UNKNOWN	Male	N/A	13	10-14																								Laboratory confirmed		ABSS3609POF	2017-09-07				NC00488897
Bilharzia (schistosomiasis)	11246	Laboratory notification	Elim Hospital	Makhado	Vhembe	Limpopo	NHLS Pathology System TrakCare LIS			2017-09-29	EM0500224603	Male	N/A	9	5-9																								Laboratory confirmed		ACUL7640NOF	2017-09-29				NC00493447
Bilharzia (schistosomiasis)	11247	Laboratory notification	Elim Hospital	Makhado	Vhembe	Limpopo	NHLS Pathology System TrakCare LIS			2017-09-29	EM0500109791	Male	N/A	23	20-24																								Laboratory confirmed		ACUL7641NOF	2017-09-29				NC00493450
Bilharzia (schistosomiasis)	11248	Laboratory notification	Mashamba Clinic	Makhado	Vhembe	Limpopo	NHLS Pathology System TrakCare LIS			2018-03-06	UNKNOWN	Male	N/A	18	15-19																								Laboratory confirmed		ABXH5686POF	2018-02-27				NC00529692
Bilharzia (schistosomiasis)	11249	Laboratory notification	Hamutsha Clinic	Makhado	Vhembe	Limpopo	NHLS Pathology System TrakCare LIS			2018-03-06	UNKNOWN	Male	N/A	13	10-14																								Laboratory confirmed		ABXI0883POF	2018-02-27				NC00529693
Bilharzia (schistosomiasis)	11250	Laboratory notification	Mbhokota Clinic	Makhado	Vhembe	Limpopo	NHLS Pathology System TrakCare LIS			2018-03-06	UNKNOWN	Male	N/A	15	15-19																								Laboratory confirmed		ABTV2286POF	2018-02-26				NC00529697
Bilharzia (schistosomiasis)	11251	Laboratory notification	Helderwater Clinic	Collins Chabane	Vhembe	Limpopo	NHLS Pathology System TrakCare LIS			2018-03-06	UNKNOWN	Male	N/A	12	10-14																								Laboratory confirmed		ABRU4728POF	2018-02-27				NC00529699
Bilharzia (schistosomiasis)	11252	Laboratory notification	Elim Hospital	Makhado	Vhembe	Limpopo	NHLS Pathology System TrakCare LIS			2018-03-08	EL0500053923	Male	N/A	29	25-29																								Laboratory confirmed		ADCK8656NOF	2018-03-07				NC00530448
Bilharzia (schistosomiasis)	11253	Laboratory notification	Elim Hospital	Makhado	Vhembe	Limpopo	NHLS Pathology System TrakCare LIS			2018-03-08	EM0500232161	Male	N/A	17	15-19																								Laboratory confirmed		ADCK8730NOF	2018-03-07				NC00530453
Bilharzia (schistosomiasis)	11254	Laboratory notification	Mpheni Clinic	Makhado	Vhembe	Limpopo	NHLS Pathology System TrakCare LIS			2018-03-12	UNKNOWN	Male	N/A	12	10-14																								Laboratory confirmed		ABXI1363POF	2018-03-06				NC00530580
Bilharzia (schistosomiasis)	11255	Laboratory notification	Mashau Clinic	Collins Chabane	Vhembe	Limpopo	NHLS Pathology System TrakCare LIS			2018-03-12	UNKNOWN	Male	N/A	17	15-19																								Laboratory confirmed		ABXI0687POF	2018-03-06				NC00530584
Bilharzia (schistosomiasis)	11256	Laboratory notification	Mashau Clinic	Collins Chabane	Vhembe	Limpopo	NHLS Pathology System TrakCare LIS			2018-03-12	UNKNOWN	Male	N/A	22	20-24																								Laboratory confirmed		ABXI0688POF	2018-03-07				NC00530587
Bilharzia (schistosomiasis)	11257	Laboratory notification	Mashau Clinic	Collins Chabane	Vhembe	Limpopo	NHLS Pathology System TrakCare LIS			2018-03-12	UNKNOWN	Male	N/A	18	15-19																								Laboratory confirmed		ABXI0689POF	2018-03-07				NC00530589
Bilharzia (schistosomiasis)	11259	Laboratory notification	Bungeni Health Centre	Collins Chabane	Vhembe	Limpopo	NHLS Pathology System TrakCare LIS			2018-03-12	UNKNOWN	Male	N/A	23	20-24																								Laboratory confirmed		ABXH4176POF	2018-03-07				NC00530592
Bilharzia (schistosomiasis)	11260	Laboratory notification	Elim Hospital	Makhado	Vhembe	Limpopo	NHLS Pathology System TrakCare LIS			2018-03-08	EM0500232232	Male	N/A	15	15-19																								Laboratory confirmed		ADCK8735NOF	2018-03-08				NC00530688
Bilharzia (schistosomiasis)	11261	Laboratory notification	Hamutsha Clinic	Makhado	Vhembe	Limpopo	NHLS Pathology System TrakCare LIS			2018-03-12	UNKNOWN	Male	N/A	23	20-24																								Laboratory confirmed		ABXI0812POF	2018-03-06				NC00531360
Bilharzia (schistosomiasis)	11262	Laboratory notification	Marseilles Clinic	Collins Chabane	Vhembe	Limpopo	NHLS Pathology System TrakCare LIS			2018-03-12	UNKNOWN	Male	N/A	8	5-9																								Laboratory confirmed		ABSS2131POF	2018-03-05				NC00531361
Bilharzia (schistosomiasis)	11263	Laboratory notification	Elim Hospital	Makhado	Vhembe	Limpopo	NHLS Pathology System TrakCare LIS			2018-03-12	EM0500232291	Male	N/A	22	20-24																								Laboratory confirmed		ADCJ2423NOF	2018-03-09				NC00531438
Bilharzia (schistosomiasis)	11264	Laboratory notification	Bungeni Health Centre	Collins Chabane	Vhembe	Limpopo	NHLS Pathology System TrakCare LIS			2018-03-14	UNKNOWN	Male	N/A	14	10-14																								Laboratory confirmed		ABXH4183POF	2018-03-12				NC00531659
Bilharzia (schistosomiasis)	11265	Laboratory notification	Bungeni Health Centre	Collins Chabane	Vhembe	Limpopo	NHLS Pathology System TrakCare LIS			2018-03-14	UNKNOWN	Male	N/A	17	15-19																								Laboratory confirmed		ABXH4184POF	2018-03-12				NC00531660
Bilharzia (schistosomiasis)	11267	Laboratory notification	Mpheni Clinic	Makhado	Vhembe	Limpopo	NHLS Pathology System TrakCare LIS			2018-03-14	UNKNOWN	Male	N/A	18	15-19																								Laboratory confirmed		ABXI1365POF	2018-03-11				NC00531662
Bilharzia (schistosomiasis)	11268	Laboratory notification	Valdezia Clinic	Makhado	Vhembe	Limpopo	NHLS Pathology System TrakCare LIS			2018-03-14	UNKNOWN	Male	N/A	13	10-14																								Laboratory confirmed		ABXH5803POF	2018-03-11				NC00531663
Bilharzia (schistosomiasis)	11269	Laboratory notification	Bungeni Health Centre	Collins Chabane	Vhembe	Limpopo	NHLS Pathology System TrakCare LIS			2018-03-14	UNKNOWN	Male	N/A	13	10-14																								Laboratory confirmed		ABXH4171POF	2018-03-02				NC00531809
Bilharzia (schistosomiasis)	11270	Laboratory notification	Hamutsha Clinic	Makhado	Vhembe	Limpopo	NHLS Pathology System TrakCare LIS			2018-03-14	UNKNOWN	Male	N/A	11	10-14																								Laboratory confirmed		ABXI0886POF	2018-03-03				NC00531817
Bilharzia (schistosomiasis)	11271	Laboratory notification	Mashau Clinic	Collins Chabane	Vhembe	Limpopo	NHLS Pathology System TrakCare LIS			2018-03-14	UNKNOWN	Male	N/A	13	10-14																								Laboratory confirmed		ABXI0681POF	2018-03-04				NC00531819
Bilharzia (schistosomiasis)	11272	Laboratory notification	Mpheni Clinic	Makhado	Vhembe	Limpopo	NHLS Pathology System TrakCare LIS			2018-03-14	UNKNOWN	Unknown	N/A	25	25-29																								Laboratory confirmed		ABXI1307POF	2018-03-05				NC00531829
Bilharzia (schistosomiasis)	11273	Laboratory notification	Manavhela Clinic	Collins Chabane	Vhembe	Limpopo	NHLS Pathology System TrakCare LIS			2018-03-14	UNKNOWN	Female	N/A	16	15-19																								Laboratory confirmed		ABVA6712POF	2018-03-12				NC00567148,NC00541046,NC00532010
Bilharzia (schistosomiasis)	11274	Laboratory notification	Elim Hospital	Makhado	Vhembe	Limpopo	NHLS Pathology System TrakCare LIS			2018-03-15	EM0500232588	Male	N/A	16	15-19																								Laboratory confirmed		ADDC4244NOF	2018-03-15				NC00532729
Bilharzia (schistosomiasis)	11275	Laboratory notification	Elim Hospital	Makhado	Vhembe	Limpopo	NHLS Pathology System TrakCare LIS			2018-03-15	EM0500136504	Male	N/A	18	15-19																								Laboratory confirmed		ADDC4232NOF	2018-03-15				NC00532773
Bilharzia (schistosomiasis)	11276	Laboratory notification	Mbhokota Clinic	Makhado	Vhembe	Limpopo	NHLS Pathology System TrakCare LIS			2018-03-20	UNKNOWN	Male	N/A	19	15-19																								Laboratory confirmed		ABXI3766POF	2018-03-16				NC00533709
Bilharzia (schistosomiasis)	11277	Laboratory notification	Hamutsha Clinic	Makhado	Vhembe	Limpopo	NHLS Pathology System TrakCare LIS			2018-03-20	UNKNOWN	Male	N/A	7	5-9																								Laboratory confirmed		ABXI0824POF	2018-03-15				NC00533713
Bilharzia (schistosomiasis)	11278	Laboratory notification	Mbhokota Clinic	Makhado	Vhembe	Limpopo	NHLS Pathology System TrakCare LIS			2018-03-20	UNKNOWN	Male	N/A	17	15-19																								Laboratory confirmed		ABXI3765POF	2018-03-16				NC00533715
Bilharzia (schistosomiasis)	11279	Laboratory notification	Elim Hospital	Makhado	Vhembe	Limpopo	NHLS Pathology System TrakCare LIS			2018-03-20	EM0500232843	Male	N/A	24	20-24																								Laboratory confirmed		ADDC4119NOF	2018-03-20				NC00533830
Bilharzia (schistosomiasis)	11280	Laboratory notification	Mashau Clinic	Collins Chabane	Vhembe	Limpopo	NHLS Pathology System TrakCare LIS			2018-03-22	UNKNOWN	Female	N/A	15	15-19																								Laboratory confirmed		ABXI0734POF	2018-03-19				NC00534183
Bilharzia (schistosomiasis)	11281	Laboratory notification	Valdezia Clinic	Makhado	Vhembe	Limpopo	NHLS Pathology System TrakCare LIS			2018-03-22	UNKNOWN	Male	N/A	14	10-14																								Laboratory confirmed		ABXI0072POF	2018-03-20				NC00534185
Bilharzia (schistosomiasis)	11282	Laboratory notification	Tshino Clinic	Makhado	Vhembe	Limpopo	NHLS Pathology System TrakCare LIS			2018-03-22	UNKNOWN	Male	N/A	23	20-24																								Laboratory confirmed		ABXI3118POF	2018-03-22				NC00534195
Bilharzia (schistosomiasis)	11283	Laboratory notification	Valdezia Clinic	Makhado	Vhembe	Limpopo	NHLS Pathology System TrakCare LIS			2018-03-22	UNKNOWN	Female	N/A	12	10-14																								Laboratory confirmed		ABXI0074POF	2018-03-20				NC00534198
Bilharzia (schistosomiasis)	11284	Laboratory notification	Valdezia Clinic	Makhado	Vhembe	Limpopo	NHLS Pathology System TrakCare LIS			2018-03-23	UNKNOWN	Male	N/A	24	20-24																								Laboratory confirmed		ABXI0075POF	2018-03-22				NC00534689
Bilharzia (schistosomiasis)	11285	Laboratory notification	Elim Hospital	Makhado	Vhembe	Limpopo	NHLS Pathology System TrakCare LIS			2018-03-27	EM0500148344	Male	N/A	12	10-14																								Laboratory confirmed		ADCK9960NOF	2018-03-26				NC00535429
Bilharzia (schistosomiasis)	11286	Laboratory notification	Elim Hospital	Makhado	Vhembe	Limpopo	NHLS Pathology System TrakCare LIS			2018-03-28	EM0500233199	Male	N/A	15	15-19																								Laboratory confirmed		ADDC4145NOF	2018-03-28				NC00535664
Bilharzia (schistosomiasis)	11287	Laboratory notification	Elim Hospital	Makhado	Vhembe	Limpopo	NHLS Pathology System TrakCare LIS			2018-03-28	EM0500233209	Male	N/A	10	10-14																								Laboratory confirmed		ADDC4167NOF	2018-03-28				NC00535726
Bilharzia (schistosomiasis)	11289	Laboratory notification	Hamutsha Clinic	Makhado	Vhembe	Limpopo	NHLS Pathology System TrakCare LIS			2018-04-04	UNKNOWN	Male	N/A	8	5-9																								Laboratory confirmed		ABXT6754POF	2018-04-01				NC00536586
Bilharzia (schistosomiasis)	11290	Laboratory notification	Tshakuma Clinic	Makhado	Vhembe	Limpopo	NHLS Pathology System TrakCare LIS			2018-04-04	UNKNOWN	Female	N/A	39	35-39																								Laboratory confirmed		ABQS3159POF	2018-04-02				NC00536587
Bilharzia (schistosomiasis)	11291	Laboratory notification	Manavhela Clinic	Collins Chabane	Vhembe	Limpopo	NHLS Pathology System TrakCare LIS			2018-04-04	UNKNOWN	Male	N/A	16	15-19																								Laboratory confirmed		ABQJ3789POF	2018-04-03				NC00536588
Bilharzia (schistosomiasis)	11292	Laboratory notification	Mashamba Clinic	Makhado	Vhembe	Limpopo	NHLS Pathology System TrakCare LIS			2018-04-04	UNKNOWN	Male	N/A	8	5-9																								Laboratory confirmed		ABXH4559POF	2018-04-03				NC00536589
Bilharzia (schistosomiasis)	11293	Laboratory notification	Mashamba Clinic	Makhado	Vhembe	Limpopo	NHLS Pathology System TrakCare LIS			2018-04-04	UNKNOWN	Male	N/A	9	5-9																								Laboratory confirmed		ABXH5660POF	2018-04-03				NC00536590
Bilharzia (schistosomiasis)	11294	Laboratory notification	Hamutsha Clinic	Makhado	Vhembe	Limpopo	NHLS Pathology System TrakCare LIS			2018-04-04	UNKNOWN	Male	N/A	14	10-14																								Laboratory confirmed		ABXT6854POF	2018-03-27				NC00536641
Bilharzia (schistosomiasis)	11295	Laboratory notification	Tshakuma Clinic	Makhado	Vhembe	Limpopo	NHLS Pathology System TrakCare LIS			2018-04-04	UNKNOWN	Male	N/A	20	20-24																								Laboratory confirmed		ABQS3158POF	2018-03-28				NC00536657
Bilharzia (schistosomiasis)	11296	Laboratory notification	Elim Hospital	Makhado	Vhembe	Limpopo	NHLS Pathology System TrakCare LIS			2018-04-05	EM0500233595	Male	N/A	18	15-19																								Laboratory confirmed		ADCK9069NOF	2018-04-04				NC00537013
Bilharzia (schistosomiasis)	11297	Laboratory notification	Valdezia Clinic	Makhado	Vhembe	Limpopo	NHLS Pathology System TrakCare LIS			2018-04-05	UNKNOWN	Male	N/A	10	10-14																								Laboratory confirmed		ABRU4074POF	2018-04-04				NC00537014
Bilharzia (schistosomiasis)	11298	Laboratory notification	De Hoop Clinic	Collins Chabane	Vhembe	Limpopo	NHLS Pathology System TrakCare LIS			2018-04-05	UNKNOWN	Male	N/A	16	15-19																								Laboratory confirmed		ABXI3210POF	2018-04-04				NC00537208,NC00537015
Bilharzia (schistosomiasis)	11299	Laboratory notification	Mashau Clinic	Collins Chabane	Vhembe	Limpopo	NHLS Pathology System TrakCare LIS			2018-04-05	UNKNOWN	Male	N/A	10	10-14																								Laboratory confirmed		ABQS3388POF	2018-04-04				NC00537020
Bilharzia (schistosomiasis)	11301	Laboratory notification	Valdezia Clinic	Makhado	Vhembe	Limpopo	NHLS Pathology System TrakCare LIS			2018-04-06	UNKNOWN	Female	N/A	8	5-9																								Laboratory confirmed		ABRU4076POF	2018-04-04				NC00537299
Bilharzia (schistosomiasis)	11302	Laboratory notification	Bungeni Health Centre	Collins Chabane	Vhembe	Limpopo	NHLS Pathology System TrakCare LIS			2018-04-06	UNKNOWN	Male	N/A	12	10-14																								Laboratory confirmed		ABXH4278POF	2018-04-04				NC00537304
Bilharzia (schistosomiasis)	11303	Laboratory notification	Xikhumba Clinic	Greater Giyani	Mopani	Limpopo	NHLS Pathology System TrakCare LIS			2018-02-28	UNKNOWN	Female	N/A	44	40-44																								Laboratory confirmed		AAOA5666CNF	2018-02-15				ND00381522
Bilharzia (schistosomiasis)	11304	Laboratory notification	Kremetart Clinic	Greater Giyani	Mopani	Limpopo	NHLS Pathology System TrakCare LIS			2018-03-05	UNKNOWN	Female	N/A	36	35-39																								Laboratory confirmed		AAOA5736CNF	2018-02-13				ND00381577
Bilharzia (schistosomiasis)	11305	Laboratory notification	Nkhensani Hospital	Greater Giyani	Mopani	Limpopo	NHLS Pathology System TrakCare LIS			2018-03-02	LP06000899982	Female	N/A	61	60-64				NKURI	LPZA																			Laboratory confirmed		ADCH6183NOF	2018-03-02				ND00383580
Bilharzia (schistosomiasis)	11306	Laboratory notification	Nkhensani Hospital	Greater Giyani	Mopani	Limpopo	NHLS Pathology System TrakCare LIS			2018-03-08	LP0610008337	Male	N/A	19	15-19																								Laboratory confirmed		ADCH7773NOF	2018-03-08				ND00384697
Bilharzia (schistosomiasis)	11307	Laboratory notification	Nkhensani Hospital	Greater Giyani	Mopani	Limpopo	NHLS Pathology System TrakCare LIS			2018-03-19	LP0600187810	Female	N/A	3	0-4																								Laboratory confirmed		ADDB3017NOF	2018-03-19				ND00386605
Bilharzia (schistosomiasis)	11308	Laboratory notification	Nkhensani Hospital	Greater Giyani	Mopani	Limpopo	NHLS Pathology System TrakCare LIS			2018-03-22	LP0600270560	Female	N/A	Unknown	Unknown																								Laboratory confirmed		ADDB2266NOF	2018-03-22				ND00387192
Bilharzia (schistosomiasis)	11309	Laboratory notification	Nkhensani Hospital	Greater Giyani	Mopani	Limpopo	NHLS Pathology System TrakCare LIS			2018-04-09	LP0600271785	Female	N/A	14	10-14																								Laboratory confirmed		ADDB2823NOF	2018-04-07				ND00389637
Bilharzia (schistosomiasis)	11310	Laboratory notification	Nkhensani Hospital	Greater Giyani	Mopani	Limpopo	NHLS Pathology System TrakCare LIS			2018-04-09	LP0600271786	Male	N/A	27	25-29																								Laboratory confirmed		ADDB2822NOF	2018-04-09				ND00389638
Bilharzia (schistosomiasis)	11313	Laboratory notification	Kgapane Hospital	Greater Letaba	Mopani	Limpopo	NHLS Pathology System TrakCare LIS			2017-09-05	1100014081	Male	N/A	13	10-14																								Laboratory confirmed		ACRM4606NOF	2017-09-04				NE00280167
Bilharzia (schistosomiasis)	11314	Laboratory notification	Kgapane Hospital	Greater Letaba	Mopani	Limpopo	NHLS Pathology System TrakCare LIS			2018-02-28	1100190848	Male	N/A	22	20-24																								Laboratory confirmed		ADBF8130NOF	2018-02-23				NE00304595
Bilharzia (schistosomiasis)	11315	Laboratory notification	Kgapane Hospital	Greater Letaba	Mopani	Limpopo	NHLS Pathology System TrakCare LIS			2018-02-28	1100194976	Male	N/A	26	25-29																								Laboratory confirmed		ADCC0592NOF	2018-02-26				NE00304596
Bilharzia (schistosomiasis)	11316	Laboratory notification	Kgapane Hospital	Greater Letaba	Mopani	Limpopo	NHLS Pathology System TrakCare LIS			2018-02-28	1100190859	Male	N/A	8	5-9																								Laboratory confirmed		ADBF8188NOF	2018-02-23				NE00304599
Bilharzia (schistosomiasis)	11317	Laboratory notification	Kgapane Hospital	Greater Letaba	Mopani	Limpopo	NHLS Pathology System TrakCare LIS			2018-03-08	1100153820	Female	N/A	22	20-24																								Laboratory confirmed		ADCC1351NOF	2018-03-05				NE00305876
Bilharzia (schistosomiasis)	11318	Laboratory notification	Kgapane Hospital	Greater Letaba	Mopani	Limpopo	NHLS Pathology System TrakCare LIS			2018-03-11	110020112	Male	N/A	15	15-19																								Laboratory confirmed		ADCC1322NOF	2018-03-06				NE00306086
Bilharzia (schistosomiasis)	11319	Laboratory notification	Kgapane Hospital	Greater Letaba	Mopani	Limpopo	NHLS Pathology System TrakCare LIS			2018-03-11	1100164179	Male	N/A	14	10-14																								Laboratory confirmed		ADCC1302NOF	2018-03-07				NE00306155
Bilharzia (schistosomiasis)	11320	Laboratory notification	Kgapane Hospital	Greater Letaba	Mopani	Limpopo	NHLS Pathology System TrakCare LIS			2018-03-24	1100201728	Male	N/A	12	10-14																								Laboratory confirmed		ADDF4718NOF	2018-03-22				NE00308504
Bilharzia (schistosomiasis)	11326	Laboratory notification	Sekororo Clinic	Maruleng	Mopani	Limpopo	NHLS Pathology System TrakCare LIS			2017-09-07	UNKNOWN	Male	N/A	21	20-24																								Laboratory confirmed		ABPG7491POF	2017-09-06				NF00634935
Bilharzia (schistosomiasis)	11327	Laboratory notification	Sekwai Clinic	Maruleng	Mopani	Limpopo	NHLS Pathology System TrakCare LIS			2017-09-07	UNKNOWN	Male	N/A	12	10-14																								Laboratory confirmed		ABDG2479POF	2017-09-06				NF00634936
Bilharzia (schistosomiasis)	11328	Laboratory notification	Sekwai Clinic	Maruleng	Mopani	Limpopo	NHLS Pathology System TrakCare LIS			2017-09-07	UNKNOWN	Female	N/A	8	5-9																								Laboratory confirmed		ABOI9816POF	2017-09-06				NF00662166,NF00634938
Bilharzia (schistosomiasis)	11329	Laboratory notification	Letaba Hospital	Greater Tzaneen	Mopani	Limpopo	NHLS Pathology System TrakCare LIS			2017-09-09	UNKNOWN	Male	N/A	10	10-14																								Laboratory confirmed		ABOI8417POF	2017-09-08				NF00635601
Bilharzia (schistosomiasis)	11330	Laboratory notification	Calais Clinic	Maruleng	Mopani	Limpopo	NHLS Pathology System TrakCare LIS			2017-09-10	UNKNOWN	Male	N/A	13	10-14																								Laboratory confirmed		ABML4287POF	2017-09-07				NF00636289
Bilharzia (schistosomiasis)	11331	Laboratory notification	Calais Clinic	Maruleng	Mopani	Limpopo	NHLS Pathology System TrakCare LIS			2017-09-10	UNKNOWN	Male	N/A	13	10-14																								Laboratory confirmed		ABML4288POF	2017-09-07				NF00636290
Bilharzia (schistosomiasis)	11332	Laboratory notification	Sekwai Clinic	Maruleng	Mopani	Limpopo	NHLS Pathology System TrakCare LIS			2017-10-03	UNKNOWN	Male	N/A	16	15-19																								Laboratory confirmed		ABPG7779POF	2017-10-02				NF00644073
Bilharzia (schistosomiasis)	11333	Laboratory notification	Sekwai Clinic	Maruleng	Mopani	Limpopo	NHLS Pathology System TrakCare LIS			2018-02-28	UNKNOWN	Female	N/A	13	10-14																								Laboratory confirmed		ABQT7271POF	2018-02-27				NF00691019
Bilharzia (schistosomiasis)	11334	Laboratory notification	Sekororo Clinic	Maruleng	Mopani	Limpopo	NHLS Pathology System TrakCare LIS			2018-03-01	UNKNOWN	Male	N/A	22	20-24																								Laboratory confirmed		ABQT7307POF	2018-02-28				NF00691329
Bilharzia (schistosomiasis)	11335	Laboratory notification	Sekororo Clinic	Maruleng	Mopani	Limpopo	NHLS Pathology System TrakCare LIS			2018-03-01	UNKNOWN	Male	N/A	11	10-14																								Laboratory confirmed		ABQT7305POF	2018-02-28				NF00691330
Bilharzia (schistosomiasis)	11336	Laboratory notification	Sekwai Clinic	Maruleng	Mopani	Limpopo	NHLS Pathology System TrakCare LIS			2018-03-02	UNKNOWN	Male	N/A	8	5-9																								Laboratory confirmed		ABOP4736POF	2018-03-01				NF00691775
Bilharzia (schistosomiasis)	11338	Laboratory notification	Sekororo Clinic	Maruleng	Mopani	Limpopo	NHLS Pathology System TrakCare LIS			2018-03-02	A	Male	N/A	18	15-19																								Laboratory confirmed		ABQT7310POF	2018-03-01				NF00691778
Bilharzia (schistosomiasis)	11339	Laboratory notification	Sekororo Clinic	Maruleng	Mopani	Limpopo	NHLS Pathology System TrakCare LIS			2018-03-03	UNKNOWN	Male	N/A	9	5-9																								Laboratory confirmed		ABQT7313POF	2018-03-02				NF00692117
Bilharzia (schistosomiasis)	11340	Laboratory notification	Sekororo Clinic	Maruleng	Mopani	Limpopo	NHLS Pathology System TrakCare LIS			2018-03-03	UNKNOWN	Male	N/A	13	10-14																								Laboratory confirmed		ABOP4672POF	2018-03-02				NF00692118
Bilharzia (schistosomiasis)	11341	Laboratory notification	Calais Clinic	Maruleng	Mopani	Limpopo	NHLS Pathology System TrakCare LIS			2018-03-03	UNKNOWN	Male	N/A	18	15-19																								Laboratory confirmed		ABRG3755POF	2018-03-02				NF00692119
Bilharzia (schistosomiasis)	11342	Laboratory notification	Sekwai Clinic	Maruleng	Mopani	Limpopo	NHLS Pathology System TrakCare LIS			2018-03-08	UNKNOWN	Female	N/A	17	15-19																								Laboratory confirmed		ABQT7456POF	2018-03-05				NF00692702
Bilharzia (schistosomiasis)	11343	Laboratory notification	Letaba Hospital	Greater Tzaneen	Mopani	Limpopo	NHLS Pathology System TrakCare LIS			2018-03-07	LB0700140591	Male	N/A	11	10-14																								Laboratory confirmed		ADAN7443NOF	2018-03-07				NF00693636
Bilharzia (schistosomiasis)	11344	Laboratory notification	Bismark Clinic	Maruleng	Mopani	Limpopo	NHLS Pathology System TrakCare LIS			2018-03-08	UNKNOWN	Female	N/A	14	10-14																								Laboratory confirmed		ABQT7712POF	2018-03-07				NF00693702
Bilharzia (schistosomiasis)	11346	Laboratory notification	Bismark Clinic	Maruleng	Mopani	Limpopo	NHLS Pathology System TrakCare LIS			2018-03-11	UNKNOWN	Male	N/A	17	15-19																								Laboratory confirmed		ABQT7655POF	2018-03-09				NF00694654
Bilharzia (schistosomiasis)	11347	Laboratory notification	Sekwai Clinic	Maruleng	Mopani	Limpopo	NHLS Pathology System TrakCare LIS			2018-03-11	UNKNOWN	Male	N/A	9	5-9																								Laboratory confirmed		ABQT7458POF	2018-03-09				NF00694656
Bilharzia (schistosomiasis)	11348	Laboratory notification	Sekwai Clinic	Maruleng	Mopani	Limpopo	NHLS Pathology System TrakCare LIS			2018-03-11	UNKNOWN	Male	N/A	6	5-9																								Laboratory confirmed		ABQT7459POF	2018-03-09				NF00694658
Bilharzia (schistosomiasis)	11349	Laboratory notification	Calais Clinic	Maruleng	Mopani	Limpopo	NHLS Pathology System TrakCare LIS			2018-03-13	UNKNOWN	Male	N/A	28	25-29																								Laboratory confirmed		ABOP5568POF	2018-03-12				NF00695356
Bilharzia (schistosomiasis)	11351	Laboratory notification	Sekwai Clinic	Maruleng	Mopani	Limpopo	NHLS Pathology System TrakCare LIS			2018-03-13	UNKNOWN	Male	N/A	16	15-19																								Laboratory confirmed		ABQT7463POF	2018-03-12				NF00695359
Bilharzia (schistosomiasis)	11352	Laboratory notification	Calais Clinic	Maruleng	Mopani	Limpopo	NHLS Pathology System TrakCare LIS			2018-03-15	UNKNOWN	Male	N/A	18	15-19																								Laboratory confirmed		ABOP4218POF	2018-03-13				NF00696497
Bilharzia (schistosomiasis)	11353	Laboratory notification	Sekwai Clinic	Maruleng	Mopani	Limpopo	NHLS Pathology System TrakCare LIS			2018-03-20	UNKNOWN	Female	N/A	6	5-9																								Laboratory confirmed		ABOP5436POF	2018-03-19				NF00697990
Bilharzia (schistosomiasis)	11354	Laboratory notification	Sekwai Clinic	Maruleng	Mopani	Limpopo	NHLS Pathology System TrakCare LIS			2018-03-20	UNKNOWN	Male	N/A	18	15-19																								Laboratory confirmed		ABOP5435POF	2018-03-19				NF00697991
Bilharzia (schistosomiasis)	11355	Laboratory notification	Lorraine Clinic	Maruleng	Mopani	Limpopo	NHLS Pathology System TrakCare LIS			2018-03-21	UNKNOWN	Male	N/A	18	15-19																								Laboratory confirmed		ABOP5145POF	2018-03-20				NF00698478
Bilharzia (schistosomiasis)	11356	Laboratory notification	Bismark Clinic	Maruleng	Mopani	Limpopo	NHLS Pathology System TrakCare LIS			2018-03-21	UNKNOWN	Female	N/A	12	10-14																								Laboratory confirmed		ABQT7662POF	2018-03-19				NF00698480
Bilharzia (schistosomiasis)	11357	Laboratory notification	Lorraine Clinic	Maruleng	Mopani	Limpopo	NHLS Pathology System TrakCare LIS			2018-03-23	UNKNOWN	Male	N/A	18	15-19																								Laboratory confirmed		ABQT6614POF	2018-03-22				NF00698941
Bilharzia (schistosomiasis)	11358	Laboratory notification	Sekwai Clinic	Maruleng	Mopani	Limpopo	NHLS Pathology System TrakCare LIS			2018-03-23	UNKNOWN	Male	N/A	19	15-19																								Laboratory confirmed		ABXH0151POF	2018-03-22				NF00698943
Bilharzia (schistosomiasis)	11359	Laboratory notification	Sekororo Clinic	Maruleng	Mopani	Limpopo	NHLS Pathology System TrakCare LIS			2018-03-23	UNKNOWN	Female	N/A	8	5-9																								Laboratory confirmed		ABOP4318POF	2018-03-22				NF00698944
Bilharzia (schistosomiasis)	11360	Laboratory notification	Sekwai Clinic	Maruleng	Mopani	Limpopo	NHLS Pathology System TrakCare LIS			2018-03-24	UNKNOWN	Male	N/A	17	15-19																								Laboratory confirmed		ABOP4403POF	2018-03-20				NF00698947
Bilharzia (schistosomiasis)	11361	Laboratory notification	Sekororo Clinic	Maruleng	Mopani	Limpopo	NHLS Pathology System TrakCare LIS			2018-03-24	UNKNOWN	Male	N/A	4	0-4																								Laboratory confirmed		ABOP4331POF	2018-03-23				NF00699512
Bilharzia (schistosomiasis)	11362	Laboratory notification	Sekororo Clinic	Maruleng	Mopani	Limpopo	NHLS Pathology System TrakCare LIS			2018-03-24	UNKNOWN	Male	N/A	10	10-14																								Laboratory confirmed		ABXH1006POF	2018-03-23				NF00699513
Bilharzia (schistosomiasis)	11363	Laboratory notification	Letaba Hospital	Greater Tzaneen	Mopani	Limpopo	NHLS Pathology System TrakCare LIS			2018-03-27	LB0700066174	Male	N/A	Unknown	Unknown																								Laboratory confirmed		ADCJ1129NOF	2018-03-27				NF00700281
Bilharzia (schistosomiasis)	11364	Laboratory notification	Bismark Clinic	Maruleng	Mopani	Limpopo	NHLS Pathology System TrakCare LIS			2018-03-28	UNKNOWN	Male	N/A	10	10-14																								Laboratory confirmed		ABQT7743POF	2018-03-27				NF00700350
Bilharzia (schistosomiasis)	11365	Laboratory notification	Sekwai Clinic	Maruleng	Mopani	Limpopo	NHLS Pathology System TrakCare LIS			2018-03-29	UNKNOWN	Male	N/A	Unknown	Unknown																								Laboratory confirmed		ABXH0008POF	2018-03-28				NF00700755
Bilharzia (schistosomiasis)	11366	Laboratory notification	Letaba Gateway Clinic	Greater Tzaneen	Mopani	Limpopo	NHLS Pathology System TrakCare LIS			2018-03-30	UNKNOWN	Male	N/A	10	10-14																								Laboratory confirmed		ABXH1219POF	2018-03-29				NF00701177
Bilharzia (schistosomiasis)	11367	Laboratory notification	Sekwai Clinic	Maruleng	Mopani	Limpopo	NHLS Pathology System TrakCare LIS			2018-03-30	UNKNOWN	Male	N/A	9	5-9																								Laboratory confirmed		ABXH0009POF	2018-03-29				NF00701223
Bilharzia (schistosomiasis)	11368	Laboratory notification	Bismark Clinic	Maruleng	Mopani	Limpopo	NHLS Pathology System TrakCare LIS			2018-03-30	UNKNOWN	Male	N/A	34	30-34																								Laboratory confirmed		ABQT7746POF	2018-03-28				NF00701225
Bilharzia (schistosomiasis)	11369	Laboratory notification	Letaba Hospital	Greater Tzaneen	Mopani	Limpopo	NHLS Pathology System TrakCare LIS			2018-04-04	LB0700200107	Female	N/A	17	15-19																								Laboratory confirmed		ADAN6289NOF	2018-04-03				NF00701864
Bilharzia (schistosomiasis)	11370	Laboratory notification	Letaba Hospital	Greater Tzaneen	Mopani	Limpopo	NHLS Pathology System TrakCare LIS			2018-04-04	LB07002468164	Male	N/A	6	5-9																								Laboratory confirmed		ADCH2097NOF	2018-04-03				NF00701913
Bilharzia (schistosomiasis)	11371	Laboratory notification	Letaba Hospital	Greater Tzaneen	Mopani	Limpopo	NHLS Pathology System TrakCare LIS			2018-04-06	LB0700246983	Male	N/A	20	20-24																								Laboratory confirmed		ADCJ0790NOF	2018-04-05				NF00703049
Bilharzia (schistosomiasis)	11372	Laboratory notification	Sekororo Clinic	Maruleng	Mopani	Limpopo	NHLS Pathology System TrakCare LIS			2018-04-06	UNKNOWN	Female	N/A	10	10-14																								Laboratory confirmed		ABOP4336POF	2018-04-05				NF00703078
Bilharzia (schistosomiasis)	11373	Laboratory notification	Letaba Gateway Clinic	Greater Tzaneen	Mopani	Limpopo	NHLS Pathology System TrakCare LIS			2018-04-07	UNKNOWN	Male	N/A	13	10-14																								Laboratory confirmed		ABXH0302POF	2018-04-06				NF00703565
Bilharzia (schistosomiasis)	11374	Laboratory notification	Letaba Gateway Clinic	Greater Tzaneen	Mopani	Limpopo	NHLS Pathology System TrakCare LIS			2018-04-07	LB0700211097	Male	N/A	13	10-14																								Laboratory confirmed		ADCJ0932NOF	2018-04-07				NF00703855
Bilharzia (schistosomiasis)	11376	Laboratory notification	Louis Trichardt Hospital	Makhado	Vhembe	Limpopo	NHLS Pathology System TrakCare LIS			2018-03-23	LT2500105188	Male	N/A	30	30-34																								Laboratory confirmed		ACZZ9013NOF	2018-03-20				NG00169776,NG00169687
Bilharzia (schistosomiasis)	11377	Laboratory notification	Malamulele Clinic	Collins Chabane	Vhembe	Limpopo	NHLS Pathology System TrakCare LIS			2018-03-13	UNKNOWN	Female	N/A	5	5-9																								Laboratory confirmed		ABQF3851POF	2018-03-11				NH00346536
Bilharzia (schistosomiasis)	11378	Laboratory notification	Ntlhaveni C Clinic	Collins Chabane	Vhembe	Limpopo	NHLS Pathology System TrakCare LIS			2018-03-24	UNKNOWN	Male	N/A	11	10-14																								Laboratory confirmed		ABQF2729POF	2018-03-20				NH00348499
Bilharzia (schistosomiasis)	11379	Laboratory notification	Malamulele Hospital	Collins Chabane	Vhembe	Limpopo	NHLS Pathology System TrakCare LIS			2018-04-06	LP0800046109	Male	N/A	13	10-14																								Laboratory confirmed		ADDC1498NOF	2018-04-04				NH00350037
Bilharzia (schistosomiasis)	11380	Laboratory notification	Nghezimani Clinic	Collins Chabane	Vhembe	Limpopo	NHLS Pathology System TrakCare LIS			2018-04-06	UNKNOWN	Female	N/A	26	25-29																								Laboratory confirmed		ABQF3522POF	2018-04-05				NH00350481
Bilharzia (schistosomiasis)	11382	Laboratory notification	Nancefield Clinic	Musina	Vhembe	Limpopo	NHLS Pathology System TrakCare LIS			2018-03-02	UNKNOWN	Male	N/A	24	20-24																								Laboratory confirmed		ABQG5413POF	2018-03-01				NI00257886
Bilharzia (schistosomiasis)	11383	Laboratory notification	Musina Hospital	Musina	Vhembe	Limpopo	NHLS Pathology System TrakCare LIS			2018-03-07	45-112807	Female	N/A	35	35-39																								Laboratory confirmed		ADAA0161NOF	2018-03-07				NI00258410
Bilharzia (schistosomiasis)	11384	Laboratory notification	Nancefield Clinic	Musina	Vhembe	Limpopo	NHLS Pathology System TrakCare LIS			2018-03-13	UNKNOWN	Male	N/A	29	25-29																								Laboratory confirmed		ADCA1158NOF	2018-03-12				NI00258989
Bilharzia (schistosomiasis)	11385	Laboratory notification	Messina Community Centr. Clinic	Musina	Vhembe	Limpopo	NHLS Pathology System TrakCare LIS			2018-03-14	UNKNOWN	Male	N/A	20	20-24				MUSINA	LPZA																			Laboratory confirmed		ADCA1310NOF	2018-03-13				NI00259142
Bilharzia (schistosomiasis)	11386	Laboratory notification	Musina Hospital	Musina	Vhembe	Limpopo	NHLS Pathology System TrakCare LIS			2018-03-15	45-114774	Male	N/A	20	20-24																								Laboratory confirmed		ADAA1179NOF	2018-03-15				NI00259379
Bilharzia (schistosomiasis)	11387	Laboratory notification	Messina Community Centr. Clinic	Musina	Vhembe	Limpopo	NHLS Pathology System TrakCare LIS			2018-03-16	UNKNOWN	Male	N/A	13	10-14				FOLOVHODWE	LPZA																			Laboratory confirmed		ADAA1080NOF	2018-03-15				NI00259516
Bilharzia (schistosomiasis)	11388	Laboratory notification	Musina Hospital	Musina	Vhembe	Limpopo	NHLS Pathology System TrakCare LIS			2018-03-19	45-112807	Male	N/A	35	35-39																								Laboratory confirmed		ADAA1228NOF	2018-03-19				NI00259654
Bilharzia (schistosomiasis)	11389	Laboratory notification	Messina Community Centr. Clinic	Musina	Vhembe	Limpopo	NHLS Pathology System TrakCare LIS			2018-03-21	UNKNOWN	Male	N/A	37	35-39																								Laboratory confirmed		ABXX6914POF	2018-03-20				NI00259789
Bilharzia (schistosomiasis)	11390	Laboratory notification	Messina Mobile Clinic	Musina	Vhembe	Limpopo	NHLS Pathology System TrakCare LIS			2018-03-23	UNKNOWN	Male	N/A	27	25-29																								Laboratory confirmed		AAYQ8999POF	2018-03-22				NI00260194
Bilharzia (schistosomiasis)	11392	Laboratory notification	Messina Community Centr. Clinic	Musina	Vhembe	Limpopo	NHLS Pathology System TrakCare LIS			2018-04-03	UNKNOWN	Female	N/A	27	25-29																								Laboratory confirmed		ABXX6877POF	2018-04-03				NI00260934
Bilharzia (schistosomiasis)	11393	Laboratory notification	Musina Hospital	Musina	Vhembe	Limpopo	NHLS Pathology System TrakCare LIS			2018-04-06	45-140425	Male	N/A	31	30-34																								Laboratory confirmed		ADCA0700NOF	2018-04-03				NI00260936
Bilharzia (schistosomiasis)	11394	Laboratory notification	Nancefield Clinic	Musina	Vhembe	Limpopo	NHLS Pathology System TrakCare LIS			2018-04-03	UNKNOWN	Male	N/A	8	5-9				FOLOVHODWE	LPZA																			Laboratory confirmed		ABRW3540POF	2018-04-03				NI00260939
Bilharzia (schistosomiasis)	11395	Laboratory notification	Messina Community Centr. Clinic	Musina	Vhembe	Limpopo	NHLS Pathology System TrakCare LIS			2018-04-05	UNKNOWN	Female	N/A	5	5-9																								Laboratory confirmed		ABXX6884POF	2018-04-04				NI00261208
Bilharzia (schistosomiasis)	11397	Laboratory notification	Musina Hospital	Musina	Vhembe	Limpopo	NHLS Pathology System TrakCare LIS			2018-04-06	45-140550	Female	N/A	6	5-9																								Laboratory confirmed		ADCA0495NOF	2018-04-06				NI00261479
Bilharzia (schistosomiasis)	11400	Laboratory notification	Phalaborwa Mobile Clinic	Ba-Phalaborwa	Mopani	Limpopo	NHLS Pathology System TrakCare LIS			2017-09-29	UNKNOWN	Male	N/A	13	10-14																								Laboratory confirmed		ABRV9685POF	2017-09-28				NJ00290165
Bilharzia (schistosomiasis)	11401	Laboratory notification	Lulekani Health Centre	Ba-Phalaborwa	Mopani	Limpopo	NHLS Pathology System TrakCare LIS			2018-03-06	UNKNOWN	Male	N/A	28	25-29																								Laboratory confirmed		ABVT6798POF	2018-03-01				NJ00312336
Bilharzia (schistosomiasis)	11402	Laboratory notification	Maphuta L Malatji Hospital	Ba-Phalaborwa	Mopani	Limpopo	NHLS Pathology System TrakCare LIS			2018-03-07	MM1700020063	Male	N/A	12	10-14					1391																			Laboratory confirmed		ADAN4388NOF	2018-03-07				NJ00312593
Bilharzia (schistosomiasis)	11403	Laboratory notification	Maphuta L Malatji Hospital	Ba-Phalaborwa	Mopani	Limpopo	NHLS Pathology System TrakCare LIS			2018-03-08	MM1700050986	Female	N/A	11	10-14				MASHISHIMALE	LPZA																			Laboratory confirmed		ADAN4331NOF	2018-03-08				NJ00312819
Bilharzia (schistosomiasis)	11404	Laboratory notification	Phalaborwa Clinic	Ba-Phalaborwa	Mopani	Limpopo	NHLS Pathology System TrakCare LIS			2018-03-23	LPMPBUS1057	Female	N/A	45	45-49				MAKHUSWANE	LPZA																			Laboratory confirmed		AAOF8505CNF	2018-03-13				NJ00313457
Bilharzia (schistosomiasis)	11405	Laboratory notification	Maphuta L Malatji Hospital	Ba-Phalaborwa	Mopani	Limpopo	NHLS Pathology System TrakCare LIS			2018-03-13	UNKNOWN	Male	N/A	14	10-14				MAKHUSWANE	LPZA																			Laboratory confirmed		ABXJ3393POF	2018-03-13				NJ00313499
Bilharzia (schistosomiasis)	11406	Laboratory notification	Phalaborwa Mobile Clinic	Ba-Phalaborwa	Mopani	Limpopo	NHLS Pathology System TrakCare LIS			2018-03-14	UNKNOWN	Male	N/A	10	10-14																								Laboratory confirmed		ABXJ2846POF	2018-03-13				NJ00313618
Bilharzia (schistosomiasis)	11407	Laboratory notification	Phalaborwa Mobile Clinic	Ba-Phalaborwa	Mopani	Limpopo	NHLS Pathology System TrakCare LIS			2018-03-14	UNKNOWN	Male	N/A	16	15-19																								Laboratory confirmed		ABVT4347POF	2018-03-13				NJ00313622
Bilharzia (schistosomiasis)	11408	Laboratory notification	Lulekani Health Centre	Ba-Phalaborwa	Mopani	Limpopo	NHLS Pathology System TrakCare LIS			2018-03-19	LET555	Male	N/A	11	10-14				LULEKANI	LPZA																			Laboratory confirmed		ABXZ5471POF	2018-03-18				NJ00314302
Bilharzia (schistosomiasis)	11409	Laboratory notification	Maphuta L Malatji Hospital	Ba-Phalaborwa	Mopani	Limpopo	NHLS Pathology System TrakCare LIS			2018-03-21	MM1700007166	Female	N/A	18	15-19				NAMAKGALE	LPZA																			Laboratory confirmed		ADAN4518NOF	2018-03-21				NJ00314565
Bilharzia (schistosomiasis)	11410	Laboratory notification	Humulani Clinic	Ba-Phalaborwa	Mopani	Limpopo	NHLS Pathology System TrakCare LIS			2018-03-22	UNKNOWN	Male	N/A	27	25-29																								Laboratory confirmed		ABOR9635POF	2018-03-20				NJ00314643
Bilharzia (schistosomiasis)	11412	Laboratory notification	Maphuta L Malatji Hospital	Ba-Phalaborwa	Mopani	Limpopo	NHLS Pathology System TrakCare LIS			2018-04-06	1700025429	Male	N/A	74	70-74																								Laboratory confirmed		ADAN5665NOF	2018-04-04				NJ00316183
Bilharzia (schistosomiasis)	11414	Laboratory notification	Mankweng Hospital	Polokwane	Capricorn	Limpopo	NHLS Pathology System TrakCare LIS			2018-02-15	0400017236	Male	N/A	36	35-39																								Laboratory confirmed		ACYH2136NOF	2018-02-10				NM00686806
Bilharzia (schistosomiasis)	11417	Laboratory notification	Sekororo Hospital	Maruleng	Mopani	Limpopo	NHLS Pathology System TrakCare LIS			2018-03-01	2200009010	Female	N/A	13	10-14																								Laboratory confirmed		ACXJ8989NOF	2018-03-01				NN00099792
Bilharzia (schistosomiasis)	11418	Laboratory notification	Sekororo Gateway Clinic	Maruleng	Mopani	Limpopo	NHLS Pathology System TrakCare LIS			2018-03-01	UNKNOWN	Male	N/A	16	15-19																								Laboratory confirmed		ABUW6365POF	2018-03-01				NN00137778,NN00099813
Bilharzia (schistosomiasis)	11419	Laboratory notification	Sekororo Hospital	Maruleng	Mopani	Limpopo	NHLS Pathology System TrakCare LIS			2018-03-02	22000137704	Male	N/A	3	0-4																								Laboratory confirmed		ADCL9103NOF	2018-03-02				NN00099818
Bilharzia (schistosomiasis)	11420	Laboratory notification	Sekororo Gateway Clinic	Maruleng	Mopani	Limpopo	NHLS Pathology System TrakCare LIS			2018-03-02	UNKNOWN	Male	N/A	14	10-14																								Laboratory confirmed		ABUW6355POF	2018-03-02				NN00099843
Bilharzia (schistosomiasis)	11422	Laboratory notification	Sekororo Gateway Clinic	Maruleng	Mopani	Limpopo	NHLS Pathology System TrakCare LIS			2018-03-06	UNKNOWN	Female	N/A	10	10-14																								Laboratory confirmed		ABUW6361POF	2018-03-06				NN00100042
Bilharzia (schistosomiasis)	11423	Laboratory notification	Sekororo Hospital	Maruleng	Mopani	Limpopo	NHLS Pathology System TrakCare LIS			2018-03-07	2200077285	Male	N/A	16	15-19																								Laboratory confirmed		ADCL9150NOF	2018-03-07				NN00100077
Bilharzia (schistosomiasis)	11424	Laboratory notification	Sekororo Gateway Clinic	Maruleng	Mopani	Limpopo	NHLS Pathology System TrakCare LIS			2018-03-07	UNKNOWN	Female	N/A	6	5-9																								Laboratory confirmed		ABUW6371POF	2018-03-07				NN00100088
Bilharzia (schistosomiasis)	11425	Laboratory notification	Sekororo Hospital	Maruleng	Mopani	Limpopo	NHLS Pathology System TrakCare LIS			2018-03-07	20195582	Female	N/A	15	15-19																								Laboratory confirmed		ABCA8496POF	2018-03-07				NN00100111
Bilharzia (schistosomiasis)	11426	Laboratory notification	Sekororo Hospital	Maruleng	Mopani	Limpopo	NHLS Pathology System TrakCare LIS			2018-03-14	2200067364	Male	N/A	4	0-4																								Laboratory confirmed		ADCL8008NOF	2018-03-14				NN00100477
Bilharzia (schistosomiasis)	11427	Laboratory notification	Sekororo Hospital	Maruleng	Mopani	Limpopo	NHLS Pathology System TrakCare LIS			2018-03-14	20461174	Male	N/A	11	10-14																								Laboratory confirmed		ADCL8009NOF	2018-03-14				NN00100478
Bilharzia (schistosomiasis)	11428	Laboratory notification	Sekororo Hospital	Maruleng	Mopani	Limpopo	NHLS Pathology System TrakCare LIS			2018-03-27	2200064129	Male	N/A	23	20-24																								Laboratory confirmed		ADCL9445NOF	2018-03-16				NN00100575
Bilharzia (schistosomiasis)	11430	Laboratory notification	Sekororo Mobile Clinic	Maruleng	Mopani	Limpopo	NHLS Pathology System TrakCare LIS			2018-03-19	UNKNOWN	Female	N/A	18	15-19																								Laboratory confirmed		ABUW7001POF	2018-03-19				NN00100747
Bilharzia (schistosomiasis)	11431	Laboratory notification	Sekororo Gateway Clinic	Maruleng	Mopani	Limpopo	NHLS Pathology System TrakCare LIS			2018-03-23	UNKNOWN	Female	N/A	8	5-9																								Laboratory confirmed		ABUW6461POF	2018-03-23				NN00100912
Bilharzia (schistosomiasis)	11432	Laboratory notification	Sekororo Gateway Clinic	Maruleng	Mopani	Limpopo	NHLS Pathology System TrakCare LIS			2018-03-26	UNKNOWN	Male	N/A	31	30-34																								Laboratory confirmed		ABUW6485POF	2018-03-26				NN00101036
Bilharzia (schistosomiasis)	11433	Laboratory notification	Sekororo Gateway Clinic	Maruleng	Mopani	Limpopo	NHLS Pathology System TrakCare LIS			2018-03-28	UNKNOWN	Female	N/A	19	15-19																								Laboratory confirmed		ABUW6488POF	2018-03-28				NN00101137
Bilharzia (schistosomiasis)	11434	Laboratory notification	Sekororo Hospital	Maruleng	Mopani	Limpopo	NHLS Pathology System TrakCare LIS			2018-04-03	2200020126	Male	N/A	21	20-24																								Laboratory confirmed		ADCL8492NOF	2018-04-03				NN00101688,NN00101298
Bilharzia (schistosomiasis)	11435	Laboratory notification	Sekororo Gateway Clinic	Maruleng	Mopani	Limpopo	NHLS Pathology System TrakCare LIS			2018-04-04	UNKNOWN	Male	N/A	19	15-19																								Laboratory confirmed		ABUW6468POF	2018-04-04				NN00101389
Bilharzia (schistosomiasis)	11436	Laboratory notification	Sekororo Gateway Clinic	Maruleng	Mopani	Limpopo	NHLS Pathology System TrakCare LIS			2018-04-05	UNKNOWN	Male	N/A	4	0-4																								Laboratory confirmed		ABUW6463POF	2018-04-05				NN00101444
Bilharzia (schistosomiasis)	11437	Laboratory notification	Sekororo Hospital	Maruleng	Mopani	Limpopo	NHLS Pathology System TrakCare LIS			2018-04-06	2200012485	Male	N/A	12	10-14																								Laboratory confirmed		ADCL8894NOF	2018-04-06				NN00101494
Bilharzia (schistosomiasis)	11438	Laboratory notification	Sekororo Gateway Clinic	Maruleng	Mopani	Limpopo	NHLS Pathology System TrakCare LIS			2018-04-06	UNKNOWN	Male	N/A	14	10-14																								Laboratory confirmed		ABUW7166POF	2018-04-06				NN00101496
Bilharzia (schistosomiasis)	11439	Laboratory notification	Sekororo Hospital	Maruleng	Mopani	Limpopo	NHLS Pathology System TrakCare LIS			2018-04-06	2200068477	Male	N/A	9	5-9																								Laboratory confirmed		ADCL8951NOF	2018-04-06				NN00101531
Bilharzia (schistosomiasis)	11449	Laboratory notification	Siloam Hospital	Makhado	Vhembe	Limpopo	NHLS Pathology System TrakCare LIS			2017-09-29	1600152925	Female	N/A	4	0-4																								Laboratory confirmed		ACTT0396NOF	2017-09-29				NO00317513
Bilharzia (schistosomiasis)	11450	Laboratory notification	Siloam Hospital	Makhado	Vhembe	Limpopo	NHLS Pathology System TrakCare LIS			2018-03-07	1610044650	Male	N/A	15	15-19																								Laboratory confirmed		ADBE9087NOF	2018-03-07				NO00337402
Bilharzia (schistosomiasis)	11451	Laboratory notification	Straighardt Clinic	Makhado	Vhembe	Limpopo	NHLS Pathology System TrakCare LIS			2018-03-10	UNKNOWN	Female	N/A	8	5-9																								Laboratory confirmed		ABTY9678POF	2018-03-04				NO00337816
Bilharzia (schistosomiasis)	11452	Laboratory notification	Straighardt Clinic	Makhado	Vhembe	Limpopo	NHLS Pathology System TrakCare LIS			2018-03-10	UNKNOWN	Male	N/A	4	0-4																								Laboratory confirmed		ABTY9677POF	2018-03-04				NO00337817
Bilharzia (schistosomiasis)	11454	Laboratory notification	Siloam Hospital	Makhado	Vhembe	Limpopo	NHLS Pathology System TrakCare LIS			2018-03-12	1600094075	Male	N/A	11	10-14																								Laboratory confirmed		ADCD7046NOF	2018-03-12				NO00338155
Bilharzia (schistosomiasis)	11455	Laboratory notification	Straighardt Clinic	Makhado	Vhembe	Limpopo	NHLS Pathology System TrakCare LIS			2018-03-13	UNKNOWN	Male	N/A	12	10-14																								Laboratory confirmed		ABTY9689POF	2018-03-12				NO00339629,NO00338467
Bilharzia (schistosomiasis)	11456	Laboratory notification	Siloam Hospital	Makhado	Vhembe	Limpopo	NHLS Pathology System TrakCare LIS			2018-03-14	1610089408	Male	N/A	15	15-19																								Laboratory confirmed		ADBE8469NOF	2018-03-14				NO00338521
Bilharzia (schistosomiasis)	11457	Laboratory notification	Siloam Hospital	Makhado	Vhembe	Limpopo	NHLS Pathology System TrakCare LIS			2018-03-14	1600070239	Male	N/A	14	10-14																								Laboratory confirmed		ADBE8311NOF	2018-03-14				NO00338539
Bilharzia (schistosomiasis)	11458	Laboratory notification	Siloam Hospital	Makhado	Vhembe	Limpopo	NHLS Pathology System TrakCare LIS			2018-03-16	F1239	Male	N/A	14	10-14																								Laboratory confirmed		ADBE8325NOF	2018-03-16				NO00338924
Bilharzia (schistosomiasis)	11460	Laboratory notification	Straighardt Clinic	Makhado	Vhembe	Limpopo	NHLS Pathology System TrakCare LIS			2018-03-20	UNKNOWN	Female	N/A	11	10-14																								Laboratory confirmed		ABQH0539POF	2018-03-14				NO00339414
Bilharzia (schistosomiasis)	11461	Laboratory notification	Phadzima Mobile Clinic	Thulamela	Vhembe	Limpopo	NHLS Pathology System TrakCare LIS			2018-03-20	UNKNOWN	Male	N/A	15	15-19																								Laboratory confirmed		ABQH1614POF	2018-03-14				NO00339424
Bilharzia (schistosomiasis)	11462	Laboratory notification	Phadzima Mobile Clinic	Thulamela	Vhembe	Limpopo	NHLS Pathology System TrakCare LIS			2018-03-20	UNKNOWN	Male	N/A	11	10-14																								Laboratory confirmed		ABQH1629POF	2018-03-14				NO00339436
Bilharzia (schistosomiasis)	11463	Laboratory notification	Straighardt Clinic	Makhado	Vhembe	Limpopo	NHLS Pathology System TrakCare LIS			2018-03-20	UNKNOWN	Female	N/A	11	10-14																								Laboratory confirmed		ABQH0547POF	2018-03-14				NO00339452
Bilharzia (schistosomiasis)	11464	Laboratory notification	Phadzima Mobile Clinic	Thulamela	Vhembe	Limpopo	NHLS Pathology System TrakCare LIS			2018-03-20	UNKNOWN	Female	N/A	11	10-14																								Laboratory confirmed		ABQH0567POF	2018-03-14				NO00339454
Bilharzia (schistosomiasis)	11465	Laboratory notification	Straighardt Clinic	Makhado	Vhembe	Limpopo	NHLS Pathology System TrakCare LIS			2018-03-20	UNKNOWN	Male	N/A	12	10-14																								Laboratory confirmed		ABQH0532POF	2018-03-14				NO00339456
Bilharzia (schistosomiasis)	11466	Laboratory notification	Phadzima Mobile Clinic	Thulamela	Vhembe	Limpopo	NHLS Pathology System TrakCare LIS			2018-03-20	UNKNOWN	Male	N/A	12	10-14																								Laboratory confirmed		ABQH1609POF	2018-03-14				NO00339467
Bilharzia (schistosomiasis)	11467	Laboratory notification	Phadzima Mobile Clinic	Thulamela	Vhembe	Limpopo	NHLS Pathology System TrakCare LIS			2018-03-20	UNKNOWN	Male	N/A	9	5-9																								Laboratory confirmed		ABQH0573POF	2018-03-14				NO00339551
Bilharzia (schistosomiasis)	11468	Laboratory notification	Straighardt Clinic	Makhado	Vhembe	Limpopo	NHLS Pathology System TrakCare LIS			2018-03-20	UNKNOWN	Male	N/A	12	10-14																								Laboratory confirmed		ABQH1430POF	2018-03-14				NO00339552
Bilharzia (schistosomiasis)	11469	Laboratory notification	Straighardt Clinic	Makhado	Vhembe	Limpopo	NHLS Pathology System TrakCare LIS			2018-03-20	UNKNOWN	Male	N/A	11	10-14																								Laboratory confirmed		ABQH1450POF	2018-03-14				NO00339554
Bilharzia (schistosomiasis)	11470	Laboratory notification	Straighardt Clinic	Makhado	Vhembe	Limpopo	NHLS Pathology System TrakCare LIS			2018-03-20	UNKNOWN	Male	N/A	11	10-14																								Laboratory confirmed		ABQH1429POF	2018-03-14				NO00339555
Bilharzia (schistosomiasis)	11471	Laboratory notification	Straighardt Clinic	Makhado	Vhembe	Limpopo	NHLS Pathology System TrakCare LIS			2018-03-20	UNKNOWN	Male	N/A	13	10-14																								Laboratory confirmed		ABQH0512POF	2018-03-14				NO00339559
Bilharzia (schistosomiasis)	11472	Laboratory notification	Phadzima Mobile Clinic	Thulamela	Vhembe	Limpopo	NHLS Pathology System TrakCare LIS			2018-03-20	UNKNOWN	Male	N/A	12	10-14																								Laboratory confirmed		ABQH1630POF	2018-03-14				NO00339560
Bilharzia (schistosomiasis)	11473	Laboratory notification	Straighardt Clinic	Makhado	Vhembe	Limpopo	NHLS Pathology System TrakCare LIS			2018-03-20	UNKNOWN	Male	N/A	12	10-14																								Laboratory confirmed		ABQH0530POF	2018-03-14				NO00339561
Bilharzia (schistosomiasis)	11474	Laboratory notification	Straighardt Clinic	Makhado	Vhembe	Limpopo	NHLS Pathology System TrakCare LIS			2018-03-20	UNKNOWN	Male	N/A	9	5-9																								Laboratory confirmed		ABTY9695POF	2018-03-14				NO00339570
Bilharzia (schistosomiasis)	11475	Laboratory notification	Straighardt Clinic	Makhado	Vhembe	Limpopo	NHLS Pathology System TrakCare LIS			2018-03-20	UNKNOWN	Female	N/A	10	10-14																								Laboratory confirmed		ABQH1419POF	2018-03-14				NO00339573
Bilharzia (schistosomiasis)	11476	Laboratory notification	Straighardt Clinic	Makhado	Vhembe	Limpopo	NHLS Pathology System TrakCare LIS			2018-03-20	UNKNOWN	Male	N/A	11	10-14																								Laboratory confirmed		ABQH0477POF	2018-03-14				NO00339586
Bilharzia (schistosomiasis)	11477	Laboratory notification	Straighardt Clinic	Makhado	Vhembe	Limpopo	NHLS Pathology System TrakCare LIS			2018-03-20	UNKNOWN	Female	N/A	11	10-14																								Laboratory confirmed		ABQH0518POF	2018-03-14				NO00339591
Bilharzia (schistosomiasis)	11478	Laboratory notification	Phadzima Mobile Clinic	Thulamela	Vhembe	Limpopo	NHLS Pathology System TrakCare LIS			2018-03-20	UNKNOWN	Female	N/A	11	10-14																								Laboratory confirmed		ABQH0571POF	2018-03-14				NO00339593
Bilharzia (schistosomiasis)	11479	Laboratory notification	Straighardt Clinic	Makhado	Vhembe	Limpopo	NHLS Pathology System TrakCare LIS			2018-03-20	UNKNOWN	Male	N/A	12	10-14																								Laboratory confirmed		ABQH0525POF	2018-03-14				NO00339594
Bilharzia (schistosomiasis)	11481	Laboratory notification	Phadzima Mobile Clinic	Thulamela	Vhembe	Limpopo	NHLS Pathology System TrakCare LIS			2018-03-20	UNKNOWN	Female	N/A	13	10-14																								Laboratory confirmed		ABQH0563POF	2018-03-14				NO00339599
Bilharzia (schistosomiasis)	11482	Laboratory notification	Khomele Clinic	Makhado	Vhembe	Limpopo	NHLS Pathology System TrakCare LIS			2018-03-20	UNKNOWN	Male	N/A	12	10-14																								Laboratory confirmed		ABQH0357POF	2018-03-19				NO00339601
Bilharzia (schistosomiasis)	11483	Laboratory notification	Straighardt Clinic	Makhado	Vhembe	Limpopo	NHLS Pathology System TrakCare LIS			2018-03-20	UNKNOWN	Male	N/A	13	10-14																								Laboratory confirmed		ABQH0482POF	2018-03-18				NO00339603
Bilharzia (schistosomiasis)	11484	Laboratory notification	Straighardt Clinic	Makhado	Vhembe	Limpopo	NHLS Pathology System TrakCare LIS			2018-03-20	UNKNOWN	Male	N/A	11	10-14																								Laboratory confirmed		ABQH0517POF	2018-03-14				NO00339608
Bilharzia (schistosomiasis)	11485	Laboratory notification	Straighardt Clinic	Makhado	Vhembe	Limpopo	NHLS Pathology System TrakCare LIS			2018-03-20	UNKNOWN	Female	N/A	12	10-14																								Laboratory confirmed		ABQH0531POF	2018-03-14				NO00339611
Bilharzia (schistosomiasis)	11486	Laboratory notification	Phadzima Mobile Clinic	Thulamela	Vhembe	Limpopo	NHLS Pathology System TrakCare LIS			2018-03-20	UNKNOWN	Male	N/A	13	10-14																								Laboratory confirmed		ABQH1625POF	2018-03-14				NO00339618
Bilharzia (schistosomiasis)	11487	Laboratory notification	Straighardt Clinic	Makhado	Vhembe	Limpopo	NHLS Pathology System TrakCare LIS			2018-03-20	UNKNOWN	Male	N/A	14	10-14																								Laboratory confirmed		ABQH1434POF	2018-03-14				NO00339619
Bilharzia (schistosomiasis)	11488	Laboratory notification	Straighardt Clinic	Makhado	Vhembe	Limpopo	NHLS Pathology System TrakCare LIS			2018-03-20	UNKNOWN	Unknown	N/A	22	20-24																								Laboratory confirmed		ABQH0468POF	2018-03-14				NO00339628
Bilharzia (schistosomiasis)	11490	Laboratory notification	Straighardt Clinic	Makhado	Vhembe	Limpopo	NHLS Pathology System TrakCare LIS			2018-03-20	UNKNOWN	Female	N/A	12	10-14																								Laboratory confirmed		ABQH0526POF	2018-03-14				NO00339638
Bilharzia (schistosomiasis)	11491	Laboratory notification	Straighardt Clinic	Makhado	Vhembe	Limpopo	NHLS Pathology System TrakCare LIS			2018-03-20	UNKNOWN	Unknown	N/A	9	5-9																								Laboratory confirmed		ABQH0519POF	2018-03-14				NO00339639
Bilharzia (schistosomiasis)	11492	Laboratory notification	Straighardt Clinic	Makhado	Vhembe	Limpopo	NHLS Pathology System TrakCare LIS			2018-03-20	UNKNOWN	Male	N/A	10	10-14																								Laboratory confirmed		ABQH0537POF	2018-03-14				NO00339642
Bilharzia (schistosomiasis)	11493	Laboratory notification	Straighardt Clinic	Makhado	Vhembe	Limpopo	NHLS Pathology System TrakCare LIS			2018-03-20	UNKNOWN	Female	N/A	11	10-14																								Laboratory confirmed		ABQH0540POF	2018-03-14				NO00339643
Bilharzia (schistosomiasis)	11494	Laboratory notification	Siloam Hospital	Makhado	Vhembe	Limpopo	NHLS Pathology System TrakCare LIS			2018-03-21	1600062889	Male	N/A	13	10-14																								Laboratory confirmed		ADDC3239NOF	2018-03-21				NO00339678
Bilharzia (schistosomiasis)	11495	Laboratory notification	Siloam Hospital	Makhado	Vhembe	Limpopo	NHLS Pathology System TrakCare LIS			2018-03-22	1600156844	Female	N/A	28	25-29																								Laboratory confirmed		ADDC3352NOF	2018-03-22				NO00339865
Bilharzia (schistosomiasis)	11496	Laboratory notification	Siloam Hospital	Makhado	Vhembe	Limpopo	NHLS Pathology System TrakCare LIS			2018-03-22	1600103443	Female	N/A	22	20-24																								Laboratory confirmed		ADDC3356NOF	2018-03-22				NO00339909
Bilharzia (schistosomiasis)	11497	Laboratory notification	Mphephu Clinic	Makhado	Vhembe	Limpopo	NHLS Pathology System TrakCare LIS			2018-03-23	UNKNOWN	Male	N/A	14	10-14																								Laboratory confirmed		ABQH1372POF	2018-03-22				NO00340096
Bilharzia (schistosomiasis)	11498	Laboratory notification	Straighardt Clinic	Makhado	Vhembe	Limpopo	NHLS Pathology System TrakCare LIS			2018-03-23	UNKNOWN	Female	N/A	13	10-14																								Laboratory confirmed		ABQH0485POF	2018-03-21				NO00340097
Bilharzia (schistosomiasis)	11499	Laboratory notification	Straighardt Clinic	Makhado	Vhembe	Limpopo	NHLS Pathology System TrakCare LIS			2018-03-23	UNKNOWN	Male	N/A	12	10-14																								Laboratory confirmed		ABQH0483POF	2018-03-21				NO00340098
Bilharzia (schistosomiasis)	11500	Laboratory notification	Siloam Hospital	Makhado	Vhembe	Limpopo	NHLS Pathology System TrakCare LIS			2018-03-24	UNKNOWN	Female	N/A	18	15-19																								Laboratory confirmed		ADDC3363NOF	2018-03-24				NO00340125
Bilharzia (schistosomiasis)	11501	Laboratory notification	Straighardt Clinic	Makhado	Vhembe	Limpopo	NHLS Pathology System TrakCare LIS			2018-03-26	UNKNOWN	Male	N/A	16	15-19																								Laboratory confirmed		ABQH0486POF	2018-03-22				NO00340188
Bilharzia (schistosomiasis)	11502	Laboratory notification	Straighardt Clinic	Makhado	Vhembe	Limpopo	NHLS Pathology System TrakCare LIS			2018-03-27	UNKNOWN	Male	N/A	9	5-9																								Laboratory confirmed		ABQH0488POF	2018-03-26				NO00340404
Bilharzia (schistosomiasis)	11503	Laboratory notification	Siloam Hospital	Makhado	Vhembe	Limpopo	NHLS Pathology System TrakCare LIS			2018-03-29	1600080421	Male	N/A	14	10-14																								Laboratory confirmed		ADBE8375NOF	2018-03-29				NO00340608
Bilharzia (schistosomiasis)	11504	Laboratory notification	Siloam Hospital	Makhado	Vhembe	Limpopo	NHLS Pathology System TrakCare LIS			2018-04-03	1610083687	Male	N/A	18	15-19																								Laboratory confirmed		ADBE8389NOF	2018-04-03				NO00340904
Bilharzia (schistosomiasis)	11507	Laboratory notification	Straighardt Clinic	Makhado	Vhembe	Limpopo	NHLS Pathology System TrakCare LIS			2018-02-28	UNKNOWN	Male	N/A	11	10-14																								Laboratory confirmed		ABOU3339POF	2018-02-23				NOM0003019
Bilharzia (schistosomiasis)	11508	Laboratory notification	Straighardt Clinic	Makhado	Vhembe	Limpopo	NHLS Pathology System TrakCare LIS			2018-02-28	UNKNOWN	Male	N/A	11	10-14																								Laboratory confirmed		ABOU3340POF	2018-02-23				NOM0003020
Bilharzia (schistosomiasis)	11509	Laboratory notification	Straighardt Clinic	Makhado	Vhembe	Limpopo	NHLS Pathology System TrakCare LIS			2018-02-28	UNKNOWN	Male	N/A	10	10-14																								Laboratory confirmed		ABOU3342POF	2018-02-23				NOM0003021
Bilharzia (schistosomiasis)	11510	Laboratory notification	Straighardt Clinic	Makhado	Vhembe	Limpopo	NHLS Pathology System TrakCare LIS			2018-02-28	UNKNOWN	Male	N/A	15	15-19																								Laboratory confirmed		ABOU3344POF	2018-02-24				NOM0003022
Bilharzia (schistosomiasis)	11526	Laboratory notification	Muledane Clinic	Thulamela	Vhembe	Limpopo	NHLS Pathology System TrakCare LIS			2017-09-09	UNKNOWN	Female	N/A	15	15-19																								Laboratory confirmed		ABPI1877POF	2017-09-08				NP00567815
Bilharzia (schistosomiasis)	11530	Laboratory notification	Tshilidzini Hospital	Thulamela	Vhembe	Limpopo	NHLS Pathology System TrakCare LIS			2018-04-03	TS0300307743	Female	N/A	25	25-29																								Laboratory confirmed		ADAA6081NOF	2018-02-19				NP00615169
Bilharzia (schistosomiasis)	11531	Laboratory notification	Tshififi Clinic	Thulamela	Vhembe	Limpopo	NHLS Pathology System TrakCare LIS			2018-03-02	UNKNOWN	Male	N/A	16	15-19																								Laboratory confirmed		ABQQ4868POF	2018-02-26				NP00617551
Bilharzia (schistosomiasis)	11532	Laboratory notification	Magwedzha Clinic	Thulamela	Vhembe	Limpopo	NHLS Pathology System TrakCare LIS			2018-02-28	UNKNOWN	Female	N/A	8	5-9																								Laboratory confirmed		ABUT9651POF	2018-02-26				NP00617878
Bilharzia (schistosomiasis)	11533	Laboratory notification	Dzingahe Clinic	Thulamela	Vhembe	Limpopo	NHLS Pathology System TrakCare LIS			2018-02-28	UNKNOWN	Female	N/A	6	5-9																								Laboratory confirmed		ABTX1035POF	2018-02-26				NP00617879
Bilharzia (schistosomiasis)	11534	Laboratory notification	Tshilidzini Hospital	Thulamela	Vhembe	Limpopo	NHLS Pathology System TrakCare LIS			2018-03-05	TS0300305895	Female	N/A	25	25-29																								Laboratory confirmed		ACXM0111NOF	2018-03-02				NP00618985
Bilharzia (schistosomiasis)	11535	Laboratory notification	Tshilidzini Clinic	Thulamela	Vhembe	Limpopo	NHLS Pathology System TrakCare LIS			2018-03-06	UNKNOWN	Female	N/A	51	50-54																								Laboratory confirmed		ABUT8719POF	2018-03-05				NP00619609
Bilharzia (schistosomiasis)	11536	Laboratory notification	Thondo Tshivhase Clinic	Thulamela	Vhembe	Limpopo	NHLS Pathology System TrakCare LIS			2018-03-06	UNKNOWN	Male	N/A	12	10-14																								Laboratory confirmed		ABQL8109POF	2018-03-04				NP00619610
Bilharzia (schistosomiasis)	11537	Laboratory notification	Thohoyandou Health Centre	Thulamela	Vhembe	Limpopo	NHLS Pathology System TrakCare LIS			2018-03-06	UNKNOWN	Male	N/A	54	50-54																								Laboratory confirmed		ABUT9450POF	2018-03-04				NP00619611
Bilharzia (schistosomiasis)	11538	Laboratory notification	Thondo Tshivhase Clinic	Thulamela	Vhembe	Limpopo	NHLS Pathology System TrakCare LIS			2018-03-06	UNKNOWN	Male	N/A	13	10-14																								Laboratory confirmed		ABQL8110POF	2018-03-04				NP00619612
Bilharzia (schistosomiasis)	11539	Laboratory notification	Phiphidi Clinic	Thulamela	Vhembe	Limpopo	NHLS Pathology System TrakCare LIS			2018-03-06	UNKNOWN	Male	N/A	16	15-19																								Laboratory confirmed		ABRG4098POF	2018-03-05				NP00619613
Bilharzia (schistosomiasis)	11540	Laboratory notification	Tshilidzini Clinic	Thulamela	Vhembe	Limpopo	NHLS Pathology System TrakCare LIS			2018-03-07	UNKNOWN	Male	N/A	15	15-19																								Laboratory confirmed		ABUT8723POF	2018-03-05				NP00620104
Bilharzia (schistosomiasis)	11541	Laboratory notification	Dzwerani Clinic	Thulamela	Vhembe	Limpopo	NHLS Pathology System TrakCare LIS			2018-03-08	UNKNOWN	Male	N/A	5	5-9																								Laboratory confirmed		ABUT9516POF	2018-03-06				NP00620282
Bilharzia (schistosomiasis)	11542	Laboratory notification	Sibasa Clinic	Thulamela	Vhembe	Limpopo	NHLS Pathology System TrakCare LIS			2018-03-08	UNKNOWN	Male	N/A	16	15-19																								Laboratory confirmed		ABUX2107POF	2018-03-06				NP00620283
Bilharzia (schistosomiasis)	11543	Laboratory notification	Dzwerani Clinic	Thulamela	Vhembe	Limpopo	NHLS Pathology System TrakCare LIS			2018-03-08	UNKNOWN	Male	N/A	7	5-9																								Laboratory confirmed		ABUT9515POF	2018-03-06				NP00620286
Bilharzia (schistosomiasis)	11544	Laboratory notification	Phiphidi Clinic	Thulamela	Vhembe	Limpopo	NHLS Pathology System TrakCare LIS			2018-03-08	UNKNOWN	Male	N/A	13	10-14																								Laboratory confirmed		ABQM1225POF	2018-03-05				NP00620288
Bilharzia (schistosomiasis)	11545	Laboratory notification	Dzwerani Clinic	Thulamela	Vhembe	Limpopo	NHLS Pathology System TrakCare LIS			2018-03-08	UNKNOWN	Female	N/A	21	20-24																								Laboratory confirmed		ABUT9518POF	2018-03-07				NP00620290
Bilharzia (schistosomiasis)	11546	Laboratory notification	Tshififi Clinic	Thulamela	Vhembe	Limpopo	NHLS Pathology System TrakCare LIS			2018-03-09	UNKNOWN	Male	N/A	17	15-19																								Laboratory confirmed		ABQQ4869POF	2018-03-07				NP00667622,NP00620937
Bilharzia (schistosomiasis)	11547	Laboratory notification	Sibasa Clinic	Thulamela	Vhembe	Limpopo	NHLS Pathology System TrakCare LIS			2018-03-09	UNKNOWN	Male	N/A	10	10-14																								Laboratory confirmed		ABUX2109POF	2018-03-08				NP00620938
Bilharzia (schistosomiasis)	11548	Laboratory notification	Tshilidzini Clinic	Thulamela	Vhembe	Limpopo	NHLS Pathology System TrakCare LIS			2018-03-09	UNKNOWN	Female	N/A	19	15-19																								Laboratory confirmed		ABXW1275POF	2018-03-08				NP00620939
Bilharzia (schistosomiasis)	11549	Laboratory notification	Tshilidzini Clinic	Thulamela	Vhembe	Limpopo	NHLS Pathology System TrakCare LIS			2018-03-10	UNKNOWN	Male	N/A	30	30-34																								Laboratory confirmed		ABXW1283POF	2018-03-09				NP00621291
Bilharzia (schistosomiasis)	11550	Laboratory notification	Thondo Tshivhase Clinic	Thulamela	Vhembe	Limpopo	NHLS Pathology System TrakCare LIS			2018-03-10	UNKNOWN	Male	N/A	16	15-19																								Laboratory confirmed		ABQL8114POF	2018-03-08				NP00621292,NB00465074
Bilharzia (schistosomiasis)	11551	Laboratory notification	Lwamondo Clinic	Thulamela	Vhembe	Limpopo	NHLS Pathology System TrakCare LIS			2018-03-13	UNKNOWN	Female	N/A	18	15-19																								Laboratory confirmed		ABXW1527POF	2018-03-11				NP00621990
Bilharzia (schistosomiasis)	11552	Laboratory notification	Dzingahe Clinic	Thulamela	Vhembe	Limpopo	NHLS Pathology System TrakCare LIS			2018-03-13	UNKNOWN	Male	N/A	15	15-19																								Laboratory confirmed		ABQL9985POF	2018-03-11				NP00621991
Bilharzia (schistosomiasis)	11553	Laboratory notification	Shayandima Clinic	Thulamela	Vhembe	Limpopo	NHLS Pathology System TrakCare LIS			2018-03-13	UNKNOWN	Male	N/A	15	15-19																								Laboratory confirmed		ABUT9956POF	2018-03-12				NP00621995
Bilharzia (schistosomiasis)	11554	Laboratory notification	Shayandima Clinic	Thulamela	Vhembe	Limpopo	NHLS Pathology System TrakCare LIS			2018-03-13	UNKNOWN	Male	N/A	19	15-19																								Laboratory confirmed		ABUX3941POF	2018-03-12				NP00621997
Bilharzia (schistosomiasis)	11555	Laboratory notification	Dzingahe Clinic	Thulamela	Vhembe	Limpopo	NHLS Pathology System TrakCare LIS			2018-03-13	UNKNOWN	Female	N/A	37	35-39																								Laboratory confirmed		ABQT5111POF	2018-03-09				NP00621998
Bilharzia (schistosomiasis)	11556	Laboratory notification	Tshilidzini Hospital	Thulamela	Vhembe	Limpopo	NHLS Pathology System TrakCare LIS			2018-03-15	TS21196811	Male	N/A	30	30-34																								Laboratory confirmed		ADCK3271NOF	2018-03-11				NP00622003
Bilharzia (schistosomiasis)	11557	Laboratory notification	Sibasa Clinic	Thulamela	Vhembe	Limpopo	NHLS Pathology System TrakCare LIS			2018-03-14	UNKNOWN	Male	N/A	8	5-9																								Laboratory confirmed		ABUX2110POF	2018-03-13				NP00622509
Bilharzia (schistosomiasis)	11558	Laboratory notification	Shayandima Clinic	Thulamela	Vhembe	Limpopo	NHLS Pathology System TrakCare LIS			2018-03-15	UNKNOWN	Male	N/A	9	5-9																								Laboratory confirmed		ABUT9966POF	2018-03-15				NP00623042
Bilharzia (schistosomiasis)	11559	Laboratory notification	Lwamondo Clinic	Thulamela	Vhembe	Limpopo	NHLS Pathology System TrakCare LIS			2018-03-20	UNKNOWN	Male	N/A	12	10-14																								Laboratory confirmed		ABXW1582POF	2018-03-18				NP00624205
Bilharzia (schistosomiasis)	11560	Laboratory notification	Murangoni Clinic	Thulamela	Vhembe	Limpopo	NHLS Pathology System TrakCare LIS			2018-03-20	UNKNOWN	Male	N/A	19	15-19																								Laboratory confirmed		ABQQ5146POF	2018-03-16				NP00624207
Bilharzia (schistosomiasis)	11561	Laboratory notification	Dzingahe Clinic	Thulamela	Vhembe	Limpopo	NHLS Pathology System TrakCare LIS			2018-03-21	UNKNOWN	Male	N/A	9	5-9																								Laboratory confirmed		ABQL9989POF	2018-03-19				NP00677206,NP00624689,NP00624689
Bilharzia (schistosomiasis)	11562	Laboratory notification	Pfanani Clinic	Thulamela	Vhembe	Limpopo	NHLS Pathology System TrakCare LIS			2018-03-21	UNKNOWN	Male	N/A	14	10-14																								Laboratory confirmed		AAZK5815POF	2018-03-19				NP00624690
Bilharzia (schistosomiasis)	11563	Laboratory notification	Magwedzha Clinic	Thulamela	Vhembe	Limpopo	NHLS Pathology System TrakCare LIS			2018-03-21	UNKNOWN	Female	N/A	7	5-9																								Laboratory confirmed		ABUX3039POF	2018-03-19				NP00624691
Bilharzia (schistosomiasis)	11564	Laboratory notification	Shayandima Clinic	Thulamela	Vhembe	Limpopo	NHLS Pathology System TrakCare LIS			2018-03-23	UNKNOWN	Male	N/A	14	10-14																								Laboratory confirmed		ABQL9534POF	2018-03-22				NP00625176
Bilharzia (schistosomiasis)	11565	Laboratory notification	Shayandima Clinic	Thulamela	Vhembe	Limpopo	NHLS Pathology System TrakCare LIS			2018-03-23	UNKNOWN	Male	N/A	12	10-14																								Laboratory confirmed		ABQL9535POF	2018-03-22				NP00625177
Bilharzia (schistosomiasis)	11567	Laboratory notification	Dzingahe Clinic	Thulamela	Vhembe	Limpopo	NHLS Pathology System TrakCare LIS			2018-03-24	UNKNOWN	Male	N/A	17	15-19																								Laboratory confirmed		ABQL9992POF	2018-03-22				NP00625453
Bilharzia (schistosomiasis)	11568	Laboratory notification	Dzwerani Clinic	Thulamela	Vhembe	Limpopo	NHLS Pathology System TrakCare LIS			2018-03-24	UNKNOWN	Male	N/A	15	15-19																								Laboratory confirmed		ABVJ1210POF	2018-03-23				NP00625486
Bilharzia (schistosomiasis)	11569	Laboratory notification	Dzwerani Clinic	Thulamela	Vhembe	Limpopo	NHLS Pathology System TrakCare LIS			2018-03-27	UNKNOWN	Male	N/A	17	15-19																								Laboratory confirmed		ABUT9530POF	2018-03-26				NP00646861,NP00626118
Bilharzia (schistosomiasis)	11570	Laboratory notification	Thohoyandou Health Centre	Thulamela	Vhembe	Limpopo	NHLS Pathology System TrakCare LIS			2018-03-27	UNKNOWN	Male	N/A	16	15-19																								Laboratory confirmed		ABXW0558POF	2018-03-25				NP00626121
Bilharzia (schistosomiasis)	11572	Laboratory notification	Shayandima Clinic	Thulamela	Vhembe	Limpopo	NHLS Pathology System TrakCare LIS			2018-03-27	UNKNOWN	Male	N/A	16	15-19																								Laboratory confirmed		ABUT9904POF	2018-03-25				NP00626123
Bilharzia (schistosomiasis)	11573	Laboratory notification	Tswinga Clinic	Thulamela	Vhembe	Limpopo	NHLS Pathology System TrakCare LIS			2018-03-27	UNKNOWN	Male	N/A	17	15-19																								Laboratory confirmed		ABUX2628POF	2018-03-24				NP00655281,NP00626125
Bilharzia (schistosomiasis)	11574	Laboratory notification	Tshilidzini Clinic	Thulamela	Vhembe	Limpopo	NHLS Pathology System TrakCare LIS			2018-03-28	UNKNOWN	Male	N/A	19	15-19																								Laboratory confirmed		ABXR1654POF	2018-03-26				NP00626393
Bilharzia (schistosomiasis)	11575	Laboratory notification	Dzingahe Clinic	Thulamela	Vhembe	Limpopo	NHLS Pathology System TrakCare LIS			2018-03-28	UNKNOWN	Female	N/A	29	25-29																								Laboratory confirmed		ABUX2011POF	2018-03-27				NP00626394
Bilharzia (schistosomiasis)	11576	Laboratory notification	Shayandima Clinic	Thulamela	Vhembe	Limpopo	NHLS Pathology System TrakCare LIS			2018-03-28	UNKNOWN	Male	N/A	18	15-19																								Laboratory confirmed		ABQL9536POF	2018-03-27				NP00626395
Bilharzia (schistosomiasis)	11577	Laboratory notification	Murangoni Clinic	Thulamela	Vhembe	Limpopo	NHLS Pathology System TrakCare LIS			2018-03-28	UNKNOWN	Female	N/A	21	20-24																								Laboratory confirmed		ABUX3675POF	2018-03-27				NP00626396
Bilharzia (schistosomiasis)	11578	Laboratory notification	Shayandima Clinic	Thulamela	Vhembe	Limpopo	NHLS Pathology System TrakCare LIS			2018-03-28	UNKNOWN	Male	N/A	14	10-14																								Laboratory confirmed		ABVJ0597POF	2018-03-23				NP00626397
Bilharzia (schistosomiasis)	11581	Laboratory notification	Shayandima Clinic	Thulamela	Vhembe	Limpopo	NHLS Pathology System TrakCare LIS			2018-04-04	UNKNOWN	Male	N/A	5	5-9																								Laboratory confirmed		ABUT9976POF	2018-04-02				NP00628186
Bilharzia (schistosomiasis)	11582	Laboratory notification	Gondeni Clinic	Thulamela	Vhembe	Limpopo	NHLS Pathology System TrakCare LIS			2018-04-05	UNKNOWN	Male	N/A	9	5-9																								Laboratory confirmed		ABXZ9753POF	2018-04-04				NP00628610
Bilharzia (schistosomiasis)	11584	Laboratory notification	Dzingahe Clinic	Thulamela	Vhembe	Limpopo	NHLS Pathology System TrakCare LIS			2018-04-06	UNKNOWN	Female	N/A	14	10-14																								Laboratory confirmed		ABUT9765POF	2018-04-04				NP00629042
Bilharzia (schistosomiasis)	11585	Laboratory notification	Dzwerani Clinic	Thulamela	Vhembe	Limpopo	NHLS Pathology System TrakCare LIS			2018-04-07	UNKNOWN	Male	N/A	14	10-14																								Laboratory confirmed		ABUT9533POF	2018-04-06				NP00629427
Bilharzia (schistosomiasis)	11587	Laboratory notification	Sibasa Clinic	Thulamela	Vhembe	Limpopo	NHLS Pathology System TrakCare LIS			2018-03-06	UNKNOWN	Male	N/A	11	10-14																								Laboratory confirmed		ABVJ1454POF	2018-03-01				NPM0035998
Bilharzia (schistosomiasis)	11588	Laboratory notification	Gondeni Clinic	Thulamela	Vhembe	Limpopo	NHLS Pathology System TrakCare LIS			2018-03-05	UNKNOWN	Male	N/A	17	15-19																								Laboratory confirmed		ABQL8335POF	2018-03-01				NPM0035999
Bilharzia (schistosomiasis)	11589	Laboratory notification	Tswinga Clinic	Thulamela	Vhembe	Limpopo	NHLS Pathology System TrakCare LIS			2018-03-05	UNKNOWN	Male	N/A	4	0-4																								Laboratory confirmed		ABUX3219POF	2018-03-01				NPM0036000
Bilharzia (schistosomiasis)	11590	Laboratory notification	Shayandima Clinic	Thulamela	Vhembe	Limpopo	NHLS Pathology System TrakCare LIS			2018-03-05	UNKNOWN	Male	N/A	63	60-64																								Laboratory confirmed		ABUX3813POF	2018-02-28				NPM0036001
Bilharzia (schistosomiasis)	11592	Laboratory notification	Muledane Clinic	Thulamela	Vhembe	Limpopo	NHLS Pathology System TrakCare LIS			2018-03-05	UNKNOWN	Male	N/A	20	20-24																								Laboratory confirmed		ABUX3640POF	2018-03-02				NPM0036003
Bilharzia (schistosomiasis)	11593	Laboratory notification	Tshilidzini Clinic	Thulamela	Vhembe	Limpopo	NHLS Pathology System TrakCare LIS			2018-03-05	UNKNOWN	Female	N/A	18	15-19																								Laboratory confirmed		ABUT8285POF	2018-03-02				NPM0036045
Bilharzia (schistosomiasis)	11594	Laboratory notification	Tswinga Clinic	Thulamela	Vhembe	Limpopo	NHLS Pathology System TrakCare LIS			2018-03-05	UNKNOWN	Male	N/A	11	10-14																								Laboratory confirmed		ABUX3221POF	2018-03-02				NPM0036046
Bilharzia (schistosomiasis)	11595	Laboratory notification	Pfanani Clinic	Thulamela	Vhembe	Limpopo	NHLS Pathology System TrakCare LIS			2018-03-05	UNKNOWN	Male	N/A	19	15-19																								Laboratory confirmed		ABQM0860POF	2018-03-01				NPM0036047
Bilharzia (schistosomiasis)	11596	Laboratory notification	Magwedzha Clinic	Thulamela	Vhembe	Limpopo	NHLS Pathology System TrakCare LIS			2018-03-05	UNKNOWN	Male	N/A	23	20-24																								Laboratory confirmed		ABUT9604POF	2018-03-02				NPM0036048
Bilharzia (schistosomiasis)	11597	Laboratory notification	Mulenzhe Clinic	Collins Chabane	Vhembe	Limpopo	NHLS Pathology System TrakCare LIS			2018-03-17	UNKNOWN	Male	N/A	29	25-29																								Laboratory confirmed		ABUX2343POF	2018-03-15				NPM0036049
Bilharzia (schistosomiasis)	11598	Laboratory notification	Tswinga Clinic	Thulamela	Vhembe	Limpopo	NHLS Pathology System TrakCare LIS			2018-03-17	UNKNOWN	Male	N/A	25	25-29																								Laboratory confirmed		ABUX3173POF	2018-03-15				NPM0036051
Bilharzia (schistosomiasis)	11599	Laboratory notification	Dzingahe Clinic	Thulamela	Vhembe	Limpopo	NHLS Pathology System TrakCare LIS			2018-03-17	UNKNOWN	Male	N/A	17	15-19																								Laboratory confirmed		ABQT5500POF	2018-03-15				NPM0036052
Bilharzia (schistosomiasis)	11600	Laboratory notification	Sibasa Clinic	Thulamela	Vhembe	Limpopo	NHLS Pathology System TrakCare LIS			2018-03-17	UNKNOWN	Male	N/A	26	25-29																								Laboratory confirmed		ABUX2117POF	2018-03-16				NPM0036053
Bilharzia (schistosomiasis)	11601	Laboratory notification	Gondeni Clinic	Thulamela	Vhembe	Limpopo	NHLS Pathology System TrakCare LIS			2018-03-17	UNKNOWN	Female	N/A	17	15-19																								Laboratory confirmed		ABQL8283POF	2018-03-15				NPM0036058
Bilharzia (schistosomiasis)	11602	Laboratory notification	Dzwerani Clinic	Thulamela	Vhembe	Limpopo	NHLS Pathology System TrakCare LIS			2018-03-05	UNKNOWN	Male	N/A	63	60-64																								Laboratory confirmed		ABUT9504POF	2018-02-28				NPM0037042
Bilharzia (schistosomiasis)	11610	Laboratory notification	Mariveni Clinic	Greater Tzaneen	Mopani	Limpopo	NHLS Pathology System TrakCare LIS			2017-10-18	UNKNOWN	Male	N/A	11	10-14																								Laboratory confirmed		ABLC4533POF	2017-09-29				NQ00431255
Bilharzia (schistosomiasis)	11611	Laboratory notification	Van Velden Hospital	Greater Tzaneen	Mopani	Limpopo	NHLS Pathology System TrakCare LIS			2017-10-02	VV1900142276	Male	N/A	11	10-14																								Laboratory confirmed		ACQA3606NOF	2017-09-29				NQ00431288
Bilharzia (schistosomiasis)	11612	Laboratory notification	Van Velden Hospital	Greater Tzaneen	Mopani	Limpopo	NHLS Pathology System TrakCare LIS			2017-10-04	LP1900120948	Male	N/A	12	10-14																								Laboratory confirmed		ACQA3611NOF	2017-10-03				NQ00432286
Bilharzia (schistosomiasis)	11613	Laboratory notification	Letsitele Phc Clinic	Greater Tzaneen	Mopani	Limpopo	NHLS Pathology System TrakCare LIS			2018-03-07	UNKNOWN	Male	N/A	17	15-19																								Laboratory confirmed		ABRI3934POF	2018-02-16				NQ00462270
Bilharzia (schistosomiasis)	11614	Laboratory notification	Middlewater Clinic	Greater Letaba	Mopani	Limpopo	NHLS Pathology System TrakCare LIS			2018-03-01	UNKNOWN	Male	N/A	19	15-19																								Laboratory confirmed		ABXJ8109POF	2018-02-24				NQ00464276
Bilharzia (schistosomiasis)	11615	Laboratory notification	Middlewater Clinic	Greater Letaba	Mopani	Limpopo	NHLS Pathology System TrakCare LIS			2018-03-01	UNKNOWN	Male	N/A	16	15-19																								Laboratory confirmed		ABXJ8108POF	2018-02-24				NQ00464278
Bilharzia (schistosomiasis)	11616	Laboratory notification	Mohlaba Clinic	Greater Tzaneen	Mopani	Limpopo	NHLS Pathology System TrakCare LIS			2018-02-28	UNKNOWN	Male	N/A	12	10-14																								Laboratory confirmed		ABUT6988POF	2018-02-26				NQ00464324
Bilharzia (schistosomiasis)	11617	Laboratory notification	Mohlaba Clinic	Greater Tzaneen	Mopani	Limpopo	NHLS Pathology System TrakCare LIS			2018-02-28	UNKNOWN	Male	N/A	12	10-14																								Laboratory confirmed		ABUT6987POF	2018-02-26				NQ00464326
Bilharzia (schistosomiasis)	11618	Laboratory notification	Mohlaba Clinic	Greater Tzaneen	Mopani	Limpopo	NHLS Pathology System TrakCare LIS			2018-02-28	UNKNOWN	Male	N/A	13	10-14																								Laboratory confirmed		ABUT6990POF	2018-02-26				NQ00464328,NF00750462
Bilharzia (schistosomiasis)	11619	Laboratory notification	Dan Clinic	Greater Tzaneen	Mopani	Limpopo	NHLS Pathology System TrakCare LIS			2018-02-28	UNKNOWN	Male	N/A	12	10-14																								Laboratory confirmed		ABVZ3532POF	2018-02-25				NQ00464329
Bilharzia (schistosomiasis)	11620	Laboratory notification	Dan Clinic	Greater Tzaneen	Mopani	Limpopo	NHLS Pathology System TrakCare LIS			2018-03-01	UNKNOWN	Female	N/A	9	5-9																								Laboratory confirmed		ABVZ3533POF	2018-02-23				NQ00464330
Bilharzia (schistosomiasis)	11621	Laboratory notification	Dan Clinic	Greater Tzaneen	Mopani	Limpopo	NHLS Pathology System TrakCare LIS			2018-03-01	UNKNOWN	Male	N/A	20	20-24																								Laboratory confirmed		ABVZ3548POF	2018-02-25				NQ00464331
Bilharzia (schistosomiasis)	11623	Laboratory notification	Van Velden Hospital	Greater Tzaneen	Mopani	Limpopo	NHLS Pathology System TrakCare LIS			2018-03-01	LP1910081269	Male	N/A	14	10-14																								Laboratory confirmed		ACZZ3354NOF	2018-02-28				NQ00464879
Bilharzia (schistosomiasis)	11624	Laboratory notification	Van Velden Hospital	Greater Tzaneen	Mopani	Limpopo	NHLS Pathology System TrakCare LIS			2018-03-01	VV1900065773	Male	N/A	23	20-24																								Laboratory confirmed		ACZZ3360NOF	2018-02-28				NQ00464883
Bilharzia (schistosomiasis)	11625	Laboratory notification	Dan Clinic	Greater Tzaneen	Mopani	Limpopo	NHLS Pathology System TrakCare LIS			2018-03-02	UNKNOWN	Male	N/A	16	15-19																								Laboratory confirmed		ABVZ3935POF	2018-03-01				NQ00465230
Bilharzia (schistosomiasis)	11626	Laboratory notification	Nyavana Clinic	Greater Tzaneen	Mopani	Limpopo	NHLS Pathology System TrakCare LIS			2018-03-02	UNKNOWN	Male	N/A	15	15-19																								Laboratory confirmed		ABXJ8670POF	2018-02-28				NQ00465231
Bilharzia (schistosomiasis)	11627	Laboratory notification	Nyavana Clinic	Greater Tzaneen	Mopani	Limpopo	NHLS Pathology System TrakCare LIS			2018-03-02	UNKNOWN	Male	N/A	15	15-19																								Laboratory confirmed		ABXJ8667POF	2018-02-28				NQ00465232
Bilharzia (schistosomiasis)	11628	Laboratory notification	Nyavana Clinic	Greater Tzaneen	Mopani	Limpopo	NHLS Pathology System TrakCare LIS			2018-03-02	UNKNOWN	Male	N/A	15	15-19																								Laboratory confirmed		ABXJ8669POF	2018-02-28				NQ00465233
Bilharzia (schistosomiasis)	11629	Laboratory notification	Nyavana Clinic	Greater Tzaneen	Mopani	Limpopo	NHLS Pathology System TrakCare LIS			2018-03-02	UNKNOWN	Male	N/A	15	15-19																								Laboratory confirmed		ABXJ8668POF	2018-02-28				NQ00465234
Bilharzia (schistosomiasis)	11630	Laboratory notification	Middlewater Clinic	Greater Letaba	Mopani	Limpopo	NHLS Pathology System TrakCare LIS			2018-03-02	UNKNOWN	Male	N/A	23	20-24																								Laboratory confirmed		ABOU7594POF	2018-03-01				NQ00465236
Bilharzia (schistosomiasis)	11631	Laboratory notification	Van Velden Hospital	Greater Tzaneen	Mopani	Limpopo	NHLS Pathology System TrakCare LIS			2018-03-02	LP1910051934	Male	N/A	12	10-14																								Laboratory confirmed		ACZZ3362NOF	2018-03-02				NQ00465494
Bilharzia (schistosomiasis)	11632	Laboratory notification	Van Velden Hospital	Greater Tzaneen	Mopani	Limpopo	NHLS Pathology System TrakCare LIS			2018-03-02	VV1900090896	Male	N/A	12	10-14																								Laboratory confirmed		ACZZ3363NOF	2018-03-02				NQ00465525
Bilharzia (schistosomiasis)	11633	Laboratory notification	Van Velden Hospital	Greater Tzaneen	Mopani	Limpopo	NHLS Pathology System TrakCare LIS			2018-03-06	VV1900124983	Male	N/A	14	10-14																								Laboratory confirmed		ACZZ3364NOF	2018-03-05				NQ00465816
Bilharzia (schistosomiasis)	11634	Laboratory notification	Mariveni Clinic	Greater Tzaneen	Mopani	Limpopo	NHLS Pathology System TrakCare LIS			2018-03-06	UNKNOWN	Male	N/A	11	10-14																								Laboratory confirmed		ABOK5630POF	2018-03-05				NQ00465841
Bilharzia (schistosomiasis)	11635	Laboratory notification	Van Velden Hospital	Greater Tzaneen	Mopani	Limpopo	NHLS Pathology System TrakCare LIS			2018-03-06	LP1900028938	Male	N/A	12	10-14																								Laboratory confirmed		ACZZ3432NOF	2018-03-05				NQ00465899
Bilharzia (schistosomiasis)	11636	Laboratory notification	Van Velden Hospital	Greater Tzaneen	Mopani	Limpopo	NHLS Pathology System TrakCare LIS			2018-03-07	LP1900054163	Male	N/A	16	15-19																								Laboratory confirmed		ACZZ3366NOF	2018-03-06				NQ00466120
Bilharzia (schistosomiasis)	11637	Laboratory notification	Nyavana Clinic	Greater Tzaneen	Mopani	Limpopo	NHLS Pathology System TrakCare LIS			2018-03-07	UNKNOWN	Female	N/A	11	10-14																								Laboratory confirmed		ABXJ8685POF	2018-03-05				NQ00466146
Bilharzia (schistosomiasis)	11638	Laboratory notification	Nyavana Clinic	Greater Tzaneen	Mopani	Limpopo	NHLS Pathology System TrakCare LIS			2018-03-09	UNKNOWN	Male	N/A	17	15-19																								Laboratory confirmed		ABVZ3408POF	2018-03-06				NQ00466451
Bilharzia (schistosomiasis)	11639	Laboratory notification	Nyavana Clinic	Greater Tzaneen	Mopani	Limpopo	NHLS Pathology System TrakCare LIS			2018-03-09	UNKNOWN	Male	N/A	15	15-19																								Laboratory confirmed		ABVZ3407POF	2018-03-06				NQ00466452
Bilharzia (schistosomiasis)	11640	Laboratory notification	Van Velden Hospital	Greater Tzaneen	Mopani	Limpopo	NHLS Pathology System TrakCare LIS			2018-03-08	LP1900125583	Male	N/A	10	10-14																								Laboratory confirmed		ACZZ3891NOF	2018-03-08				NQ00466710
Bilharzia (schistosomiasis)	11641	Laboratory notification	Nyavana Clinic	Greater Tzaneen	Mopani	Limpopo	NHLS Pathology System TrakCare LIS			2018-03-09	UNKNOWN	Male	N/A	20	20-24																								Laboratory confirmed		ABVZ3416POF	2018-03-07				NQ00655342,NQ00466798
Bilharzia (schistosomiasis)	11642	Laboratory notification	Middlewater Clinic	Greater Letaba	Mopani	Limpopo	NHLS Pathology System TrakCare LIS			2018-03-13	UNKNOWN	Male	N/A	13	10-14																								Laboratory confirmed		ABVZ2813POF	2018-03-11				NQ00467380
Bilharzia (schistosomiasis)	11643	Laboratory notification	Nyavana Clinic	Greater Tzaneen	Mopani	Limpopo	NHLS Pathology System TrakCare LIS			2018-03-13	UNKNOWN	Male	N/A	18	15-19																								Laboratory confirmed		ABXJ8707POF	2018-03-12				NQ00467744
Bilharzia (schistosomiasis)	11644	Laboratory notification	Nyavana Clinic	Greater Tzaneen	Mopani	Limpopo	NHLS Pathology System TrakCare LIS			2018-03-14	UNKNOWN	Male	N/A	12	10-14																								Laboratory confirmed		ABVZ3423POF	2018-03-13				NQ00468169
Bilharzia (schistosomiasis)	11645	Laboratory notification	Middlewater Clinic	Greater Letaba	Mopani	Limpopo	NHLS Pathology System TrakCare LIS			2018-03-14	UNKNOWN	Male	N/A	15	15-19																								Laboratory confirmed		ABVZ2814POF	2018-03-13				NQ00468171
Bilharzia (schistosomiasis)	11646	Laboratory notification	Middlewater Clinic	Greater Letaba	Mopani	Limpopo	NHLS Pathology System TrakCare LIS			2018-03-14	UNKNOWN	Male	N/A	16	15-19																								Laboratory confirmed		ABVZ2858POF	2018-03-13				NQ00468173
Bilharzia (schistosomiasis)	11647	Laboratory notification	Van Velden Hospital	Greater Tzaneen	Mopani	Limpopo	NHLS Pathology System TrakCare LIS			2018-03-14	VV20061800	Male	N/A	24	20-24																								Laboratory confirmed		ACZZ3373NOF	2018-03-14				NQ00468257
Bilharzia (schistosomiasis)	11648	Laboratory notification	Nkowankowa Health Centre	Greater Tzaneen	Mopani	Limpopo	NHLS Pathology System TrakCare LIS			2018-03-17	UNKNOWN	Male	N/A	19	15-19																								Laboratory confirmed		ABVZ2665POF	2018-03-15				NQ00468581
Bilharzia (schistosomiasis)	11649	Laboratory notification	Van Velden Hospital	Greater Tzaneen	Mopani	Limpopo	NHLS Pathology System TrakCare LIS			2018-03-15	LP1900125831	Male	N/A	12	10-14																								Laboratory confirmed		ACZZ3766NOF	2018-03-15				NQ00468593
Bilharzia (schistosomiasis)	11650	Laboratory notification	Van Velden Hospital	Greater Tzaneen	Mopani	Limpopo	NHLS Pathology System TrakCare LIS			2018-03-20	VV1900148150	Male	N/A	16	15-19																								Laboratory confirmed		ACVR9194NOF	2018-03-19				NQ00469176
Bilharzia (schistosomiasis)	11651	Laboratory notification	Van Velden Hospital	Greater Tzaneen	Mopani	Limpopo	NHLS Pathology System TrakCare LIS			2018-03-20	VV1900105917	Male	N/A	19	15-19																								Laboratory confirmed		ACZZ3976NOF	2018-03-19				NQ00469177
Bilharzia (schistosomiasis)	11652	Laboratory notification	Middlewater Clinic	Greater Letaba	Mopani	Limpopo	NHLS Pathology System TrakCare LIS			2018-03-20	UNKNOWN	Male	N/A	63	60-64																								Laboratory confirmed		ABVZ2862POF	2018-03-17				NQ00469182
Bilharzia (schistosomiasis)	11653	Laboratory notification	Mohlaba Clinic	Greater Tzaneen	Mopani	Limpopo	NHLS Pathology System TrakCare LIS			2018-03-21	UNKNOWN	Male	N/A	13	10-14																								Laboratory confirmed		ABUT6994POF	2018-03-19				NQ00469317
Bilharzia (schistosomiasis)	11654	Laboratory notification	Mohlaba Clinic	Greater Tzaneen	Mopani	Limpopo	NHLS Pathology System TrakCare LIS			2018-03-21	UNKNOWN	Male	N/A	12	10-14																								Laboratory confirmed		ABUT6993POF	2018-03-19				NQ00469318
Bilharzia (schistosomiasis)	11655	Laboratory notification	Van Velden Hospital	Greater Tzaneen	Mopani	Limpopo	NHLS Pathology System TrakCare LIS			2018-03-20	VV1900090765	Female	N/A	21	20-24																								Laboratory confirmed		ACZZ3880NOF	2018-03-20				NQ00469734
Bilharzia (schistosomiasis)	11656	Laboratory notification	Mohlaba Clinic	Greater Tzaneen	Mopani	Limpopo	NHLS Pathology System TrakCare LIS			2018-04-01	UNKNOWN	Female	N/A	12	10-14																								Laboratory confirmed		ABOU7287POF	2018-03-27				NQ00471411
Bilharzia (schistosomiasis)	11657	Laboratory notification	Van Velden Hospital	Greater Tzaneen	Mopani	Limpopo	NHLS Pathology System TrakCare LIS			2018-04-04	VV1900045912	Male	N/A	12	10-14																								Laboratory confirmed		ACZZ2454NOF	2018-04-03				NQ00471827
Bilharzia (schistosomiasis)	11658	Laboratory notification	Dan Clinic	Greater Tzaneen	Mopani	Limpopo	NHLS Pathology System TrakCare LIS			2018-04-05	UNKNOWN	Female	N/A	10	10-14																								Laboratory confirmed		ABVZ2537POF	2018-04-03				NQ00472020
Bilharzia (schistosomiasis)	11659	Laboratory notification	Van Velden Hospital	Greater Tzaneen	Mopani	Limpopo	NHLS Pathology System TrakCare LIS			2018-04-04	VV1900148704	Male	N/A	18	15-19																								Laboratory confirmed		ACZZ2458NOF	2018-04-04				NQ00472164
Bilharzia (schistosomiasis)	11660	Laboratory notification	Van Velden Hospital	Greater Tzaneen	Mopani	Limpopo	NHLS Pathology System TrakCare LIS			2018-04-06	VV1900148721	Male	N/A	12	10-14																								Laboratory confirmed		ACZZ2463NOF	2018-04-05				NQ00472410
Bilharzia (schistosomiasis)	11664	Laboratory notification	Taaibos Clinic	Blouberg	Capricorn	Limpopo	NHLS Pathology System TrakCare LIS			2017-09-19	20000325	Male	N/A	17	15-19																								Laboratory confirmed		ABLJ2313POF	2017-09-13				OA01335162
Bilharzia (schistosomiasis)	11665	Laboratory notification	Praktiseer Clinic	Fetakgomo-Greater Tubatse	Sekhukhune	Limpopo	NHLS Pathology System TrakCare LIS			2018-03-08	UNKNOWN	Female	N/A	27	25-29																								Laboratory confirmed		AAMB2823CNF	2018-02-19				OA01443440
Bilharzia (schistosomiasis)	11666	Laboratory notification	Gateway Clinic (Dilokong)	Fetakgomo-Greater Tubatse	Sekhukhune	Limpopo	NHLS Pathology System TrakCare LIS			2018-03-07	UNKNOWN	Male	N/A	7	5-9																								Laboratory confirmed		ABWA8705POF	2018-03-05				OA01444687
Bilharzia (schistosomiasis)	11667	Laboratory notification	Swaranang Clinic	Fetakgomo-Greater Tubatse	Sekhukhune	Limpopo	NHLS Pathology System TrakCare LIS			2018-03-08	LPSTO 15177	Male	N/A	15	15-19																								Laboratory confirmed		AATD5598POF	2018-03-05				OA01445346
Bilharzia (schistosomiasis)	11668	Laboratory notification	Eerstegeluk Cliniek	Fetakgomo-Greater Tubatse	Sekhukhune	Limpopo	NHLS Pathology System TrakCare LIS			2018-03-14	UNKNOWN	Male	N/A	27	25-29																								Laboratory confirmed		ABVJ4649POF	2018-03-11				OA01450238
Bilharzia (schistosomiasis)	11669	Laboratory notification	Rethabile Health Centre (phc)	Polokwane	Capricorn	Limpopo	NHLS Pathology System TrakCare LIS			2018-03-16	RE360844	Female	N/A	22	20-24																								Laboratory confirmed		ACTN5602HOF	2018-03-13				OA01450962
Bilharzia (schistosomiasis)	11670	Laboratory notification	Rietfontein Clinic	Fetakgomo-Greater Tubatse	Sekhukhune	Limpopo	NHLS Pathology System TrakCare LIS			2018-03-20	LPSTR11437	Male	N/A	13	10-14																								Laboratory confirmed		ABQL3250POF	2018-03-15				OA01453158
Bilharzia (schistosomiasis)	11671	Laboratory notification	Swaranang Clinic	Fetakgomo-Greater Tubatse	Sekhukhune	Limpopo	NHLS Pathology System TrakCare LIS			2018-04-04	UNKNOWN	Male	N/A	11	10-14																								Laboratory confirmed		ABUU5147POF	2018-03-29				OA01461444
Bilharzia (schistosomiasis)	11672	Laboratory notification	Rietfontein Clinic	Fetakgomo-Greater Tubatse	Sekhukhune	Limpopo	NHLS Pathology System TrakCare LIS			2018-04-06	LPSTR11540	Male	N/A	18	15-19																								Laboratory confirmed		ABRU7789POF	2018-04-04				OB00337013
Bilharzia (schistosomiasis)	11674	Laboratory notification	Ellisras Hospital	Lephalale	Waterberg	Limpopo	NHLS Pathology System TrakCare LIS			2018-02-28	UNKNOWN	Male	N/A	16	15-19																								Laboratory confirmed		ACYG6012NOF	2018-02-26				OC00313229
Bilharzia (schistosomiasis)	11675	Laboratory notification	Ellisras Hospital	Lephalale	Waterberg	Limpopo	NHLS Pathology System TrakCare LIS			2018-03-07	LP3500011450	Male	N/A	21	20-24																								Laboratory confirmed		ACYG6030NOF	2018-03-02				OC00314006
Bilharzia (schistosomiasis)	11676	Laboratory notification	Ellisras Hospital	Lephalale	Waterberg	Limpopo	NHLS Pathology System TrakCare LIS			2018-03-15	LP3500029645	Male	N/A	20	20-24																								Laboratory confirmed		ADAN9275NOF	2018-03-11				OC00315181
Bilharzia (schistosomiasis)	11677	Laboratory notification	Ellisras Hospital	Lephalale	Waterberg	Limpopo	NHLS Pathology System TrakCare LIS			2018-03-15	LP3500019007	Male	N/A	10	10-14																								Laboratory confirmed		ADAN8087NOF	2018-03-12				OC00315419
Bilharzia (schistosomiasis)	11680	Laboratory notification	Bavaria Phc Clinic	Mogalakwena	Waterberg	Limpopo	NHLS Pathology System TrakCare LIS			2018-03-02	UNKNOWN	Male	N/A	10	10-14																								Laboratory confirmed		ABOL3431POF	2018-03-02				OD00198765
Bilharzia (schistosomiasis)	11681	Laboratory notification	George Masebe Hospital	Mogalakwena	Waterberg	Limpopo	NHLS Pathology System TrakCare LIS			2018-03-06	GM3200098406	Male	N/A	17	15-19																								Laboratory confirmed		ACZZ5302NOF	2018-03-06				OD00199122
Bilharzia (schistosomiasis)	11682	Laboratory notification	George Masebe Hospital	Mogalakwena	Waterberg	Limpopo	NHLS Pathology System TrakCare LIS			2018-03-13	GM3200098593	Male	N/A	12	10-14																								Laboratory confirmed		ACZZ4989NOF	2018-03-13				OD00199830
Bilharzia (schistosomiasis)	11683	Laboratory notification	George Masebe Hospital	Mogalakwena	Waterberg	Limpopo	NHLS Pathology System TrakCare LIS			2018-03-26	3200098803	Male	N/A	10	10-14																								Laboratory confirmed		ACZZ5987NOF	2018-03-24				OD00200986
Bilharzia (schistosomiasis)	11684	Laboratory notification	George Masebe Hospital	Mogalakwena	Waterberg	Limpopo	NHLS Pathology System TrakCare LIS			2018-04-09	GM3200099346	Male	N/A	13	10-14																								Laboratory confirmed		ADDF0577NOF	2018-04-09				OD00202278
Bilharzia (schistosomiasis)	11685	Laboratory notification	Groblersdal Hospital	Elias Motsoaledi	Sekhukhune	Limpopo	NHLS Pathology System TrakCare LIS			2017-09-16	GD101285	Male	N/A	17	15-19																								Laboratory confirmed		ACRO6620NOF	2017-09-16				OE00127621
Bilharzia (schistosomiasis)	11686	Laboratory notification	Groblersdal Hospital	Elias Motsoaledi	Sekhukhune	Limpopo	NHLS Pathology System TrakCare LIS			2018-03-23	GD107628	Female	N/A	21	20-24																								Laboratory confirmed		ACYD5639NOF	2018-03-23				OE00140792
Bilharzia (schistosomiasis)	11688	Laboratory notification	Tshehlwaneng Clinic	Makhuduthamaga	Sekhukhune	Limpopo	NHLS Pathology System TrakCare LIS			2018-03-02	UNKNOWN	Female	N/A	29	25-29																								Laboratory confirmed		AAQX9807CNF	2018-02-21				OG00465819
Bilharzia (schistosomiasis)	11689	Laboratory notification	Jane Furse Hospital	Makhuduthamaga	Sekhukhune	Limpopo	NHLS Pathology System TrakCare LIS			2018-03-12	228312	Male	N/A	19	15-19																								Laboratory confirmed		ADCH1497NOF	2018-03-12				OG00470110
Bilharzia (schistosomiasis)	11690	Laboratory notification	Elandskop Clinic	The Msunduzi	uMgungundlovu	KwaZulu-Natal	NHLS Pathology System TrakCare LIS			2018-02-14	1990	Male	N/A	14	10-14																								Laboratory confirmed		ABLV4096POF	2018-02-13				OH00329926
Bilharzia (schistosomiasis)	11691	Laboratory notification	Moutse East Clinic	Elias Motsoaledi	Sekhukhune	Limpopo	NHLS Pathology System TrakCare LIS			2018-03-07	773/18	Male	N/A	11	10-14																								Laboratory confirmed		ABUI6963POF	2018-03-06				OH00334167
Bilharzia (schistosomiasis)	11692	Laboratory notification	Philadelphia Hospital	Elias Motsoaledi	Sekhukhune	Limpopo	NHLS Pathology System TrakCare LIS			2018-03-28	PD224117	Unknown	N/A	26	25-29																								Laboratory confirmed		ADCX4143NOF	2018-03-27				OH00337479
Bilharzia (schistosomiasis)	11693	Laboratory notification	Siyabuswa Clinic	Dr JS Moroka	Nkangala	Mpumalanga	NHLS Pathology System TrakCare LIS			2018-03-28	UNKNOWN	Male	N/A	20	20-24																								Laboratory confirmed		ABXX8051POF	2018-03-26				OH00337761
Bilharzia (schistosomiasis)	11694	Laboratory notification	Moutse East Clinic	Elias Motsoaledi	Sekhukhune	Limpopo	NHLS Pathology System TrakCare LIS			2018-04-06	UNKNOWN	Male	N/A	9	5-9																								Laboratory confirmed		ABWF2831POF	2018-04-05				OH00339102
Bilharzia (schistosomiasis)	11697	Laboratory notification	Mafefe Clinic	Lepelle-nkumpi	Capricorn	Limpopo	NHLS Pathology System TrakCare LIS			2018-03-05	UNKNOWN	Male	N/A	25	25-29																								Laboratory confirmed		ABQH2954POF	2018-03-03				OI00508395
Bilharzia (schistosomiasis)	11698	Laboratory notification	Lebowakgomo Mobile Clinic D	Lepelle-nkumpi	Capricorn	Limpopo	NHLS Pathology System TrakCare LIS			2018-03-29	UNKNOWN	Unknown	N/A	9	5-9																								Laboratory confirmed		ABDO9026POF	2018-03-27				OI00513193
Bilharzia (schistosomiasis)	11701	Laboratory notification	Matlala Hospital	Ephraim Mogale	Sekhukhune	Limpopo	NHLS Pathology System TrakCare LIS			2017-09-08	LP3100052391	Male	N/A	15	15-19																								Laboratory confirmed		ACQA5057NOF	2017-09-06				OK00199410
Bilharzia (schistosomiasis)	11702	Laboratory notification	Matlala Hospital	Ephraim Mogale	Sekhukhune	Limpopo	NHLS Pathology System TrakCare LIS			2018-03-13	LP31/08/12/03/2018	Male	N/A	17	15-19																								Laboratory confirmed		ACVK1169NOF	2018-03-12				OK00218674
Bilharzia (schistosomiasis)	11703	Laboratory notification	Matlala Hospital	Ephraim Mogale	Sekhukhune	Limpopo	NHLS Pathology System TrakCare LIS			2018-03-17	LP31/09/14/03/18	Male	N/A	17	15-19																								Laboratory confirmed		ADBF6904NOF	2018-03-14				OK00218964
Bilharzia (schistosomiasis)	11704	Laboratory notification	Matlala Hospital	Ephraim Mogale	Sekhukhune	Limpopo	NHLS Pathology System TrakCare LIS			2018-03-29	UNKNOWN	Male	N/A	13	10-14																								Laboratory confirmed		ADBF7963NOF	2018-03-29				OK00220391
Bilharzia (schistosomiasis)	11705	Laboratory notification	Matlala Hospital	Ephraim Mogale	Sekhukhune	Limpopo	NHLS Pathology System TrakCare LIS			2018-03-29	LP3100022040	Male	N/A	9	5-9																								Laboratory confirmed		ADBF7964NOF	2018-03-29				OK00220401
Bilharzia (schistosomiasis)	11706	Laboratory notification	Mokopane Hospital	Mogalakwena	Waterberg	Limpopo	NHLS Pathology System TrakCare LIS			2018-03-17	MK1200055156	Female	N/A	55	55-59																								Laboratory confirmed		ADDE2986NOF	2018-03-15				OM00329922
Bilharzia (schistosomiasis)	11709	Laboratory notification	Voortrekker Hospital	Mogalakwena	Waterberg	Limpopo	NHLS Pathology System TrakCare LIS			2018-03-13	VT2700199302	Male	N/A	20	20-24																								Laboratory confirmed		ADCN1108NOF	2018-03-08				OO00293998
Bilharzia (schistosomiasis)	11710	Laboratory notification	Voortrekker Hospital	Mogalakwena	Waterberg	Limpopo	NHLS Pathology System TrakCare LIS			2018-03-24	VT2700199739	Male	N/A	24	20-24																								Laboratory confirmed		ADCN0329NOF	2018-03-22				OO00295428
Bilharzia (schistosomiasis)	11711	Laboratory notification	Chromite Phc Clinic	Thabazimbi	Waterberg	Limpopo	NHLS Pathology System TrakCare LIS			2018-03-17	UNKNOWN	Male	N/A	18	15-19																								Laboratory confirmed		ABOT5840POF	2018-03-15				OR00208375
Bilharzia (schistosomiasis)	11712	Laboratory notification	Vaalwater Clinic	Modimolle-Mookgophong	Waterberg	Limpopo	NHLS Pathology System TrakCare LIS			2017-09-08	16032004	Male	N/A	13	10-14																								Laboratory confirmed		ABRT5427POF	2017-09-04				OS00390010
Bilharzia (schistosomiasis)	11714	Laboratory notification	Vaalwater Clinic	Modimolle-Mookgophong	Waterberg	Limpopo	NHLS Pathology System TrakCare LIS			2017-11-23	270795	Male	N/A	22	20-24																								Laboratory confirmed		ABPA7756POF	2017-11-18				OS00400016
Bilharzia (schistosomiasis)	11715	Laboratory notification	Nylstroom Prison	Modimolle-Mookgophong	Waterberg	Limpopo	NHLS Pathology System TrakCare LIS			2018-02-28	218040706	Male	N/A	18	15-19																								Laboratory confirmed		ABLX2276POF	2018-02-28				OS00412204
Bilharzia (schistosomiasis)	11716	Laboratory notification	Vaalwater Clinic	Modimolle-Mookgophong	Waterberg	Limpopo	NHLS Pathology System TrakCare LIS			2018-03-13	UNKNOWN	Male	N/A	18	15-19																								Laboratory confirmed		ABVT1274POF	2018-02-28				OS00412393
Bilharzia (schistosomiasis)	11717	Laboratory notification	Vaalwater Clinic	Modimolle-Mookgophong	Waterberg	Limpopo	NHLS Pathology System TrakCare LIS			2018-03-02	UNKNOWN	Male	N/A	15	15-19																								Laboratory confirmed		ABVT1275POF	2018-02-28				OS00412401
Bilharzia (schistosomiasis)	11718	Laboratory notification	Vaalwater Clinic	Modimolle-Mookgophong	Waterberg	Limpopo	NHLS Pathology System TrakCare LIS			2018-03-02	UNKNOWN	Male	N/A	20	20-24																								Laboratory confirmed		ABQR6406POF	2018-03-01				OS00412540
Bilharzia (schistosomiasis)	11719	Laboratory notification	Vaalwater Clinic	Modimolle-Mookgophong	Waterberg	Limpopo	NHLS Pathology System TrakCare LIS			2018-03-07	UNKNOWN	Male	N/A	17	15-19																								Laboratory confirmed		ABVT1361POF	2018-03-05				OS00412938
Bilharzia (schistosomiasis)	11720	Laboratory notification	Phagameng Clinic	Modimolle-Mookgophong	Waterberg	Limpopo	NHLS Pathology System TrakCare LIS			2018-03-09	UNKNOWN	Male	N/A	16	15-19																								Laboratory confirmed		ABVT1504POF	2018-03-07				OS00413290
Bilharzia (schistosomiasis)	11721	Laboratory notification	Nylstroom Trans Council Clinic	Modimolle-Mookgophong	Waterberg	Limpopo	NHLS Pathology System TrakCare LIS			2018-03-12	UNKNOWN	Male	N/A	15	15-19																								Laboratory confirmed		ABLX3489POF	2018-03-12				OS00413870
Bilharzia (schistosomiasis)	11722	Laboratory notification	Vaalwater Clinic	Modimolle-Mookgophong	Waterberg	Limpopo	NHLS Pathology System TrakCare LIS			2018-03-13	UNKNOWN	Male	N/A	16	15-19																								Laboratory confirmed		ABXI4152POF	2018-03-12				OS00414028
Bilharzia (schistosomiasis)	11723	Laboratory notification	Vaalwater Clinic	Modimolle-Mookgophong	Waterberg	Limpopo	NHLS Pathology System TrakCare LIS			2018-03-15	UNKNOWN	Female	N/A	14	10-14																								Laboratory confirmed		ABVT1326POF	2018-03-14				OS00414456
Bilharzia (schistosomiasis)	11724	Laboratory notification	Vaalwater Clinic	Modimolle-Mookgophong	Waterberg	Limpopo	NHLS Pathology System TrakCare LIS			2018-03-19	UNKNOWN	Male	N/A	21	20-24																								Laboratory confirmed		ABVT1495POF	2018-03-15				OS00414677
Bilharzia (schistosomiasis)	11725	Laboratory notification	Vaalwater Clinic	Modimolle-Mookgophong	Waterberg	Limpopo	NHLS Pathology System TrakCare LIS			2018-03-19	UNKNOWN	Male	N/A	12	10-14																								Laboratory confirmed		ABQR7989PO	2018-03-18				OS00414782
Bilharzia (schistosomiasis)	11726	Laboratory notification	Nylstroom Prison	Modimolle-Mookgophong	Waterberg	Limpopo	NHLS Pathology System TrakCare LIS			2018-03-20	218040723	Male	N/A	22	20-24																								Laboratory confirmed		ABLX2291POF	2018-03-20				OS00415001
Bilharzia (schistosomiasis)	11727	Laboratory notification	Alma PHC Clinic	Modimolle-Mookgophong	Waterberg	Limpopo	NHLS Pathology System TrakCare LIS			2018-03-21	219102204	Male	N/A	13	10-14																								Laboratory confirmed		ABEE0096POF	2018-03-19				OS00415169
Bilharzia (schistosomiasis)	11728	Laboratory notification	Bela-bela Clinic	Bela-Bela	Waterberg	Limpopo	NHLS Pathology System TrakCare LIS			2018-03-22	281006	Male	N/A	11	10-14																								Laboratory confirmed		ACBX5724NOF	2018-03-22				OS00415213
Bilharzia (schistosomiasis)	11729	Laboratory notification	Vaalwater Clinic	Modimolle-Mookgophong	Waterberg	Limpopo	NHLS Pathology System TrakCare LIS			2018-03-22	UNKNOWN	Female	N/A	14	10-14																								Laboratory confirmed		ABXI4251POF	2018-03-21				OS00415273
Bilharzia (schistosomiasis)	11730	Laboratory notification	Vaalwater Clinic	Modimolle-Mookgophong	Waterberg	Limpopo	NHLS Pathology System TrakCare LIS			2018-03-22	UNKNOWN	Male	N/A	13	10-14																								Laboratory confirmed		ABXI4252POF	2018-03-21				OS00415274
Bilharzia (schistosomiasis)	11731	Laboratory notification	Vaalwater Clinic	Modimolle-Mookgophong	Waterberg	Limpopo	NHLS Pathology System TrakCare LIS			2018-03-22	UNKNOWN	Male	N/A	14	10-14																								Laboratory confirmed		ABXI4254POF	2018-03-21				OS00415275
Bilharzia (schistosomiasis)	11732	Laboratory notification	Vaalwater Clinic	Modimolle-Mookgophong	Waterberg	Limpopo	NHLS Pathology System TrakCare LIS			2018-03-22	UNKNOWN	Female	N/A	13	10-14																								Laboratory confirmed		ABXI4253POF	2018-03-21				OS00415276
Bilharzia (schistosomiasis)	11733	Laboratory notification	Nylstroom Prison	Modimolle-Mookgophong	Waterberg	Limpopo	NHLS Pathology System TrakCare LIS			2018-03-28	218040805	Male	N/A	20	20-24																								Laboratory confirmed		ABQG2605POF	2018-03-27				OS00415924
Bilharzia (schistosomiasis)	11734	Laboratory notification	Nylstroom Trans Council Clinic	Modimolle-Mookgophong	Waterberg	Limpopo	NHLS Pathology System TrakCare LIS			2018-03-28	UNKNOWN	Male	N/A	24	20-24																								Laboratory confirmed		ABQG2604POF	2018-03-28				OS00416059
Bilharzia (schistosomiasis)	11735	Laboratory notification	Nylstroom Prison	Modimolle-Mookgophong	Waterberg	Limpopo	NHLS Pathology System TrakCare LIS			2018-03-28	218040798	Male	N/A	21	20-24																								Laboratory confirmed		ABLX2287POF	2018-03-28				OS00416061
Bilharzia (schistosomiasis)	11737	Laboratory notification	Vaalwater Clinic	Modimolle-Mookgophong	Waterberg	Limpopo	NHLS Pathology System TrakCare LIS			2018-04-05	UNKNOWN	Male	N/A	10	10-14																								Laboratory confirmed		ABXI4276POF	2018-04-04				OS00416870
Bilharzia (schistosomiasis)	11738	Laboratory notification	Vaalwater Clinic	Modimolle-Mookgophong	Waterberg	Limpopo	NHLS Pathology System TrakCare LIS			2018-04-06	UNKNOWN	Male	N/A	36	35-39																								Laboratory confirmed		ABQR6395POF	2018-04-05				OS00417051
Bilharzia (schistosomiasis)	11739	Laboratory notification	Barberton Prison	City of Mbombela	Ehlanzeni	Mpumalanga	NHLS Pathology System TrakCare LIS			2017-09-09	217022800	Male	N/A	19	15-19																								Laboratory confirmed		ABEQ9058POF	2017-09-08				PA00207363
Bilharzia (schistosomiasis)	11740	Laboratory notification	Badplaas Clinic	Albert Luthuli	Gert Sibande	Mpumalanga	NHLS Pathology System TrakCare LIS			2018-02-24	UNKNOWN	Male	N/A	15	15-19																								Laboratory confirmed		ABWJ9008POF	2018-02-22				PD00414376
Bilharzia (schistosomiasis)	11741	Laboratory notification	Nhlazatshe Clinic 4	Albert Luthuli	Gert Sibande	Mpumalanga	NHLS Pathology System TrakCare LIS			2018-03-04	103-870-4753	Male	N/A	Unknown	Unknown																								Laboratory confirmed		ABWJ8525POF	2018-02-26				PD00415227
Bilharzia (schistosomiasis)	11742	Laboratory notification	Embhuleni Hospital	Albert Luthuli	Gert Sibande	Mpumalanga	NHLS Pathology System TrakCare LIS			2018-03-06	18/2110	Male	N/A	21	20-24																								Laboratory confirmed		AASG2313NOF	2018-03-05				PD00416151
Bilharzia (schistosomiasis)	11743	Laboratory notification	Kromdraai Clinic	Albert Luthuli	Gert Sibande	Mpumalanga	NHLS Pathology System TrakCare LIS			2018-03-07	UNKNOWN	Male	N/A	22	20-24																								Laboratory confirmed		ABGX5036POF	2018-03-05				PD00416551
Bilharzia (schistosomiasis)	11744	Laboratory notification	Eerstehoek Clinic	Albert Luthuli	Gert Sibande	Mpumalanga	NHLS Pathology System TrakCare LIS			2018-03-14	107-307-3221	Male	N/A	14	10-14																								Laboratory confirmed		ABWG6129POF	2018-03-09				PD00418247
Bilharzia (schistosomiasis)	11745	Laboratory notification	Nhlazatshe Clinic 4	Albert Luthuli	Gert Sibande	Mpumalanga	NHLS Pathology System TrakCare LIS			2018-03-15	UNKNOWN	Male	N/A	20	20-24																								Laboratory confirmed		ABVW3631POF	2018-03-09				PD00418248
Bilharzia (schistosomiasis)	11746	Laboratory notification	Armberg Clinic	Albert Luthuli	Gert Sibande	Mpumalanga	NHLS Pathology System TrakCare LIS			2018-03-16	UNKNOWN	Male	N/A	10	10-14																								Laboratory confirmed		ABWG7607POF	2018-03-15				PD00419278
Bilharzia (schistosomiasis)	11747	Laboratory notification	Nhlazatshe Clinic 4	Albert Luthuli	Gert Sibande	Mpumalanga	NHLS Pathology System TrakCare LIS			2018-03-22	3384/12	Male	N/A	12	10-14																								Laboratory confirmed		ABWJ8542POF	2018-03-15				PD00420308
Bilharzia (schistosomiasis)	11748	Laboratory notification	Badplaas Clinic	Albert Luthuli	Gert Sibande	Mpumalanga	NHLS Pathology System TrakCare LIS			2018-03-24	125-558-0530	Male	N/A	17	15-19																								Laboratory confirmed		ABLV8582POF	2018-03-20				PD00459688,PD00420506
Bilharzia (schistosomiasis)	11749	Laboratory notification	Embhuleni Hospital	Albert Luthuli	Gert Sibande	Mpumalanga	NHLS Pathology System TrakCare LIS			2018-04-01	17/5918	Male	N/A	19	15-19																								Laboratory confirmed		ADAT0817NOF	2018-03-29				PD00421835
Bilharzia (schistosomiasis)	11750	Laboratory notification	Nhlazatshe Clinic 4	Albert Luthuli	Gert Sibande	Mpumalanga	NHLS Pathology System TrakCare LIS			2018-04-07	145-911-6123	Female	N/A	16	15-19																								Laboratory confirmed		ABWG7938POF	2018-04-05				PD00423088
Bilharzia (schistosomiasis)	11751	Laboratory notification	Kwa-zamukuhle Clinic	Steve Tshwete	Nkangala	Mpumalanga	NHLS Pathology System TrakCare LIS			2018-03-09	1983/03/22	Female	N/A	34	30-34				KWA-ZAMOKUHLE EXT	MPZA																			Laboratory confirmed		AAGP7521CNF	2018-02-15				PE01048359
Bilharzia (schistosomiasis)	11752	Laboratory notification	Pauline Morapeli Clinic	Govan Mbeki	Gert Sibande	Mpumalanga	NHLS Pathology System TrakCare LIS			2018-03-22	143/904/9337	Male	N/A	44	40-44				EMBALENHLE	MPZA																			Laboratory confirmed		ABLU8328POF	2018-03-20				PE01071543
Bilharzia (schistosomiasis)	11753	Laboratory notification	Embalenhle Ext 14 Clinic	Govan Mbeki	Gert Sibande	Mpumalanga	NHLS Pathology System TrakCare LIS			2018-03-22	101/508/9996	Male	N/A	23	20-24																								Laboratory confirmed		ABWJ5097POF	2018-03-19				PF00203954
Bilharzia (schistosomiasis)	11755	Laboratory notification	Murotso Clinic	Bushbuckridge	Ehlanzeni	Mpumalanga	NHLS Pathology System TrakCare LIS			2018-05-22	01420	Female	N/A	73	70-74																								Laboratory confirmed		AAND4294CNF	2018-02-21				PH00440332
Bilharzia (schistosomiasis)	11756	Laboratory notification	Cottondale Clinic	Bushbuckridge	Ehlanzeni	Mpumalanga	NHLS Pathology System TrakCare LIS			2018-02-28	UNKNOWN	Male	N/A	14	10-14																								Laboratory confirmed		ABQO6276POF	2018-02-26				PH00440747
Bilharzia (schistosomiasis)	11757	Laboratory notification	Hluvukani Clinic	Bushbuckridge	Ehlanzeni	Mpumalanga	NHLS Pathology System TrakCare LIS			2018-03-01	UNKNOWN	Male	N/A	22	20-24																								Laboratory confirmed		ABUZ7823POF	2018-02-27				PH00441419
Bilharzia (schistosomiasis)	11758	Laboratory notification	Cottondale Clinic	Bushbuckridge	Ehlanzeni	Mpumalanga	NHLS Pathology System TrakCare LIS			2018-03-06	UNKNOWN	Male	N/A	13	10-14																								Laboratory confirmed		ABRZ3341POF	2018-03-05				PH00442293
Bilharzia (schistosomiasis)	11759	Laboratory notification	Mapulaneng Hospital	Bushbuckridge	Ehlanzeni	Mpumalanga	NHLS Pathology System TrakCare LIS			2018-03-08	EM82635	Female	N/A	8	5-9																								Laboratory confirmed		ABUY7304POF	2018-03-08				PI00459865,PH00442787
Bilharzia (schistosomiasis)	11760	Laboratory notification	Murotso Clinic	Bushbuckridge	Ehlanzeni	Mpumalanga	NHLS Pathology System TrakCare LIS			2018-03-13	UNKNOWN	Male	N/A	11	10-14																								Laboratory confirmed		ABWU5552POF	2018-03-12				PH00443474
Bilharzia (schistosomiasis)	11761	Laboratory notification	Thulamahashe Clinic	Bushbuckridge	Ehlanzeni	Mpumalanga	NHLS Pathology System TrakCare LIS			2018-03-26	UNKNOWN	Male	N/A	12	10-14																								Laboratory confirmed		ABXY5045POF	2018-03-23				PH00445991
Bilharzia (schistosomiasis)	11762	Laboratory notification	Cottondale Clinic	Bushbuckridge	Ehlanzeni	Mpumalanga	NHLS Pathology System TrakCare LIS			2018-03-28	UNKNOWN	Male	N/A	15	15-19																								Laboratory confirmed		ABRZ3345POF	2018-03-26				PH00446276
Bilharzia (schistosomiasis)	11771	Laboratory notification	Cork Clinic	Bushbuckridge	Ehlanzeni	Mpumalanga	NHLS Pathology System TrakCare LIS			2017-09-29	UNKNOWN	Male	N/A	14	10-14																								Laboratory confirmed		ABQY7786POF	2017-09-29				PI00428624
Bilharzia (schistosomiasis)	11772	Laboratory notification	Jim Brown Phc Clinic	Bushbuckridge	Ehlanzeni	Mpumalanga	NHLS Pathology System TrakCare LIS			2017-09-29	UNKNOWN	Male	N/A	19	15-19																								Laboratory confirmed		ABQY6255POF	2017-09-28				PI00428729
Bilharzia (schistosomiasis)	11773	Laboratory notification	Mkhuhlu Clinic	Bushbuckridge	Ehlanzeni	Mpumalanga	NHLS Pathology System TrakCare LIS			2017-09-29	UNKNOWN	Male	N/A	23	20-24																								Laboratory confirmed		ABLB9537POF	2017-09-28				PI00428731
Bilharzia (schistosomiasis)	11774	Laboratory notification	Cunningmore Clinic	Bushbuckridge	Ehlanzeni	Mpumalanga	NHLS Pathology System TrakCare LIS			2018-02-28	UNKNOWN	Male	N/A	11	10-14																								Laboratory confirmed		ABRS4579POF	2018-02-28				PI00496741,PI00458239
Bilharzia (schistosomiasis)	11775	Laboratory notification	Mkhuhlu Clinic	Bushbuckridge	Ehlanzeni	Mpumalanga	NHLS Pathology System TrakCare LIS			2018-02-28	UNKNOWN	Female	N/A	9	5-9																								Laboratory confirmed		ABUY4161POF	2018-02-28				PI00458382
Bilharzia (schistosomiasis)	11776	Laboratory notification	Mkhuhlu Clinic	Bushbuckridge	Ehlanzeni	Mpumalanga	NHLS Pathology System TrakCare LIS			2018-02-28	UNKNOWN	Male	N/A	11	10-14																								Laboratory confirmed		ABUY4657POF	2018-02-28				PI00458384
Bilharzia (schistosomiasis)	11777	Laboratory notification	Calcutta Clinic	Bushbuckridge	Ehlanzeni	Mpumalanga	NHLS Pathology System TrakCare LIS			2018-02-28	UNKNOWN	Male	N/A	17	15-19																								Laboratory confirmed		ABRS4157POF	2018-02-28				PI00458387
Bilharzia (schistosomiasis)	11778	Laboratory notification	Calcutta Clinic	Bushbuckridge	Ehlanzeni	Mpumalanga	NHLS Pathology System TrakCare LIS			2018-02-28	UNKNOWN	Male	N/A	16	15-19																								Laboratory confirmed		ABRS4158POF	2018-02-28				PI00458390
Bilharzia (schistosomiasis)	11779	Laboratory notification	Calcutta Clinic	Bushbuckridge	Ehlanzeni	Mpumalanga	NHLS Pathology System TrakCare LIS			2018-02-28	UNKNOWN	Male	N/A	17	15-19																								Laboratory confirmed		ABRS4156POF	2018-02-28				PI00509020,PI00458392
Bilharzia (schistosomiasis)	11780	Laboratory notification	Cork Clinic	Bushbuckridge	Ehlanzeni	Mpumalanga	NHLS Pathology System TrakCare LIS			2018-03-01	UNKNOWN	Male	N/A	18	15-19																								Laboratory confirmed		ABSL7035POF	2018-02-28				PI00458497
Bilharzia (schistosomiasis)	11781	Laboratory notification	Xanxia Clinic	Bushbuckridge	Ehlanzeni	Mpumalanga	NHLS Pathology System TrakCare LIS			2018-03-02	XZ 871/18	Female	N/A	Unknown	Unknown																								Laboratory confirmed		ABUY5964POF	2018-03-01				PI00458673
Bilharzia (schistosomiasis)	11782	Laboratory notification	Marite Clinic	Bushbuckridge	Ehlanzeni	Mpumalanga	NHLS Pathology System TrakCare LIS			2018-03-02	1770/18	Male	N/A	20	20-24																								Laboratory confirmed		ABQY6144POF	2018-03-01				PI00458674
Bilharzia (schistosomiasis)	11783	Laboratory notification	Cunningmore Clinic	Bushbuckridge	Ehlanzeni	Mpumalanga	NHLS Pathology System TrakCare LIS			2018-03-27	WELLNESS	Female	N/A	44	40-44				MKHUHLU	MPZA																			Laboratory confirmed		AAKJ8625CNF	2018-02-28				PI00458808
Bilharzia (schistosomiasis)	11784	Laboratory notification	Calcutta Clinic	Bushbuckridge	Ehlanzeni	Mpumalanga	NHLS Pathology System TrakCare LIS			2018-03-28	UNKNOWN	Female	N/A	34	30-34																								Laboratory confirmed		AANQ2073CNF	2018-03-02				PI00458916
Bilharzia (schistosomiasis)	11785	Laboratory notification	Belfast Trust Clinic	Bushbuckridge	Ehlanzeni	Mpumalanga	NHLS Pathology System TrakCare LIS			2018-03-05	UNKNOWN	Male	N/A	12	10-14																								Laboratory confirmed		ABSB9099POF	2018-03-04				PI00459057
Bilharzia (schistosomiasis)	11786	Laboratory notification	Mkhuhlu Clinic	Bushbuckridge	Ehlanzeni	Mpumalanga	NHLS Pathology System TrakCare LIS			2018-03-05	UNKNOWN	Male	N/A	13	10-14																								Laboratory confirmed		ABRS4105POF	2018-03-05				PI00459183
Bilharzia (schistosomiasis)	11787	Laboratory notification	Mkhuhlu Clinic	Bushbuckridge	Ehlanzeni	Mpumalanga	NHLS Pathology System TrakCare LIS			2018-03-05	UNKNOWN	Male	N/A	12	10-14																								Laboratory confirmed		ABRS4106POF	2018-03-05				PI00459186
Bilharzia (schistosomiasis)	11788	Laboratory notification	Jim Brown Phc Clinic	Bushbuckridge	Ehlanzeni	Mpumalanga	NHLS Pathology System TrakCare LIS			2018-03-05	UNKNOWN	Female	N/A	13	10-14																								Laboratory confirmed		ABUY4891POF	2018-03-04				PI00459189
Bilharzia (schistosomiasis)	11789	Laboratory notification	Oakley Clinic	Bushbuckridge	Ehlanzeni	Mpumalanga	NHLS Pathology System TrakCare LIS			2018-03-06	UNKNOWN	Male	N/A	8	5-9																								Laboratory confirmed		ABPX5296POF	2018-03-06				PI00459384
Bilharzia (schistosomiasis)	11790	Laboratory notification	Calcutta Clinic	Bushbuckridge	Ehlanzeni	Mpumalanga	NHLS Pathology System TrakCare LIS			2018-03-06	UNKNOWN	Male	N/A	14	10-14				MKHUHLU	MPZA																			Laboratory confirmed		ABQP8398POF	2018-03-06				PI00459493
Bilharzia (schistosomiasis)	11791	Laboratory notification	Oakley Clinic	Bushbuckridge	Ehlanzeni	Mpumalanga	NHLS Pathology System TrakCare LIS			2018-03-07	UNKNOWN	Male	N/A	13	10-14																								Laboratory confirmed		ABSB9875POF	2018-03-07				PI00459657
Bilharzia (schistosomiasis)	11792	Laboratory notification	Jim Brown Phc Clinic	Bushbuckridge	Ehlanzeni	Mpumalanga	NHLS Pathology System TrakCare LIS			2018-03-07	UNKNOWN	Male	N/A	8	5-9																								Laboratory confirmed		ABPI4366POF	2018-03-07				PI00459751
Bilharzia (schistosomiasis)	11793	Laboratory notification	Calcutta Clinic	Bushbuckridge	Ehlanzeni	Mpumalanga	NHLS Pathology System TrakCare LIS			2018-03-07	UNKNOWN	Male	N/A	9	5-9																								Laboratory confirmed		ABRS4210POF	2018-03-07				PI00459765
Bilharzia (schistosomiasis)	11795	Laboratory notification	Cork Clinic	Bushbuckridge	Ehlanzeni	Mpumalanga	NHLS Pathology System TrakCare LIS			2018-03-08	UNKNOWN	Male	N/A	17	15-19																								Laboratory confirmed		ABRS5377POF	2018-03-07				PI00459911
Bilharzia (schistosomiasis)	11796	Laboratory notification	Kildare Clinic	Bushbuckridge	Ehlanzeni	Mpumalanga	NHLS Pathology System TrakCare LIS			2018-03-08	KIL 722/17	Male	N/A	21	20-24																								Laboratory confirmed		ABQP9397POF	2018-03-07				PI00459914
Bilharzia (schistosomiasis)	11797	Laboratory notification	Cork Clinic	Bushbuckridge	Ehlanzeni	Mpumalanga	NHLS Pathology System TrakCare LIS			2018-03-08	UNKNOWN	Male	N/A	16	15-19																								Laboratory confirmed		ABRS5380POF	2018-03-07				PI00459917
Bilharzia (schistosomiasis)	11798	Laboratory notification	Mkhuhlu Clinic	Bushbuckridge	Ehlanzeni	Mpumalanga	NHLS Pathology System TrakCare LIS			2018-03-08	UNKNOWN	Male	N/A	16	15-19																								Laboratory confirmed		ABUY4660POF	2018-03-08				PI00460003
Bilharzia (schistosomiasis)	11799	Laboratory notification	Marite Clinic	Bushbuckridge	Ehlanzeni	Mpumalanga	NHLS Pathology System TrakCare LIS			2018-03-08	UNKNOWN	Male	N/A	11	10-14																								Laboratory confirmed		ABUY5480POF	2018-03-07				PI00460006
Bilharzia (schistosomiasis)	11800	Laboratory notification	Kildare Clinic	Bushbuckridge	Ehlanzeni	Mpumalanga	NHLS Pathology System TrakCare LIS			2018-03-09	UNKNOWN	Male	N/A	15	15-19																								Laboratory confirmed		ABRS4077POF	2018-03-09				PI00460244
Bilharzia (schistosomiasis)	11802	Laboratory notification	Marite Clinic	Bushbuckridge	Ehlanzeni	Mpumalanga	NHLS Pathology System TrakCare LIS			2018-03-09	UNKNOWN	Male	N/A	12	10-14																								Laboratory confirmed		ABRS5728POF	2018-03-09				PI00460413
Bilharzia (schistosomiasis)	11803	Laboratory notification	Mkhuhlu Clinic	Bushbuckridge	Ehlanzeni	Mpumalanga	NHLS Pathology System TrakCare LIS			2018-03-09	UNKNOWN	Male	N/A	13	10-14																								Laboratory confirmed		ABUY4661POF	2018-03-09				PI00492510,PI00460419
Bilharzia (schistosomiasis)	11804	Laboratory notification	Calcutta Clinic	Bushbuckridge	Ehlanzeni	Mpumalanga	NHLS Pathology System TrakCare LIS			2018-03-09	UNKNOWN	Male	N/A	14	10-14																								Laboratory confirmed		ABRS4223POF	2018-03-09				PI00460420
Bilharzia (schistosomiasis)	11805	Laboratory notification	Matikwana Hospital	Bushbuckridge	Ehlanzeni	Mpumalanga	NHLS Pathology System TrakCare LIS			2018-03-09	1150/2018	Male	N/A	63	60-64				LILLYDALE	MPZA																			Laboratory confirmed		ACVL6068NOF	2018-03-09				PI00460530
Bilharzia (schistosomiasis)	11806	Laboratory notification	Agincourt Health Centre	Bushbuckridge	Ehlanzeni	Mpumalanga	NHLS Pathology System TrakCare LIS			2018-03-12	UNKNOWN	Male	N/A	16	15-19																								Laboratory confirmed		ABUY4097POF	2018-03-12				PI00460668
Bilharzia (schistosomiasis)	11807	Laboratory notification	Calcutta Clinic	Bushbuckridge	Ehlanzeni	Mpumalanga	NHLS Pathology System TrakCare LIS			2018-03-12	UNKNOWN	Male	N/A	15	15-19																								Laboratory confirmed		ABRS4174POF	2018-03-12				PI00460671
Bilharzia (schistosomiasis)	11808	Laboratory notification	Jim Brown Phc Clinic	Bushbuckridge	Ehlanzeni	Mpumalanga	NHLS Pathology System TrakCare LIS			2018-03-12	UNKNOWN	Male	N/A	9	5-9																								Laboratory confirmed		ABQP9880POF	2018-03-11				PI00460673
Bilharzia (schistosomiasis)	11809	Laboratory notification	Jim Brown Phc Clinic	Bushbuckridge	Ehlanzeni	Mpumalanga	NHLS Pathology System TrakCare LIS			2018-03-13	UNKNOWN	Female	N/A	23	20-24																								Laboratory confirmed		ABPI4373POF	2018-03-13				PI00461031
Bilharzia (schistosomiasis)	11810	Laboratory notification	Madras Clinic	Bushbuckridge	Ehlanzeni	Mpumalanga	NHLS Pathology System TrakCare LIS			2018-03-13	UNKNOWN	Male	N/A	15	15-19																								Laboratory confirmed		ABUY5667POF	2018-03-12				PI00461033
Bilharzia (schistosomiasis)	11811	Laboratory notification	Xanxia Clinic	Bushbuckridge	Ehlanzeni	Mpumalanga	NHLS Pathology System TrakCare LIS			2018-03-13	UNKNOWN	Male	N/A	88	75+																								Laboratory confirmed		ABUY5897POF	2018-03-12				PI00461036
Bilharzia (schistosomiasis)	11812	Laboratory notification	Cork Clinic	Bushbuckridge	Ehlanzeni	Mpumalanga	NHLS Pathology System TrakCare LIS			2018-03-14	UNKNOWN	Female	N/A	22	20-24				MKHUHLU	MPZA																			Laboratory confirmed		ABRS5397POF	2018-03-13				PI00461127
Bilharzia (schistosomiasis)	11813	Laboratory notification	Arthurstone Clinic	Bushbuckridge	Ehlanzeni	Mpumalanga	NHLS Pathology System TrakCare LIS			2018-03-14	UNKNOWN	Male	N/A	17	15-19				DWARSLOOP	MPZA																			Laboratory confirmed		ABRS5061POF	2018-03-14				PI00461269
Bilharzia (schistosomiasis)	11815	Laboratory notification	Calcutta Clinic	Bushbuckridge	Ehlanzeni	Mpumalanga	NHLS Pathology System TrakCare LIS			2018-03-15	UNKNOWN	Male	N/A	21	20-24																								Laboratory confirmed		ABRS4231POF	2018-03-15				PI00461568
Bilharzia (schistosomiasis)	11816	Laboratory notification	Madras Clinic	Bushbuckridge	Ehlanzeni	Mpumalanga	NHLS Pathology System TrakCare LIS			2018-03-19	UNKNOWN	Female	N/A	12	10-14																								Laboratory confirmed		ABRS5783POF	2018-03-18				PI00462248
Bilharzia (schistosomiasis)	11818	Laboratory notification	Belfast Trust Clinic	Bushbuckridge	Ehlanzeni	Mpumalanga	NHLS Pathology System TrakCare LIS			2018-03-20	990529	Male	N/A	18	15-19																								Laboratory confirmed		ABSB9543POF	2018-03-19				PI00462394
Bilharzia (schistosomiasis)	11819	Laboratory notification	Calcutta Clinic	Bushbuckridge	Ehlanzeni	Mpumalanga	NHLS Pathology System TrakCare LIS			2018-03-20	UNKNOWN	Male	N/A	18	15-19																								Laboratory confirmed		ABRS4182POF	2018-03-20				PI00462500
Bilharzia (schistosomiasis)	11820	Laboratory notification	Cork Clinic	Bushbuckridge	Ehlanzeni	Mpumalanga	NHLS Pathology System TrakCare LIS			2018-03-22	UNKNOWN	Male	N/A	21	20-24																								Laboratory confirmed		ABWH4660POF	2018-03-22				PI00462682
Bilharzia (schistosomiasis)	11821	Laboratory notification	Cunningmore Clinic	Bushbuckridge	Ehlanzeni	Mpumalanga	NHLS Pathology System TrakCare LIS			2018-03-22	UNKNOWN	Male	N/A	10	10-14																								Laboratory confirmed		ABRS5006POF	2018-03-21				PI00462684
Bilharzia (schistosomiasis)	11822	Laboratory notification	Cork Clinic	Bushbuckridge	Ehlanzeni	Mpumalanga	NHLS Pathology System TrakCare LIS			2018-03-22	UNKNOWN	Female	N/A	28	25-29																								Laboratory confirmed		ABWH4706POF	2018-03-20				PI00462687
Bilharzia (schistosomiasis)	11823	Laboratory notification	Belfast Trust Clinic	Bushbuckridge	Ehlanzeni	Mpumalanga	NHLS Pathology System TrakCare LIS			2018-03-22	UNKNOWN	Male	N/A	17	15-19																								Laboratory confirmed		ABUY5418POF	2018-03-19				PI00462689
Bilharzia (schistosomiasis)	11824	Laboratory notification	Belfast Trust Clinic	Bushbuckridge	Ehlanzeni	Mpumalanga	NHLS Pathology System TrakCare LIS			2018-03-22	UNKNOWN	Male	N/A	16	15-19																								Laboratory confirmed		ABUY5419POF	2018-03-22				PI00462691
Bilharzia (schistosomiasis)	11825	Laboratory notification	Arthurstone Clinic	Bushbuckridge	Ehlanzeni	Mpumalanga	NHLS Pathology System TrakCare LIS			2018-03-22	UNKNOWN	Male	N/A	10	10-14																								Laboratory confirmed		ABSB8640POF	2018-03-22				PI00462786
Bilharzia (schistosomiasis)	11826	Laboratory notification	Belfast Trust Clinic	Bushbuckridge	Ehlanzeni	Mpumalanga	NHLS Pathology System TrakCare LIS			2018-03-23	UNKNOWN	Male	N/A	14	10-14																								Laboratory confirmed		ABUY5367POF	2018-03-22				PI00462992
Bilharzia (schistosomiasis)	11827	Laboratory notification	Belfast Trust Clinic	Bushbuckridge	Ehlanzeni	Mpumalanga	NHLS Pathology System TrakCare LIS			2018-03-23	UNKNOWN	Male	N/A	14	10-14																								Laboratory confirmed		ABSB9545POF	2018-03-22				PI00462995
Bilharzia (schistosomiasis)	11828	Laboratory notification	Thokozane Phc Clinic	Bushbuckridge	Ehlanzeni	Mpumalanga	NHLS Pathology System TrakCare LIS			2018-03-26	UNKNOWN	Male	N/A	12	10-14																								Laboratory confirmed		ABUY5590POF	2018-03-22				PI00463203
Bilharzia (schistosomiasis)	11829	Laboratory notification	Lillydale Bhubezi CHC	Bushbuckridge	Ehlanzeni	Mpumalanga	NHLS Pathology System TrakCare LIS			2018-03-27	19320 LB	Male	N/A	19	15-19																								Laboratory confirmed		ABSL7858POF	2018-03-25				PI00463298
Bilharzia (schistosomiasis)	11830	Laboratory notification	Jim Brown Phc Clinic	Bushbuckridge	Ehlanzeni	Mpumalanga	NHLS Pathology System TrakCare LIS			2018-03-27	UNKNOWN	Male	N/A	12	10-14																								Laboratory confirmed		ABQP9885POF	2018-03-26				PI00463484
Bilharzia (schistosomiasis)	11831	Laboratory notification	Mkhuhlu Clinic	Bushbuckridge	Ehlanzeni	Mpumalanga	NHLS Pathology System TrakCare LIS			2018-03-27	UNKNOWN	Male	N/A	11	10-14																								Laboratory confirmed		ABUY4168POF	2018-03-26				PI00463486
Bilharzia (schistosomiasis)	11832	Laboratory notification	Madras Clinic	Bushbuckridge	Ehlanzeni	Mpumalanga	NHLS Pathology System TrakCare LIS			2018-03-27	UNKNOWN	Male	N/A	15	15-19																								Laboratory confirmed		ABRS5794POF	2018-03-26				PI00463488
Bilharzia (schistosomiasis)	11833	Laboratory notification	Madras Clinic	Bushbuckridge	Ehlanzeni	Mpumalanga	NHLS Pathology System TrakCare LIS			2018-03-27	UNKNOWN	Male	N/A	12	10-14																								Laboratory confirmed		ABRS5793POF	2018-03-26				PI00463490
Bilharzia (schistosomiasis)	11834	Laboratory notification	Cork Clinic	Bushbuckridge	Ehlanzeni	Mpumalanga	NHLS Pathology System TrakCare LIS			2018-03-28	UNKNOWN	Male	N/A	12	10-14																								Laboratory confirmed		ABWH4715POF	2018-03-27				PI00463615
Bilharzia (schistosomiasis)	11835	Laboratory notification	Xanxia Clinic	Bushbuckridge	Ehlanzeni	Mpumalanga	NHLS Pathology System TrakCare LIS			2018-03-28	XB 445/16	Unknown	N/A	12	10-14																								Laboratory confirmed		ABUY5969POF	2018-03-27				PI00463752
Bilharzia (schistosomiasis)	11836	Laboratory notification	Mkhuhlu Clinic	Bushbuckridge	Ehlanzeni	Mpumalanga	NHLS Pathology System TrakCare LIS			2018-03-28	UNKNOWN	Female	N/A	10	10-14																								Laboratory confirmed		ABUY4214POF	2018-03-28				PI00463754
Bilharzia (schistosomiasis)	11837	Laboratory notification	Calcutta Clinic	Bushbuckridge	Ehlanzeni	Mpumalanga	NHLS Pathology System TrakCare LIS			2018-03-28	UNKNOWN	Male	N/A	16	15-19																								Laboratory confirmed		ABRS4239POF	2018-03-28				PI00463757
Bilharzia (schistosomiasis)	11838	Laboratory notification	Calcutta Clinic	Bushbuckridge	Ehlanzeni	Mpumalanga	NHLS Pathology System TrakCare LIS			2018-03-28	UNKNOWN	Male	N/A	15	15-19																								Laboratory confirmed		ABRS4237POF	2018-03-28				PI00463760
Bilharzia (schistosomiasis)	11839	Laboratory notification	Cork Clinic	Bushbuckridge	Ehlanzeni	Mpumalanga	NHLS Pathology System TrakCare LIS			2018-03-29	UNKNOWN	Male	N/A	12	10-14																								Laboratory confirmed		ABWH4716POF	2018-03-29				PI00463976
Bilharzia (schistosomiasis)	11840	Laboratory notification	Mkhuhlu Clinic	Bushbuckridge	Ehlanzeni	Mpumalanga	NHLS Pathology System TrakCare LIS			2018-03-29	UNKNOWN	Male	N/A	10	10-14																								Laboratory confirmed		ABQP9136POF	2018-03-29				PI00464169
Bilharzia (schistosomiasis)	11841	Laboratory notification	Jim Brown Phc Clinic	Bushbuckridge	Ehlanzeni	Mpumalanga	NHLS Pathology System TrakCare LIS			2018-04-05	UNKNOWN	Male	N/A	21	20-24																								Laboratory confirmed		ABQP9893POF	2018-04-02				PI00464676
Bilharzia (schistosomiasis)	11842	Laboratory notification	Cork Clinic	Bushbuckridge	Ehlanzeni	Mpumalanga	NHLS Pathology System TrakCare LIS			2018-04-05	UNKNOWN	Male	N/A	17	15-19																								Laboratory confirmed		ABWH4719POF	2018-04-02				PI00464690
Bilharzia (schistosomiasis)	11843	Laboratory notification	Justicia Clinic	Bushbuckridge	Ehlanzeni	Mpumalanga	NHLS Pathology System TrakCare LIS			2018-04-05	UNKNOWN	Male	N/A	Unknown	Unknown																								Laboratory confirmed		ABLB9737POF	2018-04-02				PI00465073
Bilharzia (schistosomiasis)	11844	Laboratory notification	Xanxia Clinic	Bushbuckridge	Ehlanzeni	Mpumalanga	NHLS Pathology System TrakCare LIS			2018-04-05	UNKNOWN	Male	N/A	7	5-9																								Laboratory confirmed		ABUY5975POF	2018-04-03				PI00465080
Bilharzia (schistosomiasis)	11845	Laboratory notification	Agincourt Health Centre	Bushbuckridge	Ehlanzeni	Mpumalanga	NHLS Pathology System TrakCare LIS			2018-04-05	2001-12-16	Male	N/A	16	15-19																								Laboratory confirmed		ABWH5508POF	2018-04-03				PI00465082
Bilharzia (schistosomiasis)	11846	Laboratory notification	Cork Clinic	Bushbuckridge	Ehlanzeni	Mpumalanga	NHLS Pathology System TrakCare LIS			2018-04-05	UNKNOWN	Female	N/A	17	15-19																								Laboratory confirmed		ABRS5304POF	2018-04-05				PI00465157
Bilharzia (schistosomiasis)	11847	Laboratory notification	Arthurstone Clinic	Bushbuckridge	Ehlanzeni	Mpumalanga	NHLS Pathology System TrakCare LIS			2018-04-05	UNKNOWN	Male	N/A	20	20-24																								Laboratory confirmed		ABWH4752POF	2018-04-05				PI00465159
Bilharzia (schistosomiasis)	11848	Laboratory notification	Mkhuhlu Clinic	Bushbuckridge	Ehlanzeni	Mpumalanga	NHLS Pathology System TrakCare LIS			2018-04-05	UNKNOWN	Male	N/A	11	10-14																								Laboratory confirmed		ABUY4662POF	2018-04-05				PI00465162
Bilharzia (schistosomiasis)	11850	Laboratory notification	Arthurstone Clinic	Bushbuckridge	Ehlanzeni	Mpumalanga	NHLS Pathology System TrakCare LIS			2018-04-05	UNKNOWN	Male	N/A	7	5-9																								Laboratory confirmed		ABWH4751POF	2018-04-05				PI00465172
Bilharzia (schistosomiasis)	11851	Laboratory notification	Oakley Clinic	Bushbuckridge	Ehlanzeni	Mpumalanga	NHLS Pathology System TrakCare LIS			2018-04-05	UNKNOWN	Male	N/A	17	15-19																								Laboratory confirmed		ABLN8948POF	2018-04-04				PI00526176,PI00465178
Bilharzia (schistosomiasis)	11852	Laboratory notification	Jim Brown Phc Clinic	Bushbuckridge	Ehlanzeni	Mpumalanga	NHLS Pathology System TrakCare LIS			2018-04-05	UNKNOWN	Male	N/A	17	15-19																								Laboratory confirmed		ABQP9895POF	2018-04-03				PI00465183
Bilharzia (schistosomiasis)	11853	Laboratory notification	Oakley Clinic	Bushbuckridge	Ehlanzeni	Mpumalanga	NHLS Pathology System TrakCare LIS			2018-04-05	UNKNOWN	Male	N/A	18	15-19																								Laboratory confirmed		ABLN8945POF	2018-04-05				PI00465192
Bilharzia (schistosomiasis)	11854	Laboratory notification	Jim Brown Phc Clinic	Bushbuckridge	Ehlanzeni	Mpumalanga	NHLS Pathology System TrakCare LIS			2018-04-05	UNKNOWN	Male	N/A	10	10-14																								Laboratory confirmed		ABWH5051POF	2018-04-03				PI00465194
Bilharzia (schistosomiasis)	11855	Laboratory notification	Matikwana Hospital	Bushbuckridge	Ehlanzeni	Mpumalanga	NHLS Pathology System TrakCare LIS			2018-04-08	18418/16	Male	N/A	26	25-29																								Laboratory confirmed		ACVL7957NOF	2018-04-06				PI00465329
Bilharzia (schistosomiasis)	11856	Laboratory notification	Belfast Trust Clinic	Bushbuckridge	Ehlanzeni	Mpumalanga	NHLS Pathology System TrakCare LIS			2018-03-12	UNKNOWN	Male	N/A	8	5-9																								Laboratory confirmed		ABQP9550POF	2018-03-11				PIM0001257
Bilharzia (schistosomiasis)	11857	Laboratory notification	Oakley Clinic	Bushbuckridge	Ehlanzeni	Mpumalanga	NHLS Pathology System TrakCare LIS			2018-03-12	UNKNOWN	Male	N/A	16	15-19																								Laboratory confirmed		ABSB9883POF	2018-03-12				PIM0001258
Bilharzia (schistosomiasis)	11858	Laboratory notification	Belfast Trust Clinic	Bushbuckridge	Ehlanzeni	Mpumalanga	NHLS Pathology System TrakCare LIS			2018-03-12	UNKNOWN	Male	N/A	3	0-4																								Laboratory confirmed		ABQP9549POF	2018-03-11				PIM0001259
Bilharzia (schistosomiasis)	11859	Laboratory notification	Oakley Clinic	Bushbuckridge	Ehlanzeni	Mpumalanga	NHLS Pathology System TrakCare LIS			2018-03-12	UNKNOWN	Male	N/A	16	15-19																								Laboratory confirmed		ABSB9641POF	2018-03-12				PIM0001260
Bilharzia (schistosomiasis)	11860	Laboratory notification	Cork Clinic	Bushbuckridge	Ehlanzeni	Mpumalanga	NHLS Pathology System TrakCare LIS			2018-03-27	UNKNOWN	Male	N/A	14	10-14				MKHUHLU	MPZA																			Laboratory confirmed		ABWH4665POF	2018-03-27				PIM0001366
Bilharzia (schistosomiasis)	11861	Laboratory notification	Calcutta Clinic	Bushbuckridge	Ehlanzeni	Mpumalanga	NHLS Pathology System TrakCare LIS			2018-03-27	UNKNOWN	Male	N/A	13	10-14																								Laboratory confirmed		ABWH4251POF	2018-03-27				PIM0001367
Bilharzia (schistosomiasis)	11862	Laboratory notification	Machadodorp Clinic	Emakhazeni	Nkangala	Mpumalanga	NHLS Pathology System TrakCare LIS			2018-03-02	5198-18	Male	N/A	11	10-14																								Laboratory confirmed		ACRU4910NOF	2018-02-28				PJ00481421
Bilharzia (schistosomiasis)	11875	Laboratory notification	Zwelisha Clinic [Kabokweni]	City of Mbombela	Ehlanzeni	Mpumalanga	NHLS Pathology System TrakCare LIS			2017-09-07	9990/17	Male	N/A	20	20-24																								Laboratory confirmed		ABSB3480POF	2017-09-05				PK01998613
Bilharzia (schistosomiasis)	11887	Laboratory notification	Msogwaba Clinic	City of Mbombela	Ehlanzeni	Mpumalanga	NHLS Pathology System TrakCare LIS			2017-09-30	17/25409	Female	N/A	11	10-14																								Laboratory confirmed		ABOJ8252POF	2017-09-29				PK02018322
Bilharzia (schistosomiasis)	11888	Laboratory notification	Msogwaba Clinic	City of Mbombela	Ehlanzeni	Mpumalanga	NHLS Pathology System TrakCare LIS			2017-09-30	17/25480	Male	N/A	11	10-14																								Laboratory confirmed		ABLF9774POF	2017-09-29				PK02018324
Bilharzia (schistosomiasis)	11889	Laboratory notification	Msogwaba Clinic	City of Mbombela	Ehlanzeni	Mpumalanga	NHLS Pathology System TrakCare LIS			2017-09-30	17/25484	Male	N/A	13	10-14																								Laboratory confirmed		ABLF9775POF	2017-09-29				PK02216966,PK02018325
Bilharzia (schistosomiasis)	11890	Laboratory notification	Manzini Clinic	City of Mbombela	Ehlanzeni	Mpumalanga	NHLS Pathology System TrakCare LIS			2017-09-30	1926/17	Male	N/A	12	10-14																								Laboratory confirmed		ABLG2297POF	2017-09-29				PK02018326
Bilharzia (schistosomiasis)	11891	Laboratory notification	Jerusalem Clinic	City of Mbombela	Ehlanzeni	Mpumalanga	NHLS Pathology System TrakCare LIS			2017-09-30	3768	Male	N/A	Unknown	Unknown																								Laboratory confirmed		ACCF6497NOF	2017-09-29				PK02018403
Bilharzia (schistosomiasis)	11892	Laboratory notification	Sand River Clinic	City of Mbombela	Ehlanzeni	Mpumalanga	NHLS Pathology System TrakCare LIS			2017-09-30	4517/17	Male	N/A	8	5-9																								Laboratory confirmed		ABOK3757POF	2017-09-29				PK02018408
Bilharzia (schistosomiasis)	11893	Laboratory notification	Sand River Clinic	City of Mbombela	Ehlanzeni	Mpumalanga	NHLS Pathology System TrakCare LIS			2017-09-30	367/17	Male	N/A	18	15-19																								Laboratory confirmed		ABOK3758POF	2017-09-29				PK02018412
Bilharzia (schistosomiasis)	11895	Laboratory notification	Rob Ferreira Hospital	City of Mbombela	Ehlanzeni	Mpumalanga	NHLS Pathology System TrakCare LIS			2018-03-05	UNKNOWN	Female	N/A	24	20-24																								Laboratory confirmed		ACVG0740NOF	2018-02-20				PK02140404
Bilharzia (schistosomiasis)	11896	Laboratory notification	Luphisi Clinic	City of Mbombela	Ehlanzeni	Mpumalanga	NHLS Pathology System TrakCare LIS			2018-02-24	18/247	Male	N/A	19	15-19																								Laboratory confirmed		ABLD8813POF	2018-02-23				PK02142777
Bilharzia (schistosomiasis)	11897	Laboratory notification	Cathyville Clinic	City of Mbombela	Ehlanzeni	Mpumalanga	NHLS Pathology System TrakCare LIS			2018-02-28	UNKNOWN	Female	N/A	2	0-4																								Laboratory confirmed		ABVB9466POF	2018-02-27				PK02145204
Bilharzia (schistosomiasis)	11898	Laboratory notification	Zwelisha Clinic [Kabokweni]	City of Mbombela	Ehlanzeni	Mpumalanga	NHLS Pathology System TrakCare LIS			2018-02-28	2030/18	Male	N/A	12	10-14																								Laboratory confirmed		ABTE5827POF	2018-02-26				PK02145251
Bilharzia (schistosomiasis)	11899	Laboratory notification	Sand River Clinic	City of Mbombela	Ehlanzeni	Mpumalanga	NHLS Pathology System TrakCare LIS			2018-02-28	1026	Male	N/A	10	10-14																								Laboratory confirmed		ABQO3001POF	2018-02-27				PK02145346
Bilharzia (schistosomiasis)	11900	Laboratory notification	Brondal Clinic	Thaba Chweu	Ehlanzeni	Mpumalanga	NHLS Pathology System TrakCare LIS			2018-02-28	285/18	Female	N/A	19	15-19																								Laboratory confirmed		ABQO3354POF	2018-02-27				PK02145352
Bilharzia (schistosomiasis)	11901	Laboratory notification	Low's Creek Clinic	City of Mbombela	Ehlanzeni	Mpumalanga	NHLS Pathology System TrakCare LIS			2018-03-01	UNKNOWN	Male	N/A	12	10-14																								Laboratory confirmed		AHNC9895	2018-02-28				PK02146508
Bilharzia (schistosomiasis)	11902	Laboratory notification	Mpakene Clinic	City of Mbombela	Ehlanzeni	Mpumalanga	NHLS Pathology System TrakCare LIS			2018-03-01	18/120	Female	N/A	22	20-24																								Laboratory confirmed		ABLC1399POF	2018-02-28				PK02146522
Bilharzia (schistosomiasis)	11903	Laboratory notification	Renee Phc Clinic	City of Mbombela	Ehlanzeni	Mpumalanga	NHLS Pathology System TrakCare LIS			2018-03-01	UNKNOWN	Male	N/A	10	10-14																								Laboratory confirmed		ABRX4406POF	2018-02-28				PK02146524,PA00260129
Bilharzia (schistosomiasis)	11904	Laboratory notification	Eziweni Clinic	City of Mbombela	Ehlanzeni	Mpumalanga	NHLS Pathology System TrakCare LIS			2018-03-01	UNKNOWN	Female	N/A	11	10-14																								Laboratory confirmed		ACOI6370NOF	2018-02-28				PK02146526
Bilharzia (schistosomiasis)	11905	Laboratory notification	Mpakene Clinic	City of Mbombela	Ehlanzeni	Mpumalanga	NHLS Pathology System TrakCare LIS			2018-03-01	18/121	Male	N/A	12	10-14																								Laboratory confirmed		ABEM2428POF	2018-02-28				PK02146535
Bilharzia (schistosomiasis)	11906	Laboratory notification	Hazyview Fixed Clinic	City of Mbombela	Ehlanzeni	Mpumalanga	NHLS Pathology System TrakCare LIS			2018-03-01	5060/18	Male	N/A	26	25-29																								Laboratory confirmed		ABVA5279POF	2018-02-28				PK02146561
Bilharzia (schistosomiasis)	11907	Laboratory notification	Msogwaba Clinic	City of Mbombela	Ehlanzeni	Mpumalanga	NHLS Pathology System TrakCare LIS			2018-03-02	7345/18	Male	N/A	Unknown	Unknown																								Laboratory confirmed		ABTH1996POF	2018-03-01				PK02147668
Bilharzia (schistosomiasis)	11908	Laboratory notification	Eziweni Clinic	City of Mbombela	Ehlanzeni	Mpumalanga	NHLS Pathology System TrakCare LIS			2018-03-02	UNKNOWN	Male	N/A	14	10-14																								Laboratory confirmed		ACOZ4931NOF	2018-03-01				PK02147671
Bilharzia (schistosomiasis)	11909	Laboratory notification	Eziweni Clinic	City of Mbombela	Ehlanzeni	Mpumalanga	NHLS Pathology System TrakCare LIS			2018-03-02	UNKNOWN	Male	N/A	13	10-14																								Laboratory confirmed		ACOZ4934NOF	2018-03-01				PK02147679
Bilharzia (schistosomiasis)	11910	Laboratory notification	Eziweni Clinic	City of Mbombela	Ehlanzeni	Mpumalanga	NHLS Pathology System TrakCare LIS			2018-03-02	EZ2375	Male	N/A	12	10-14																								Laboratory confirmed		ACOZ4932NOF	2018-03-01				PK02147681
Bilharzia (schistosomiasis)	11911	Laboratory notification	Eziweni Clinic	City of Mbombela	Ehlanzeni	Mpumalanga	NHLS Pathology System TrakCare LIS			2018-03-02	EZ2017/18	Male	N/A	14	10-14																								Laboratory confirmed		ACOZ4936NOF	2018-03-01				PK02147685
Bilharzia (schistosomiasis)	11912	Laboratory notification	Mthimba Clinic	City of Mbombela	Ehlanzeni	Mpumalanga	NHLS Pathology System TrakCare LIS			2018-03-02	13/904	Male	N/A	Unknown	Unknown																								Laboratory confirmed		ABTH0471POF	2018-02-27				PK02147755
Bilharzia (schistosomiasis)	11913	Laboratory notification	Sand River Clinic	City of Mbombela	Ehlanzeni	Mpumalanga	NHLS Pathology System TrakCare LIS			2018-03-02	388/16	Male	N/A	12	10-14																								Laboratory confirmed		ABVC0665POF	2018-03-01				PK02147757
Bilharzia (schistosomiasis)	11914	Laboratory notification	Sand River Clinic	City of Mbombela	Ehlanzeni	Mpumalanga	NHLS Pathology System TrakCare LIS			2018-03-02	1094/18	Male	N/A	12	10-14																								Laboratory confirmed		ABVC0664POF	2018-03-01				PK02147759
Bilharzia (schistosomiasis)	11916	Laboratory notification	Msogwaba Clinic	City of Mbombela	Ehlanzeni	Mpumalanga	NHLS Pathology System TrakCare LIS			2018-03-03	7420/18	Male	N/A	12	10-14																								Laboratory confirmed		ABVB8169POF	2018-03-02				PK02148692
Bilharzia (schistosomiasis)	11917	Laboratory notification	Msogwaba Clinic	City of Mbombela	Ehlanzeni	Mpumalanga	NHLS Pathology System TrakCare LIS			2018-03-03	7428/18	Male	N/A	5	5-9																								Laboratory confirmed		ABVB8172POF	2018-03-02				PK02148696
Bilharzia (schistosomiasis)	11918	Laboratory notification	Mbuzini Clinic	Nkomazi	Ehlanzeni	Mpumalanga	NHLS Pathology System TrakCare LIS			2018-03-03	UNKNOWN	Male	N/A	9	5-9																								Laboratory confirmed		ABQO0851POF	2018-03-02				PK02148709
Bilharzia (schistosomiasis)	11919	Laboratory notification	Msogwaba Clinic	City of Mbombela	Ehlanzeni	Mpumalanga	NHLS Pathology System TrakCare LIS			2018-03-20	MSO25110/18	Female	N/A	43	40-44																								Laboratory confirmed		AAND8676CNF	2018-03-02				PK02149778
Bilharzia (schistosomiasis)	11920	Laboratory notification	Nelspruit Chc	City of Mbombela	Ehlanzeni	Mpumalanga	NHLS Pathology System TrakCare LIS			2018-03-06	18/3332	Male	N/A	Unknown	Unknown																								Laboratory confirmed		ABSB0878POF	2018-03-05				PK02150240
Bilharzia (schistosomiasis)	11921	Laboratory notification	Kanyamazane Health Centre	City of Mbombela	Ehlanzeni	Mpumalanga	NHLS Pathology System TrakCare LIS			2018-03-06	18/10519	Male	N/A	16	15-19																								Laboratory confirmed		ABLC8671POF	2018-03-05				PK02150267
Bilharzia (schistosomiasis)	11922	Laboratory notification	Zwelisha Clinic [Kabokweni]	City of Mbombela	Ehlanzeni	Mpumalanga	NHLS Pathology System TrakCare LIS			2018-03-06	207518	Male	N/A	10	10-14																								Laboratory confirmed		ABLE3545POF	2018-03-04				PK02150270
Bilharzia (schistosomiasis)	11923	Laboratory notification	Msogwaba Clinic	City of Mbombela	Ehlanzeni	Mpumalanga	NHLS Pathology System TrakCare LIS			2018-03-06	1766808	Male	N/A	9	5-9																								Laboratory confirmed		ABVB8174POF	2018-03-05				PK02150278
Bilharzia (schistosomiasis)	11924	Laboratory notification	Low's Creek Clinic	City of Mbombela	Ehlanzeni	Mpumalanga	NHLS Pathology System TrakCare LIS			2018-03-07	UNKNOWN	Male	N/A	27	25-29																								Laboratory confirmed		ABEO6828POF	2018-03-06				PK02151238
Bilharzia (schistosomiasis)	11925	Laboratory notification	Msogwaba Clinic	City of Mbombela	Ehlanzeni	Mpumalanga	NHLS Pathology System TrakCare LIS			2018-03-07	7575/18	Male	N/A	Unknown	Unknown																								Laboratory confirmed		ABTH1998POF	2018-03-06				PK02151323
Bilharzia (schistosomiasis)	11926	Laboratory notification	Msogwaba Clinic	City of Mbombela	Ehlanzeni	Mpumalanga	NHLS Pathology System TrakCare LIS			2018-03-08	781818	Male	N/A	18	15-19																								Laboratory confirmed		ABTH1315POF	2018-03-07				PK02152455
Bilharzia (schistosomiasis)	11927	Laboratory notification	Msogwaba Clinic	City of Mbombela	Ehlanzeni	Mpumalanga	NHLS Pathology System TrakCare LIS			2018-03-08	774518	Female	N/A	20	20-24																								Laboratory confirmed		ABVB5312POF	2018-03-06				PK02152458
Bilharzia (schistosomiasis)	11928	Laboratory notification	Sand River Clinic	City of Mbombela	Ehlanzeni	Mpumalanga	NHLS Pathology System TrakCare LIS			2018-03-08	1157/18	Male	N/A	13	10-14				ELEPHANT																				Laboratory confirmed		ABVB9562POF	2018-03-06				PK02152523
Bilharzia (schistosomiasis)	11929	Laboratory notification	Shabalala Clinic	City of Mbombela	Ehlanzeni	Mpumalanga	NHLS Pathology System TrakCare LIS			2018-03-08	T2237	Male	N/A	10	10-14																								Laboratory confirmed		ABRY2619POF	2018-03-07				PK02152529
Bilharzia (schistosomiasis)	11930	Laboratory notification	Hazyview Fixed Clinic	City of Mbombela	Ehlanzeni	Mpumalanga	NHLS Pathology System TrakCare LIS			2018-03-08	553918	Male	N/A	16	15-19																								Laboratory confirmed		ABVA5456POF	2018-03-07				PK02152531
Bilharzia (schistosomiasis)	11931	Laboratory notification	Brondal Clinic	Thaba Chweu	Ehlanzeni	Mpumalanga	NHLS Pathology System TrakCare LIS			2018-03-08	126917	Male	N/A	21	20-24																								Laboratory confirmed		ABQO3377POF	2018-03-07				PK02152606
Bilharzia (schistosomiasis)	11932	Laboratory notification	Louieville Phc Clinic	Nkomazi	Ehlanzeni	Mpumalanga	NHLS Pathology System TrakCare LIS			2018-03-09	UNKNOWN	Female	N/A	6	5-9																								Laboratory confirmed		ABQP2744POF	2018-03-08				PK02153557
Bilharzia (schistosomiasis)	11933	Laboratory notification	Eziweni Clinic	City of Mbombela	Ehlanzeni	Mpumalanga	NHLS Pathology System TrakCare LIS			2018-03-09	6891/14	Male	N/A	15	15-19																								Laboratory confirmed		ABQO5252POF	2018-03-08				PK02153560
Bilharzia (schistosomiasis)	11934	Laboratory notification	Zwelisha Clinic [Kabokweni]	City of Mbombela	Ehlanzeni	Mpumalanga	NHLS Pathology System TrakCare LIS			2018-03-09	378/16	Male	N/A	10	10-14																								Laboratory confirmed		ABTE5838POF	2018-03-08				PK02153566
Bilharzia (schistosomiasis)	11935	Laboratory notification	Glenthorpe Phc Clinic	City of Mbombela	Ehlanzeni	Mpumalanga	NHLS Pathology System TrakCare LIS			2018-03-09	UNKNOWN	Male	N/A	28	25-29																								Laboratory confirmed		AAVV1627POF	2018-03-08				PK02153569
Bilharzia (schistosomiasis)	11936	Laboratory notification	Luphisi Clinic	City of Mbombela	Ehlanzeni	Mpumalanga	NHLS Pathology System TrakCare LIS			2018-03-10	16/594	Male	N/A	12	10-14																								Laboratory confirmed		ABDQ2267POF	2018-03-09				PK02154682
Bilharzia (schistosomiasis)	11937	Laboratory notification	Zwelisha Clinic [Kabokweni]	City of Mbombela	Ehlanzeni	Mpumalanga	NHLS Pathology System TrakCare LIS			2018-03-10	282/18	Male	N/A	9	5-9																								Laboratory confirmed		ABRW4157POF	2018-03-09				PK02154688
Bilharzia (schistosomiasis)	11938	Laboratory notification	Zwelisha Clinic [Kabokweni]	City of Mbombela	Ehlanzeni	Mpumalanga	NHLS Pathology System TrakCare LIS			2018-03-10	203818	Male	N/A	32	30-34																								Laboratory confirmed		ABRW4156POF	2018-03-09				PK02154690
Bilharzia (schistosomiasis)	11939	Laboratory notification	Mthimba Clinic	City of Mbombela	Ehlanzeni	Mpumalanga	NHLS Pathology System TrakCare LIS			2018-03-10	302308	Male	N/A	12	10-14																								Laboratory confirmed		ABTH0487POF	2018-03-09				PK02154739
Bilharzia (schistosomiasis)	11940	Laboratory notification	Shabalala Clinic	City of Mbombela	Ehlanzeni	Mpumalanga	NHLS Pathology System TrakCare LIS			2018-03-10	UNKNOWN	Male	N/A	11	10-14																								Laboratory confirmed		ACVI5415NOF	2018-03-09				PK02154741
Bilharzia (schistosomiasis)	11941	Laboratory notification	Sand River Clinic	City of Mbombela	Ehlanzeni	Mpumalanga	NHLS Pathology System TrakCare LIS			2018-03-10	167215	Male	N/A	10	10-14																								Laboratory confirmed		ABVB9572POF	2018-03-09				PK02154742
Bilharzia (schistosomiasis)	11942	Laboratory notification	Phola Nsikazi Health Centre	City of Mbombela	Ehlanzeni	Mpumalanga	NHLS Pathology System TrakCare LIS			2018-03-10	13172	Male	N/A	15	15-19																								Laboratory confirmed		ABVA4319POF	2018-03-09				PK02154748
Bilharzia (schistosomiasis)	11943	Laboratory notification	White River Municipal Clinic	City of Mbombela	Ehlanzeni	Mpumalanga	NHLS Pathology System TrakCare LIS			2018-03-10	38618	Male	N/A	16	15-19																								Laboratory confirmed		ABPB5051NOF	2018-03-09				PK02154751
Bilharzia (schistosomiasis)	11944	Laboratory notification	Mthimba Clinic	City of Mbombela	Ehlanzeni	Mpumalanga	NHLS Pathology System TrakCare LIS			2018-03-10	18/1444	Male	N/A	13	10-14																								Laboratory confirmed		ABQO3252POF	2018-03-09				PK02154775
Bilharzia (schistosomiasis)	11945	Laboratory notification	Clau-clau Clinic	City of Mbombela	Ehlanzeni	Mpumalanga	NHLS Pathology System TrakCare LIS			2018-03-13	12/0318	Male	N/A	19	15-19																								Laboratory confirmed		ABDP0486POF	2018-03-12				PK02156363
Bilharzia (schistosomiasis)	11946	Laboratory notification	Matsulu Health Centre	City of Mbombela	Ehlanzeni	Mpumalanga	NHLS Pathology System TrakCare LIS			2018-03-13	7503/18	Male	N/A	14	10-14																								Laboratory confirmed		ABRY2817POF	2018-03-12				PK02156368
Bilharzia (schistosomiasis)	11947	Laboratory notification	Jerusalem Clinic	City of Mbombela	Ehlanzeni	Mpumalanga	NHLS Pathology System TrakCare LIS			2018-03-13	4620	Male	N/A	13	10-14																								Laboratory confirmed		ACTP6197NOF	2018-03-11				PK02156394
Bilharzia (schistosomiasis)	11949	Laboratory notification	Sand River Clinic	City of Mbombela	Ehlanzeni	Mpumalanga	NHLS Pathology System TrakCare LIS			2018-03-13	1283/18	Male	N/A	9	5-9																								Laboratory confirmed		ABVB9574POF	2018-03-12				PK02156418
Bilharzia (schistosomiasis)	11950	Laboratory notification	Brondal Clinic	Thaba Chweu	Ehlanzeni	Mpumalanga	NHLS Pathology System TrakCare LIS			2018-03-13	203/18	Male	N/A	25	25-29																								Laboratory confirmed		ABQO3386POF	2018-03-12				PK02156461
Bilharzia (schistosomiasis)	11951	Laboratory notification	Zwelisha Clinic [Kabokweni]	City of Mbombela	Ehlanzeni	Mpumalanga	NHLS Pathology System TrakCare LIS			2018-03-14	246318	Male	N/A	9	5-9																								Laboratory confirmed		ABRW4161POF	2018-03-12				PK02157530
Bilharzia (schistosomiasis)	11952	Laboratory notification	Louieville Phc Clinic	Nkomazi	Ehlanzeni	Mpumalanga	NHLS Pathology System TrakCare LIS			2018-03-14	LV006629	Male	N/A	22	20-24																								Laboratory confirmed		ABLG0063POF	2018-03-13				PK02157597
Bilharzia (schistosomiasis)	11953	Laboratory notification	Barberton Clinic	City of Mbombela	Ehlanzeni	Mpumalanga	NHLS Pathology System TrakCare LIS			2018-03-14	TOWN 13/122	Female	N/A	4	0-4																								Laboratory confirmed		ABUV0859POF	2018-03-12				PK02157673
Bilharzia (schistosomiasis)	11954	Laboratory notification	Phola Nsikazi Health Centre	City of Mbombela	Ehlanzeni	Mpumalanga	NHLS Pathology System TrakCare LIS			2018-03-14	13416	Male	N/A	13	10-14																								Laboratory confirmed		ABVA4322POF	2018-03-13				PK02157701
Bilharzia (schistosomiasis)	11955	Laboratory notification	Eziweni Clinic	City of Mbombela	Ehlanzeni	Mpumalanga	NHLS Pathology System TrakCare LIS			2018-03-16	2835-18	Male	N/A	29	25-29																								Laboratory confirmed		ACOW7522NOF	2018-03-15				PK02160187
Bilharzia (schistosomiasis)	11956	Laboratory notification	Msogwaba Clinic	City of Mbombela	Ehlanzeni	Mpumalanga	NHLS Pathology System TrakCare LIS			2018-03-19	32618	Male	N/A	16	15-19																								Laboratory confirmed		ABVB5314POF	2018-03-16				PK02161300
Bilharzia (schistosomiasis)	11957	Laboratory notification	Sand River Clinic	City of Mbombela	Ehlanzeni	Mpumalanga	NHLS Pathology System TrakCare LIS			2018-03-19	385317	Male	N/A	15	15-19																								Laboratory confirmed		ABVB9582POF	2018-03-16				PK02161323
Bilharzia (schistosomiasis)	11958	Laboratory notification	Eziweni Clinic	City of Mbombela	Ehlanzeni	Mpumalanga	NHLS Pathology System TrakCare LIS			2018-03-20	EZ3145	Male	N/A	9	5-9																								Laboratory confirmed		ACOZ4877NOF	2018-03-19				PK02163146
Bilharzia (schistosomiasis)	11959	Laboratory notification	Shabalala Clinic	City of Mbombela	Ehlanzeni	Mpumalanga	NHLS Pathology System TrakCare LIS			2018-03-20	T3687	Male	N/A	12	10-14																								Laboratory confirmed		ABRW4630POF	2018-03-19				PK02163178
Bilharzia (schistosomiasis)	11960	Laboratory notification	Zwelisha Clinic [Kabokweni]	City of Mbombela	Ehlanzeni	Mpumalanga	NHLS Pathology System TrakCare LIS			2018-03-22	256118	Female	N/A	6	5-9																								Laboratory confirmed		ABVA3805POF	2018-03-19				PK02164264
Bilharzia (schistosomiasis)	11961	Laboratory notification	Boulders Clinic	Nkomazi	Ehlanzeni	Mpumalanga	NHLS Pathology System TrakCare LIS			2018-03-22	UNKNOWN	Male	N/A	13	10-14																								Laboratory confirmed		ABOK7073POF	2018-03-20				PK02164266
Bilharzia (schistosomiasis)	11962	Laboratory notification	Sibuyile Clinic	City of Mbombela	Ehlanzeni	Mpumalanga	NHLS Pathology System TrakCare LIS			2018-03-22	UNKNOWN	Female	N/A	8	5-9																								Laboratory confirmed		ABVB5845POF	2018-03-19				PK02164280
Bilharzia (schistosomiasis)	11963	Laboratory notification	Mthimba Clinic	City of Mbombela	Ehlanzeni	Mpumalanga	NHLS Pathology System TrakCare LIS			2018-03-22	18/1814	Male	N/A	Unknown	Unknown																								Laboratory confirmed		ABTH0500POF	2018-03-19				PK02164394
Bilharzia (schistosomiasis)	11964	Laboratory notification	Sand River Clinic	City of Mbombela	Ehlanzeni	Mpumalanga	NHLS Pathology System TrakCare LIS			2018-03-22	128818	Male	N/A	10	10-14																								Laboratory confirmed		ABOK3900POF	2018-03-20				PK02164396,PI00465169
Bilharzia (schistosomiasis)	11965	Laboratory notification	Zwelisha Clinic [Kabokweni]	City of Mbombela	Ehlanzeni	Mpumalanga	NHLS Pathology System TrakCare LIS			2018-03-23	2555/18	Male	N/A	12	10-14																								Laboratory confirmed		ABVA3807POF	2018-03-21				PK02165953
Bilharzia (schistosomiasis)	11966	Laboratory notification	Zwelisha Clinic [Kabokweni]	City of Mbombela	Ehlanzeni	Mpumalanga	NHLS Pathology System TrakCare LIS			2018-03-23	754518	Male	N/A	14	10-14																								Laboratory confirmed		ABRW4178POF	2018-03-21				PK02165954
Bilharzia (schistosomiasis)	11967	Laboratory notification	Rob Ferreira Hospital	City of Mbombela	Ehlanzeni	Mpumalanga	NHLS Pathology System TrakCare LIS			2018-03-23	2557/18	Male	N/A	14	10-14																								Laboratory confirmed		ABVA3808POF	2018-03-22				PK02165956
Bilharzia (schistosomiasis)	11968	Laboratory notification	Mthimba Clinic	City of Mbombela	Ehlanzeni	Mpumalanga	NHLS Pathology System TrakCare LIS			2018-03-23	18/1873	Male	N/A	13	10-14																								Laboratory confirmed		ABRY3086POF	2018-03-22				PK02166104
Bilharzia (schistosomiasis)	11969	Laboratory notification	Sand River Clinic	City of Mbombela	Ehlanzeni	Mpumalanga	NHLS Pathology System TrakCare LIS			2018-03-23	153618	Unknown	N/A	10	10-14																								Laboratory confirmed		ABVB9585POF	2018-03-22				PK02166107
Bilharzia (schistosomiasis)	11970	Laboratory notification	Low's Creek Clinic	City of Mbombela	Ehlanzeni	Mpumalanga	NHLS Pathology System TrakCare LIS			2018-03-24	UNKNOWN	Male	N/A	4	0-4																								Laboratory confirmed		ABQP2221POF	2018-03-23				PK02167497
Bilharzia (schistosomiasis)	11971	Laboratory notification	Shabalala Clinic	City of Mbombela	Ehlanzeni	Mpumalanga	NHLS Pathology System TrakCare LIS			2018-03-24	T3797	Male	N/A	21	20-24																								Laboratory confirmed		ABRY2634POF	2018-03-22				PK02167574
Bilharzia (schistosomiasis)	11972	Laboratory notification	Hazyview Fixed Clinic	City of Mbombela	Ehlanzeni	Mpumalanga	NHLS Pathology System TrakCare LIS			2018-03-27	UNKNOWN	Male	N/A	23	20-24																								Laboratory confirmed		ABVB7953POF	2018-03-26				PK02227256,PK02169294
Bilharzia (schistosomiasis)	11973	Laboratory notification	M'africa Phc Clinic	City of Mbombela	Ehlanzeni	Mpumalanga	NHLS Pathology System TrakCare LIS			2018-03-27	9898/18	Male	N/A	29	25-29																								Laboratory confirmed		ACVP7700NOF	2018-03-25				PK02169298
Bilharzia (schistosomiasis)	11974	Laboratory notification	Brondal Clinic	Thaba Chweu	Ehlanzeni	Mpumalanga	NHLS Pathology System TrakCare LIS			2018-03-27	60/94	Female	N/A	20	20-24				EMKHUKHWHINI																				Laboratory confirmed		ABDQ9809POF	2018-03-26				PK02169402
Bilharzia (schistosomiasis)	11975	Laboratory notification	Zwelisha Clinic [Kabokweni]	City of Mbombela	Ehlanzeni	Mpumalanga	NHLS Pathology System TrakCare LIS			2018-03-28	2548/18	Unknown	N/A	15	15-19																								Laboratory confirmed		ABRW4184POF	2018-03-26				PK02170081
Bilharzia (schistosomiasis)	11976	Laboratory notification	Sibuyile Clinic	City of Mbombela	Ehlanzeni	Mpumalanga	NHLS Pathology System TrakCare LIS			2018-03-28	18/3054	Male	N/A	13	10-14																								Laboratory confirmed		ABLD7832POF	2018-03-26				PK02170089
Bilharzia (schistosomiasis)	11977	Laboratory notification	Glenthorpe Phc Clinic	City of Mbombela	Ehlanzeni	Mpumalanga	NHLS Pathology System TrakCare LIS			2018-03-28	P15/3/18	Female	N/A	25	25-29																								Laboratory confirmed		ABVA4501POF	2018-03-26				PK02170113
Bilharzia (schistosomiasis)	11978	Laboratory notification	Zwelisha Clinic [Kabokweni]	City of Mbombela	Ehlanzeni	Mpumalanga	NHLS Pathology System TrakCare LIS			2018-03-28	7373/15	Male	N/A	11	10-14																								Laboratory confirmed		ABRW4182POF	2018-03-23				PK02337628,PK02170117
Bilharzia (schistosomiasis)	11979	Laboratory notification	Renee Phc Clinic	City of Mbombela	Ehlanzeni	Mpumalanga	NHLS Pathology System TrakCare LIS			2018-03-28	RTHC	Male	N/A	6	5-9																								Laboratory confirmed		ABRX4281POF	2018-03-26				PK02170121
Bilharzia (schistosomiasis)	11980	Laboratory notification	Kaapmuiden Clinic	City of Mbombela	Ehlanzeni	Mpumalanga	NHLS Pathology System TrakCare LIS			2018-03-29	621/18	Male	N/A	25	25-29																								Laboratory confirmed		ABOK2594POF	2018-03-28				PK02171124
Bilharzia (schistosomiasis)	11981	Laboratory notification	Louieville Phc Clinic	Nkomazi	Ehlanzeni	Mpumalanga	NHLS Pathology System TrakCare LIS			2018-03-29	LV411/009	Male	N/A	20	20-24																								Laboratory confirmed		ABQP2747POF	2018-03-27				PK02171130
Bilharzia (schistosomiasis)	11982	Laboratory notification	M'africa Phc Clinic	City of Mbombela	Ehlanzeni	Mpumalanga	NHLS Pathology System TrakCare LIS			2018-03-29	UNKNOWN	Male	N/A	12	10-14																								Laboratory confirmed		AAWY8556POF	2018-03-28				PK02171159
Bilharzia (schistosomiasis)	11983	Laboratory notification	Sabie Hospital	Thaba Chweu	Ehlanzeni	Mpumalanga	NHLS Pathology System TrakCare LIS			2018-04-03	18/1234	Female	N/A	Unknown	Unknown																								Laboratory confirmed		ACYL7238NOF	2018-03-28				PK02171965
Bilharzia (schistosomiasis)	11984	Laboratory notification	Zwelisha Clinic [Kabokweni]	City of Mbombela	Ehlanzeni	Mpumalanga	NHLS Pathology System TrakCare LIS			2018-03-30	2649/18	Male	N/A	8	5-9																								Laboratory confirmed		ABRW4189POF	2018-03-28				PK02172251
Bilharzia (schistosomiasis)	11985	Laboratory notification	Zwelisha Clinic [Kabokweni]	City of Mbombela	Ehlanzeni	Mpumalanga	NHLS Pathology System TrakCare LIS			2018-03-30	2650/18	Male	N/A	9	5-9																								Laboratory confirmed		ABRW4188POF	2018-03-28				PK02378021,PK02172264
Bilharzia (schistosomiasis)	11986	Laboratory notification	Shabalala Clinic	City of Mbombela	Ehlanzeni	Mpumalanga	NHLS Pathology System TrakCare LIS			2018-03-30	T3997	Male	N/A	11	10-14																								Laboratory confirmed		ABTC3983POF	2018-03-28				PK02172273
Bilharzia (schistosomiasis)	11987	Laboratory notification	Zwelisha Clinic [Kabokweni]	City of Mbombela	Ehlanzeni	Mpumalanga	NHLS Pathology System TrakCare LIS			2018-03-30	2644/18	Female	N/A	6	5-9																								Laboratory confirmed		ABVA3813POF	2018-03-28				PK02172275
Bilharzia (schistosomiasis)	11988	Laboratory notification	Strydom Block Clinic	Nkomazi	Ehlanzeni	Mpumalanga	NHLS Pathology System TrakCare LIS			2018-03-30	UNKNOWN	Male	N/A	13	10-14																								Laboratory confirmed		ABQO2169POF	2018-03-29				PK02172290
Bilharzia (schistosomiasis)	11989	Laboratory notification	Mthimba Clinic	City of Mbombela	Ehlanzeni	Mpumalanga	NHLS Pathology System TrakCare LIS			2018-03-30	18/2072	Male	N/A	10	10-14																								Laboratory confirmed		ABQO3808POF	2018-03-28				PK02172292
Bilharzia (schistosomiasis)	11990	Laboratory notification	Shabalala Clinic	City of Mbombela	Ehlanzeni	Mpumalanga	NHLS Pathology System TrakCare LIS			2018-03-30	T3991	Male	N/A	14	10-14																								Laboratory confirmed		ABTC3982POF	2018-03-28				PK02172296
Bilharzia (schistosomiasis)	11991	Laboratory notification	Mthimba Clinic	City of Mbombela	Ehlanzeni	Mpumalanga	NHLS Pathology System TrakCare LIS			2018-03-30	18/2055	Male	N/A	17	15-19																								Laboratory confirmed		ABTH0316POF	2018-03-29				PK02172297
Bilharzia (schistosomiasis)	11992	Laboratory notification	Low's Creek Clinic	City of Mbombela	Ehlanzeni	Mpumalanga	NHLS Pathology System TrakCare LIS			2018-04-04	UNKNOWN	Male	N/A	8	5-9																								Laboratory confirmed		ABMB6800NOF	2018-04-03				PK02174262
Bilharzia (schistosomiasis)	11993	Laboratory notification	Luphisi Clinic	City of Mbombela	Ehlanzeni	Mpumalanga	NHLS Pathology System TrakCare LIS			2018-04-04	18/400	Female	N/A	9	5-9																								Laboratory confirmed		ABLD7565POF	2018-04-03				PK02174276
Bilharzia (schistosomiasis)	11995	Laboratory notification	Sibuyile Clinic	City of Mbombela	Ehlanzeni	Mpumalanga	NHLS Pathology System TrakCare LIS			2018-04-04	18/4180	Male	N/A	11	10-14																								Laboratory confirmed		ABVB4972POF	2018-04-03				PK02174281
Bilharzia (schistosomiasis)	11996	Laboratory notification	Msogwaba Clinic	City of Mbombela	Ehlanzeni	Mpumalanga	NHLS Pathology System TrakCare LIS			2018-04-04	UNKNOWN	Male	N/A	12	10-14																								Laboratory confirmed		ABLF9410POF	2018-04-03				PK02174286
[truncated: 55,080 more rows]
