# Supplementary material for: Institutionalising urogenital schistosomiasis surveillance: Best practices to improve female genital and urinary schistosomiasis control in South Africa
Source: PLoS Negl Trop Dis. 2025 Jun 4;19(6):e0012640. doi: 10.1371/journal.pntd.0012640 (PMC12164197; doi:10.1371/journal.pntd.0012640)
Supplement: S2 Data — (XLSX) [file pntd.0012640.s002.xlsx]

## Sheet: Bilhazia_Takalani
		Year	Values
		2017		2018		2019		2020		2021
Province	District	Bilharzia_new_case_reported	Bilharzia_incidence	Bilharzia_new_case_reported	Bilharzia_incidence	Bilharzia_new_case_reported	Bilharzia_incidence	Bilharzia_new_case_reported	Bilharzia_incidence	Bilharzia_new_case_reported	Bilharzia_incidence
Eastern Cape	Alfred Nzo DM	82	10.1	95	11.6	89	10.8	94	11.3	41	5
Eastern Cape	Amathole DM	136	16.6	60	7.3	30	3.7	87	10.8	29	3.6
Eastern Cape	Buffalo City MM	2	0.25	27	3.4	2	0.25	8	1	14	1.8
Eastern Cape	Chris Hani DM	16	2.1					2	0.27	0	0
Eastern Cape	Joe Gqabi DM							1	0.29	18	5.3
Eastern Cape	Nelson Mandela Bay MM	3	0.25			1	0.08	3	0.25	13	1.1
Eastern Cape	Oliver Tambo DM	163	11.3	148	10	151	10.1	159	10.5	125	8.2
Eastern Cape	Sarah Baartman DM	1	0.21	5	1.1	8	1.7	18	3.8	0	0
Eastern Cape Total		403	5.83	335	6.68	281	4.43833	372	4.77625	240	3.125
Free State	Fezile Dabi DM	29	5.8	1	0.2	257	51.1	28	5.5	38	7.5
Free State	Lejweleputswa DM	94	14.7	168	26.2	1	0.16			1	0.16
Free State	Mangaung MM	1	0.12	25	3			22	2.5	0	0
Free State	Thabo Mofutsanyana DM	100	13.3	2	0.27	1	0.13	23	3	98	13
Free State	Xhariep DM			3	2.4			9	7.1	3	2.4
Free State Total		224	8.48	199	6.414	259	17.13	82	4.525	140	4.612
Gauteng	Ekurhuleni MM	1	0.03	41	1.1	22	0.58	511	13	7	0.18
Gauteng	Johannesburg MM	7	0.13			2	0.04	7	0.12	165	2.8
Gauteng	Sedibeng DM			2	0.21	3	0.31	92	9.6	47	4.9
Gauteng	Tshwane MM	6	0.18	7	0.2	4	0.11	38	1	1010	26.8
Gauteng	West Rand DM					1	0.11	1	0.11	1	0.1
Gauteng Total		14	0.113333	50	0.503333	32	0.23	649	4.766	1230	6.956
KwaZulu-Natal	Amajuba DM	1	0.19			5	0.91	1	0.18	2	0.35
KwaZulu-Natal	eThekwini MM	679	18.2	756	20	486	12.6	354	9	396	10
KwaZulu-Natal	Harry Gwala DM	21	4.3	32	6.5	46	9.2	23	4.6	17	3.4
KwaZulu-Natal	iLembe DM	303	46.7	300	45.8	326	49.1	159	23.6	212	31.2
KwaZulu-Natal	King Cetshwayo DM	634	67.1	352	37.1	204	21.4	137	14.2	265	27.5
KwaZulu-Natal	Ugu DM	552	71.7	759	97.1	558	70.3	326	40.4	466	57.1
KwaZulu-Natal	uMgungundlovu DM	74	6.9	630	57.5	1042	93.9	48	4.3	33	2.9
KwaZulu-Natal	Umkhanyakude DM	677	103.5	603	91.3	383	57.5	458	68	287	42.5
KwaZulu-Natal	Umzinyathi DM	77	14.3	110	20.2	52	9.4	28	5	79	14
KwaZulu-Natal	Uthukela DM	2	0.29	5	0.72	4	0.57	4	0.57	13	1.8
KwaZulu-Natal	Zululand DM	636	75.4	253	29.8	110	12.9	218	25.3	258	29.9
KwaZulu-Natal Total		3656	37.1436	3800	40.602	3216	30.7073	1756	17.7409	2028	20.0591
Limpopo	Capricorn DM	13	0.99	5	0.38	17	1.3	7	0.52	5	0.37
Limpopo	Mopani DM	797	67.8	927	77.9	858	71.5	633	52.2	404	33.2
Limpopo	Sekhukhune DM	43	3.7	71	6	99	8.2	18	1.5	48	3.9
Limpopo	Vhembe DM	634	45.2	798	55.8	932	64.5	1174	80.2	844	57.3
Limpopo	Waterberg DM	143	19.4	122	16.3	63	8.3	69	9	58	7.5
Limpopo Total		1630	27.418	1923	31.276	1969	30.76	1901	28.684	1359	20.454
Mpumalanga	Ehlanzeni DM	437	24.9	1247	70.2	912	50.8	643	35.4	382	20.9
Mpumalanga	Gert Sibande DM	16	1.4	44	3.7	35	2.9	140	11.5	24	1.9
Mpumalanga	Nkangala DM	5	0.34	4	0.26	2	0.13	2	0.13	2	0.12
Mpumalanga Total		458	8.88	1295	24.72	949	17.9433	785	15.6767	408	7.64
North West	Bojanala Platinum DM	1	0.06	16	0.89	7	0.38			0	0
North West	Dr Kenneth Kaunda DM	3	0.4	9	1.2	19	2.5			0	0
North West	Dr Ruth Segomotsi Mompati DM					6	1.3	4	0.85	0	0
North West	Ngaka Modiri Molema DM			15	1.7			10	1.1	9	0.99
North West Total		4	0.23	40	1.26333	32	1.39333	14	0.975	9	0.2475
Northern Cape	Frances Baard DM					4	0.98	4	0.97	0	0
Northern Cape	John Taolo Gaetsewe DM					4	1.5			0	0
Northern Cape	Namakwa DM									0	0
Northern Cape	Pixley ka Seme DM	6	3	4908	2452.9					0	0
Northern Cape	Zwelentlanga Fatman Mgcawu DM	1	0.38	1	0.38	4	1.5	1	0.36	0	0
Northern Cape Total		7	1.69	4909	1226.64	12	1.32667	5	0.665	0	0
Western Cape	Cape Town MM									0	0
Western Cape	Cape Winelands DM
Western Cape	Central Karoo DM
Western Cape	Garden Route DM									0	0
Western Cape	Overberg DM									0	0
Western Cape	West Coast DM									0	0
Western Cape Total										0	0
Grand Total		6396	17.6005	12551	87.7947	6750	16.2241	5564	11.7255	5414	8.5934
