# Supplementary material for: Institutionalising urogenital schistosomiasis surveillance: Best practices to improve female genital and urinary schistosomiasis control in South Africa
Source: PLoS Negl Trop Dis. 2025 Jun 4;19(6):e0012640. doi: 10.1371/journal.pntd.0012640 (PMC12164197; doi:10.1371/journal.pntd.0012640)
Supplement: S3 Data — (XLSX) [file pntd.0012640.s003.xlsx]

## Sheet: Sheet1
UNIQUE_PATIENT_ID	EPISODE_NO	FOLDER_NO	GENDER	AGE_TESTED_YEARS	AGE_MONTH_FRACTION	AGE_DAY_FRACTION	PROVINCE_NAME	DISTRICT_NAME	SUB_DISTRICT_NAME	FACILITY_NAME	CLINICAL_DIAGNOSIS	YEAR_SPECIMEN_COLLECTED	DATE_SPECIMEN_COLLECTED	DATE_REVIEWED	SPECIMEN_TYPE	ERYTHROCYTES_WP	SCHISTOSOMA_HAEMATOBIUM	SCHISTOSOMA_HAEMATOBIUM_RESULTS	BILIFA_IGG_RESULT	BILIFA_IGM_RESULT	SCHISTOSOMIASIS_IHA	VIRAL_COUNT
23338141	ED00923268	821103	F	31	4	7	KWAZULU-NATAL	UMGUNGUNDLOVU	THE MSUNDUZI	GREY'S HOSPITAL	NO CLINICAL HISTORY SUPPLIED.	2014	2014-03-10	2014-03-14 16:45:00	URINE	0	NOBS	NOBS	NULL	NULL	NULL	LOWER THAN DETECTABLE LIMIT
9139030	GD00351592	144/07	F	23	7	14	KWAZULU-NATAL	ZULULAND	UPHONGOLO	ITSHELEJUBA HOSPITAL	FREETEXT DIAGNOSIS: RVD	2016	2016-01-26 12:15:00	2016-01-26 17:24:00	URINE	2	OBS	OBS	NULL	NULL	NULL	LOWER THAN DETECTABLE LIMIT
121421176	PI00334795	120409	M	4	2	21	MPUMALANGA	EHLANZENI	BUSHBUCKRIDGE	BELFAST TRUST CLINIC	OBSERVATION FOR SUSPECTED DISEASE OR CONDITION, UNSPECIFIED	2016	2016-06-30 12:00:00	2016-07-01 14:20:00	URINE	1	NOBS	NOBS	NULL	NULL	NULL	NULL
101847408	GH00445902	UNKNOWN	F	43	5	11	KWAZULU-NATAL	ZULULAND	ABAQULUSI	VRYHEID HOSPITAL	OBSERVATION FOR SUSPECTED DISEASE OR CONDITION, UNSPECIFIED	2014	2014-12-02 08:30:00	2014-12-04 15:34:00	URINE	3	OBS	OBS	NULL	NULL	NULL	LOWER THAN DETECTABLE LIMIT
2148045	UH01067867	UNKNOWN	M	37	8	0	EASTERN CAPE	SARAH BAARTMAN	KOUGA	KRAKEEL PHC CLINIC	NO CLINICAL HISTORY SUPPLIED.	2018	1799-12-31	2018-03-05 10:37:00	URINE	NULL	NOBS	NOBS	NULL	NULL	NULL	<20
27322655	CI00523531	980201	F	19	4	0	KWAZULU-NATAL	UGU	UMUZIWABANTU	ST ANDREWS HOSPITAL	OBSERVATION FOR SUSPECTED DISEASE OR CONDITION, UNSPECIFIED	2017	2017-06-01 13:00:00	2017-06-01 16:37:00	URINE	1	NOBS	NOBS	NULL	NULL	NULL	75768
137547387	BB00772170	627232	F	22	0	11	KWAZULU-NATAL	UTHUNGULU	UMHLATHUZE	LOWER UMFOLOZI WAR MEMORIAL HOSPITAL	FREETEXT DIAGNOSIS: PYELONEPHRITIS	2018	2018-09-10	2018-09-13 16:10:00	URINE	0	NOBS	NOBS	NULL	NULL	NULL	LOWER THAN DETECTABLE LIMIT
1552338	BE03064236	681856	M	64	10	4	KWAZULU-NATAL	ETHEKWINI METRO	ETHEKWINI	MAHATMA GANDHI HOSPITAL	FREETEXT DIAGNOSIS: RECUMENT OTI	2018	2018-01-04 15:45:00	2018-01-07 11:07:00	URINE	0	NOBS	NOBS	NULL	NULL	NULL	LOWER THAN DETECTABLE LIMIT
17534142	LD01311839	279174	M	39	0	3	GAUTENG	CITY OF JOHANNESBURG METRO	JOHANNESBURG A	WITKOPPEN PHC	OBSERVATION FOR SUSPECTED DISEASE OR CONDITION, UNSPECIFIED	2016	2016-03-03 13:00:00	2016-03-03 19:31:00	URINE	1	NOBS	NOBS	NULL	NULL	NULL	LOWER THAN DETECTABLE LIMIT
1060602	BB00325367	771214	F	36	8	2	KWAZULU-NATAL	UTHUNGULU	UMHLATHUZE	LOWER UMFOLOZI WAR MEMORIAL HOSPITAL	FREETEXT DIAGNOSIS: NONE	2014	2014-08-16	2014-08-19 15:16:00	URINE	NULL	NOBS	NOBS	NULL	NULL	NULL	LOWER THAN DETECTABLE LIMIT
149681022	OR00229080	LP2600006446	M	26	10	4	LIMPOPO	WATERBERG	THABAZIMBI	THABAZIMBI HOSPITAL	OBSERVATION FOR SUSPECTED DISEASE OR CONDITION, UNSPECIFIED	2018	2018-10-29	2018-11-02 15:20:00	URINE	NULL	NOBS	NOBS	NULL	NULL	NULL	39900
1307345	TG00045644	20136907	F	24	6	8	EASTERN CAPE	CHRIS HANI	LUKHANJI	HEWU HOSPITAL	OBSERVATION FOR SUSPECTED DISEASE OR CONDITION, UNSPECIFIED	2015	2015-02-24 15:35:00	2015-03-02 14:55:00	URINE	3	NOBS	NOBS	NULL	NULL	NULL	<20
698421	UH00986767	UNKNOWN	M	38	8	4	EASTERN CAPE	NELSON MANDELA BAY METRO	NELSON MANDELA BAY	MISSIONVALE CLINIC	NO CLINICAL HISTORY SUPPLIED.	2017	1799-12-31	2017-10-05 09:02:00	URINE	3	NOBS	NOBS	NULL	NULL	NULL	LOWER THAN DETECTABLE LIMIT
145822777	SA02263229	167718352	F	22	4	6	WESTERN CAPE	CITY OF CAPE TOWN METRO	WESTERN SUB-DISTRICT	GROOTE SCHUUR HOSPITAL WC GSH	UTI	2018	2018-07-21	2018-07-23 14:30:00	URINE	NULL	NOBS	NOBS	NULL	NULL	NULL	57
35354045	CI00649691	770101	F	41	9	30	KWAZULU-NATAL	UGU	UMUZIWABANTU	ST ANDREWS HOSPITAL	OBSERVATION FOR SUSPECTED DISEASE OR CONDITION, UNSPECIFIED	2018	2018-10-31	2018-10-31 18:09:00	URINE	1	NOBS	NOBS	NULL	NULL	NULL	LOWER THAN DETECTABLE LIMIT
18893539	RC01179011	1002294248	F	26	3	29	GAUTENG	CITY OF TSHWANE METRO	TSHWANE 2 HEALTH SUB-DISTRICT	JUBILEE HOSPITAL	OBSERVATION FOR SUSPECTED DISEASE OR CONDITION, UNSPECIFIED	2018	2018-03-15 19:55:00	2018-03-18 10:28:00	URINE	0	NOBS	NOBS	NULL	NULL	NULL	LOWER THAN DETECTABLE LIMIT
19262409	IF00634249	801218	F	34	0	22	GAUTENG	WEST RAND	RANDFONTEIN	YA RONA CLINIC	OBSERVATION FOR SUSPECTED DISEASE OR CONDITION, UNSPECIFIED	2015	2015-01-09 11:03:00	2015-01-16 12:49:00	URINE	3	NOBS	NOBS	NULL	NULL	NULL	1470000
16955451	BC01316227	BCKG00034184	F	28	11	12	KWAZULU-NATAL	ETHEKWINI METRO	ETHEKWINI	KING DINUZULU HOSPITAL	WHICH ANTIBIOTICS IS THE PATIENT ON? : NONE : WAS URINARY CATH INSERTED WITHIN THE LAST 7 DAYS? N :	2017	2017-12-02 21:32:00	2017-12-03 09:55:00	URINE	0	NOBS	NOBS	NULL	NULL	NULL	8950.000000000000000000
100263577	PK00905232	14/42010	M	37	7	3	MPUMALANGA	EHLANZENI	MBOMBELA	ROB FERREIRA HOSPITAL	OBSERVATION FOR SUSPECTED DISEASE OR CONDITION, UNSPECIFIED	2014	2014-10-21	2014-10-22 09:47:00	URINE	NULL	NOBS	NOBS	NULL	NULL	NULL	61
17472027	PK01952002	7930	M	33	10	23	MPUMALANGA	EHLANZENI	MBOMBELA	LEGOGOTE CLINIC	OBSERVATION FOR SUSPECTED DISEASE OR CONDITION, UNSPECIFIED	2017	2017-07-10 11:15:00	2017-07-11 01:27:00	MIDSTREAM URINE	NULL	NOBS	NOBS	NULL	NULL	NULL	LOWER THAN DETECTABLE LIMIT
17806043	QF01471513	UNKNOWN	F	28	3	17	NORTH WEST	DR KENNETH KAUNDA	CITY OF MATLOSANA	KLERKSDORP HOSPITAL	OBSERVATION FOR SUSPECTED DISEASE OR CONDITION, UNSPECIFIED	2016	2016-09-15	2016-09-16 09:49:00	URINE	0	NOBS	NOBS	NULL	NULL	NULL	78489
106704990	EK00193321	63292/15	F	25	3	9	EASTERN CAPE	ALFRED NZO	MATATIELE	TAYLER BEQUEST HOSPITAL [MATATIELE]	OBSERVATION FOR SUSPECTED DISEASE OR CONDITION, UNSPECIFIED	2015	2015-04-17 13:00:00	2015-05-16 12:14:00	URINE	NULL	NOBS	NOBS	NULL	NULL	NULL	LOWER THAN DETECTABLE LIMIT
21233736	FA00571046	9869/18	M	4	9	6	KWAZULU-NATAL	UMKHANYAKUDE	JOZINI	BETHESDA HOSPITAL	OBSERVATION FOR SUSPECTED DISEASE OR CONDITION, UNSPECIFIED	2018	2018-06-09 13:39:00	2018-06-12 11:30:00	URINE	1	NOBS	NOBS	NULL	NULL	NULL	916497
38528244	BH01419029	910729	M	24	2	14	KWAZULU-NATAL	ILEMBE	KWADUKUZA	STANGER HOSPITAL	NO CLINICAL HISTORY SUPPLIED.	2015	2015-10-12	2015-10-13 12:36:00	URINE	3	NOBS	NOBS	NULL	NULL	NULL	NULL
26859222	PK02069753	17/36881	M	39	1	10	MPUMALANGA	EHLANZENI	MBOMBELA	ROB FERREIRA HOSPITAL	OBSERVATION FOR SUSPECTED DISEASE OR CONDITION, UNSPECIFIED	2017	2017-11-24 11:00:00	2017-11-25 07:10:00	URINE	NULL	NOBS	NOBS	NULL	NULL	NULL	LOWER THAN DETECTABLE LIMIT
12329442	AG00759729	080388	F	26	0	25	KWAZULU-NATAL	ETHEKWINI METRO	ETHEKWINI	KING EDWARD VIII HOSPITAL	NO CLINICAL HISTORY SUPPLIED.	2014	2014-04-02	2014-04-02 16:38:00	URINE	3	NOBS	NOBS	NULL	NULL	NULL	LOWER THAN DETECTABLE LIMIT
23936392	PK00636253	06/5876	F	33	11	21	MPUMALANGA	EHLANZENI	THABA CHWEU	SABIE HOSPITAL	OBSERVATION FOR SUSPECTED DISEASE OR CONDITION, UNSPECIFIED	2014	2014-02-03	2014-02-04 11:34:00	URINE	NULL	NOBS	NOBS	NULL	NULL	NULL	845003
21519689	PH00290546	UNKNOWN	F	25	5	7	MPUMALANGA	EHLANZENI	BUSHBUCKRIDGE	COTTONDALE CLINIC	BILHAZIA	2016	2016-01-05 08:00:00	2016-01-06 13:13:00	URINE	NULL	OBS	OBS	NULL	NULL	NULL	124
27939546	CI00574776	741113	F	43	1	26	KWAZULU-NATAL	UGU	UMUZIWABANTU	ST ANDREWS HOSPITAL	NCH	2018	2018-01-09	2018-01-09 11:12:00	URINE	1	NOBS	NOBS	NULL	NULL	NULL	9140
113823600	CI00549904	1302719792	F	29	7	22	KWAZULU-NATAL	UGU	UMUZIWABANTU	XHAMINI CLINIC	OBSERVATION FOR SUSPECTED DISEASE OR CONDITION, UNSPECIFIED	2017	2017-09-26 10:35:00	2017-09-26 23:50:00	URINE	0	NOBS	NOBS	NULL	NULL	NULL	NULL
29423562	CI00250851	UNKNOWN	F	32	6	23	KWAZULU-NATAL	UGU	UMUZIWABANTU	ST ANDREWS HOSPITAL	OBSERVATION FOR SUSPECTED DISEASE OR CONDITION, UNSPECIFIED	2014	2014-03-13	2014-03-13 19:11:00	URINE	0	NOBS	NOBS	NULL	NULL	NULL	LOWER THAN DETECTABLE LIMIT
131854627	WM00132949	695/17	F	27	10	16	EASTERN CAPE	O R TAMBO	MHLONTLO	DR MALIZO MPEHLE HOSPITAL	OBSERVATION FOR SUSPECTED DISEASE OR CONDITION, UNSPECIFIED	2017	2017-04-11 11:35:00	2017-04-25 16:15:00	URINE	NULL	NOBS	NOBS	NULL	NULL	NULL	NULL
207761	WM00117265	11563/16	F	16	6	24	EASTERN CAPE	O R TAMBO	MHLONTLO	DR MALIZO MPEHLE HOSPITAL	NCH	2016	2016-10-10 15:20:00	2016-10-12 10:25:00	URINE	3	NOBS	NOBS	NULL	NULL	NULL	9377.000000000000000000
16955961	FE00419326	1224	F	25	9	6	KWAZULU-NATAL	UMKHANYAKUDE	UMHLABUYALINGANA	MBAZWANA CLINIC	FREETEXT DIAGNOSIS: ? BILHARZIA	2015	2015-07-06 12:39:00	2015-07-09 08:25:00	URINE	0	NULL	NOBS	NULL	NULL	NULL	LOWER THAN DETECTABLE LIMIT
30010091	CI00283103	UNKNOWN	F	22	0	16	KWAZULU-NATAL	UGU	UMUZIWABANTU	ST ANDREWS HOSPITAL	OBSERVATION FOR SUSPECTED DISEASE OR CONDITION, UNSPECIFIED	2014	2014-08-13	2014-08-13 19:25:00	URINE	0	NOBS	NOBS	NULL	NULL	NULL	LOWER THAN DETECTABLE LIMIT
60391776	RJ00847352	790304	F	37	2	29	NORTH WEST	BOJANALA PLATINUM	RUSTENBURG LOCAL MUNICIPALITY	THEKWANE PHC CLINIC	OBSERVATION FOR SUSPECTED DISEASE OR CONDITION, UNSPECIFIED	2016	2016-06-02 09:53:00	2016-06-02 19:06:00	URINE	NULL	OBS	OBS	NULL	NULL	NULL	LOWER THAN DETECTABLE LIMIT
10796961	NC00578634	UNKNOWN	M	64	1	13	LIMPOPO	VHEMBE	MAKHADO	MANAVHELA CLINIC	OBSERVATION FOR SUSPECTED DISEASE OR CONDITION, UNSPECIFIED	2018	2018-09-18 04:00:00	2018-10-03 09:43:00	URINE	2	OBS	OBS	NULL	NULL	NULL	665118
971495	CI00259542	UNKNOWN	F	31	11	24	KWAZULU-NATAL	UGU	UMUZIWABANTU	PISGAH CLINIC	OBSERVATION FOR SUSPECTED DISEASE OR CONDITION, UNSPECIFIED	2014	2014-04-25 11:20:00	2014-04-25 18:03:00	URINE	1	NOBS	NOBS	NULL	NULL	NULL	LOWER THAN DETECTABLE LIMIT
13331442	PD00240881	07/277	M	55	2	23	MPUMALANGA	GERT SIBANDE	ALBERT LUTHULI	VLAKPLAAS CLINIC [ELUKWATINI]	OBSERVATION FOR SUSPECTED DISEASE OR CONDITION, UNSPECIFIED	2015	2015-07-02 11:00:00	2015-07-03 17:36:00	URINE	0	NOBS	NOBS	NULL	NULL	NULL	90
46824856	BB00482500	930924	F	22	4	2	KWAZULU-NATAL	UTHUNGULU	UMHLATHUZE	LOWER UMFOLOZI WAR MEMORIAL HOSPITAL	FREETEXT DIAGNOSIS: ?UTI	2016	2016-01-26	2016-01-28 11:55:00	URINE	0	NOBS	NOBS	NULL	NULL	NULL	LOWER THAN DETECTABLE LIMIT
50371306	PK00827378	F62/12	M	52	2	0	MPUMALANGA	EHLANZENI	MBOMBELA	SKUKUZA CLINIC	OBSERVATION FOR SUSPECTED DISEASE OR CONDITION, UNSPECIFIED	2014	2014-08-07 09:00:00	2014-08-08 15:45:00	URINE	NULL	NOBS	NOBS	NULL	NULL	NULL	LOWER THAN DETECTABLE LIMIT
19637700	PM00481306	12/1598	M	93	1	27	MPUMALANGA	EHLANZENI	NKOMAZI	SHONGWE HOSPITAL	OBSERVATION FOR SUSPECTED DISEASE OR CONDITION, UNSPECIFIED	2017	1799-12-31	2017-02-16 17:35:00	NULL	NULL	NULL	NOBS	N	N	NULL	NULL
108721131	NF00400136	UNKNOWN	M	41	4	25	LIMPOPO	MOPANI	BA-PHALABORWA	PHALABORWA CLINIC	OBSERVATION FOR SUSPECTED DISEASE OR CONDITION, UNSPECIFIED	2015	2015-11-10 09:00:00	2015-11-12 11:27:00	URINE	3	NOBS	NOBS	NULL	NULL	NULL	577
476732	UH00802044	UNKNOWN	F	32	6	3	EASTERN CAPE	NELSON MANDELA BAY METRO	NELSON MANDELA BAY	JOSE PEARSON TB HOSPITAL	OBSERVATION FOR SUSPECTED DISEASE OR CONDITION, UNSPECIFIED	2016	1799-12-31	2016-10-07 15:37:00	URINE	3	NOBS	NOBS	NULL	NULL	NULL	90794
195305	CI00321335	209508	U	13	10	16	KWAZULU-NATAL	UGU	UMUZIWABANTU	ST ANDREWS HOSPITAL	OBSERVATION FOR SUSPECTED DISEASE OR CONDITION, UNSPECIFIED	2015	2015-01-20	2015-01-20 18:01:00	URINE	2	NOBS	NOBS	NULL	NULL	NULL	LOWER THAN DETECTABLE LIMIT
19387219	BE01950509	1986/05/08	F	29	1	0	KWAZULU-NATAL	ETHEKWINI METRO	ETHEKWINI	MAHATMA GANDHI HOSPITAL	FREETEXT DIAGNOSIS: HAEMATURIA	2015	2015-06-08	2015-06-09 11:49:00	MIDSTREAM URINE	3	NOBS	NOBS	NULL	NULL	NULL	LOWER THAN DETECTABLE LIMIT
39173226	PL00159122	UNKNOWN	M	10	8	22	MPUMALANGA	GERT SIBANDE	MKHONDO	PIET RETIEF MOBILE CLINICS	OBSERVATION FOR SUSPECTED DISEASE OR CONDITION, UNSPECIFIED	2015	2015-09-23 10:00:00	2015-09-30 12:52:00	URINE	3	OBS	OBS	NULL	NULL	NULL	NULL
122424080	HN00932854	GT01279696	M	45	10	17	GAUTENG	CITY OF JOHANNESBURG METRO	JOHANNESBURG F	CHARLOTTE MAXEKE HOSPITAL	FREETEXT DIAGNOSIS: NCH	2016	1799-12-31	2016-06-30 17:11:00	URINE	0	NOBS	NOBS	NULL	NULL	NULL	NULL
128596309	TC00549193	24593808	M	25	1	17	EASTERN CAPE	BUFFALO CITY METRO	BUFFALO CITY	CECILIA MAKIWANE HOSPITAL	OBSERVATION FOR SUSPECTED DISEASE OR CONDITION, UNSPECIFIED	2017	1799-12-31	2017-07-06 11:39:00	URINE	OBS	NOBS	NOBS	NULL	NULL	NULL	47
20368237	UF00853253	29856655	F	54	1	1	EASTERN CAPE	NELSON MANDELA BAY METRO	NELSON MANDELA BAY	LIVINGSTONE HOSPITAL	OBSERVATION FOR SUSPECTED DISEASE OR CONDITION, UNSPECIFIED	2016	2016-01-15	2016-01-19 08:12:00	URINE	3	NOBS	NOBS	NULL	NULL	NULL	NULL
15840763	DF00398473	UNKNOWN	F	25	8	15	KWAZULU-NATAL	UTHUKELA	UMTSHEZI	ESTCOURT HOSPITAL	OBSERVATION FOR SUSPECTED DISEASE OR CONDITION, UNSPECIFIED	2014	2014-08-13	2014-08-13 06:49:00	URINE	0	NOBS	NOBS	NULL	NULL	NULL	2801
15071917	CG03425209	940529	F	22	10	1	KWAZULU-NATAL	ETHEKWINI METRO	ETHEKWINI	RK KHAN HOSPITAL	OBSERVATION FOR SUSPECTED DISEASE OR CONDITION, UNSPECIFIED	2017	1799-12-31	2017-04-03 12:15:00	URINE	2	NOBS	NOBS	NULL	NULL	NULL	LOWER THAN DETECTABLE LIMIT
2239793	SA01835243	85574127	F	60	5	11	WESTERN CAPE	CITY OF CAPE TOWN METRO	WESTERN SUB-DISTRICT	GROOTE SCHUUR HOSPITAL WC GSH	MYELOPATHY	2018	2018-01-23 10:20:00	2018-01-25 14:13:00	URINE	NULL	NOBS	NOBS	NULL	NULL	NULL	NULL
144460	CG01847170	700128	M	44	4	1	KWAZULU-NATAL	ETHEKWINI METRO	ETHEKWINI	RK KHAN HOSPITAL	UTI	2014	2014-05-29	2014-05-30 11:24:00	MIDSTREAM URINE	0	NOBS	NOBS	NULL	NULL	NULL	LOWER THAN DETECTABLE LIMIT
16650955	CI00500222	1777	M	29	0	4	KWAZULU-NATAL	UGU	UMUZIWABANTU	ST ANDREWS HOSPITAL	OBSERVATION FOR SUSPECTED DISEASE OR CONDITION, UNSPECIFIED	2017	2017-02-17 08:36:00	2017-02-17 19:16:00	URINE	1	NOBS	NOBS	NULL	NULL	NULL	<50
416682	BB00579754	576848	F	42	10	28	KWAZULU-NATAL	UTHUNGULU	UMHLATHUZE	LOWER UMFOLOZI WAR MEMORIAL HOSPITAL	FREETEXT DIAGNOSIS: NONE	2016	2016-11-12 14:30:00	2016-11-14 15:41:00	URINE	0	NOBS	NOBS	NULL	NULL	NULL	LOWER THAN DETECTABLE LIMIT
22543949	PK01517235	16/09996	F	40	0	1	MPUMALANGA	EHLANZENI	MBOMBELA	ROB FERREIRA HOSPITAL	OBSERVATION FOR SUSPECTED DISEASE OR CONDITION, UNSPECIFIED	2016	2016-06-09	2016-06-10 03:17:00	URINE	NULL	NOBS	NOBS	NULL	NULL	NULL	LOWER THAN DETECTABLE LIMIT
3474135	XC00262920	38881157	M	45	2	21	WESTERN CAPE	CITY OF CAPE TOWN METRO	MITCHELLS PLAIN SUB-DISTRICT	MITCHELLS PLAIN HOSPITAL WC MPH	OBSERVATION FOR SUSPECTED DISEASE OR CONDITION, UNSPECIFIED	2018	1799-12-31	2018-05-30 16:03:00	URINE	NULL	NOBS	NOBS	NULL	NULL	NULL	5000.000000000000000000
23216	BD00659276	Z435/12	M	47	5	11	KWAZULU-NATAL	ETHEKWINI METRO	ETHEKWINI	KWAMASHU B CLINIC	NO CLINICAL HISTORY SUPPLIED.	2014	2014-01-16	2014-01-17 12:32:00	URINE	1	NOBS	NOBS	NULL	NULL	NULL	LOWER THAN DETECTABLE LIMIT
110036205	PK01187671	15/16448	M	35	0	21	MPUMALANGA	EHLANZENI	MBOMBELA	ROB FERREIRA HOSPITAL	OBSERVATION FOR SUSPECTED DISEASE OR CONDITION, UNSPECIFIED	2015	2015-08-06 14:30:00	2015-08-07 16:10:00	URINE	NULL	NOBS	NOBS	NULL	NULL	NULL	NULL
412747	FE00639645	179096	F	57	6	0	KWAZULU-NATAL	UMKHANYAKUDE	UMHLABUYALINGANA	MSELENI HOSPITAL	NO CLINICAL HISTORY SUPPLIED.	2018	2018-06-01 07:00:00	2018-06-01 18:53:00	URINE	1	NOBS	NOBS	NULL	NULL	NULL	LOWER THAN DETECTABLE LIMIT
1435526	CG03348072	820803	F	34	6	5	KWAZULU-NATAL	ETHEKWINI METRO	ETHEKWINI	RK KHAN HOSPITAL	HAEMATURIA	2017	2017-02-08	2017-02-10 09:51:00	URINE	0	NOBS	NOBS	NULL	NULL	NULL	<40
8760676	PA00222097	0096/16	M	67	11	24	MPUMALANGA	EHLANZENI	UMJINDI	BARBERTON HOSPITAL	NO CLINICAL HISTORY SUPPLIED.	2017	2017-12-29 09:20:00	2018-01-01 12:14:00	URINE	NULL	NOBS	NOBS	NULL	NULL	NULL	<50
138609989	UF01347620	UF30549430	F	8	11	7	EASTERN CAPE	NELSON MANDELA BAY METRO	NELSON MANDELA BAY	LIVINGSTONE HOSPITAL	OBSERVATION FOR SUSPECTED DISEASE OR CONDITION, UNSPECIFIED	2017	1799-12-31	2017-11-23 15:19:00	URINE	3	NOBS	NOBS	NULL	NULL	NULL	NULL
1295137	UF00562032	27255702	F	29	6	1	EASTERN CAPE	NELSON MANDELA BAY METRO	NELSON MANDELA BAY	LIVINGSTONE HOSPITAL	OBSERVATION FOR SUSPECTED DISEASE OR CONDITION, UNSPECIFIED	2014	1799-12-31	2014-12-23 12:55:00	URINE	NULL	NOBS	NOBS	NULL	NULL	NULL	855746.000000000000000000
65440696	IC00065332	180892	M	21	4	13	GAUTENG	EKURHULENI METRO	EKURHULENI EAST 2	FAR EAST RAND HOSPITAL	NCH	2014	2013-12-31	2014-01-06 15:09:00	URINE	3	NOBS	NOBS	NULL	NULL	NULL	NULL
140175431	GC00437438	0181993	F	61	11	25	KWAZULU-NATAL	UTHUNGULU	UMLALAZI	ESHOWE HOSPITAL	NO CLINICAL HISTORY SUPPLIED.	2017	2017-12-27 16:15:00	2017-12-27 18:31:00	URINE	0	NOBS	NOBS	NULL	NULL	NULL	NULL
1306518	FE00391811	1398/08	F	30	2	0	KWAZULU-NATAL	UMKHANYAKUDE	UMHLABUYALINGANA	MSELENI HOSPITAL	FREETEXT DIAGNOSIS: ?	2015	2015-03-03 12:05:00	2015-03-04 02:57:00	URINE	0	NOBS	NOBS	NULL	NULL	NULL	LOWER THAN DETECTABLE LIMIT
44050595	PG00063647	L13/5181	F	29	3	3	MPUMALANGA	EHLANZENI	THABA CHWEU	LYDENBURG HOSPITAL	OBSERVATION FOR SUSPECTED DISEASE OR CONDITION, UNSPECIFIED	2016	2016-07-05	2016-07-05 13:55:00	URINE	3	NOBS	NOBS	NULL	NULL	NULL	NULL
16379027	ST01731677	102424025	M	35	10	28	WESTERN CAPE	CITY OF CAPE TOWN METRO	KHAYELITSHA SUB-DISTRICT	MICHAEL MAPONGWANA CDC WC MMP	FREETEXT DIAGNOSIS:	2018	2018-02-14	2018-02-16 12:19:00	URINE	NULL	NOBS	NOBS	NULL	NULL	NULL	LOWER THAN DETECTABLE LIMIT
691393	UB00707216	27705300	F	37	3	3	EASTERN CAPE	NELSON MANDELA BAY METRO	NELSON MANDELA BAY	DORA NGINZA HOSPITAL	OBSERVATION FOR SUSPECTED DISEASE OR CONDITION, UNSPECIFIED	2018	2018-01-29	2018-01-30 14:59:00	URINE	3	NOBS	NOBS	NULL	NULL	NULL	8249.000000000000000000
115949784	UF00901438	24426124	M	53	11	30	EASTERN CAPE	NELSON MANDELA BAY METRO	NELSON MANDELA BAY	LIVINGSTONE HOSPITAL	OBSERVATION FOR SUSPECTED DISEASE OR CONDITION, UNSPECIFIED	2016	2016-03-29 15:35:00	2016-04-01 11:39:00	URINE	3	NOBS	NOBS	NULL	NULL	NULL	NULL
135012929	CI00535968	980603	F	19	1	24	KWAZULU-NATAL	UGU	UMUZIWABANTU	ST ANDREWS HOSPITAL	OBSERVATION FOR SUSPECTED DISEASE OR CONDITION, UNSPECIFIED	2017	2017-07-27	2017-08-02 17:25:00	URINE	0	NOBS	NOBS	NULL	NULL	NULL	NULL
122976233	PK01562863	20/90	F	26	0	20	MPUMALANGA	EHLANZENI	THABA CHWEU	PILGRIMS REST CLINIC	OBSERVATION FOR SUSPECTED DISEASE OR CONDITION, UNSPECIFIED	2016	2016-07-20 10:27:00	2016-07-21 01:57:00	URINE	NULL	NOBS	NOBS	NULL	NULL	NULL	646
54595423	NI00148672	UNKNOWN	F	24	4	30	LIMPOPO	VHEMBE	MUSINA	NANCEFIELD CLINIC	OBSERVATION FOR SUSPECTED DISEASE OR CONDITION, UNSPECIFIED	2015	2015-05-06 10:36:00	2015-05-07 12:12:00	URINE	0	NOBS	NOBS	NULL	NULL	NULL	LOWER THAN DETECTABLE LIMIT
120406371	PI00321826	XA 906/16	F	32	7	0	MPUMALANGA	EHLANZENI	BUSHBUCKRIDGE	XANXIA CLINIC	OBSERVATION FOR SUSPECTED DISEASE OR CONDITION, UNSPECIFIED	2016	2016-05-03 14:50:00	2016-05-06 06:39:00	URINE	NULL	NOBS	NOBS	NULL	NULL	NULL	LOWER THAN DETECTABLE LIMIT
44079262	RJ01120444	880330	F	29	4	4	NORTH WEST	BOJANALA PLATINUM	RUSTENBURG LOCAL MUNICIPALITY	JOB SHIMANKANE TABANE HOSPITAL	OBSERVATION FOR SUSPECTED DISEASE OR CONDITION, UNSPECIFIED	2017	2017-08-03 13:57:00	2017-08-04 12:15:00	MIDSTREAM URINE	NULL	NOBS	NOBS	NULL	NULL	NULL	LOWER THAN DETECTABLE LIMIT
103432043	RD00286624	14057/15	F	29	7	11	MPUMALANGA	NKANGALA	THEMBISILE	KWAMHLANGA HOSPITAL	OBSERVATION FOR SUSPECTED DISEASE OR CONDITION, UNSPECIFIED	2015	2015-07-15 10:30:00	2015-07-17 12:52:00	URINE	OBS	NOBS	NOBS	NULL	NULL	NULL	LOWER THAN DETECTABLE LIMIT
34488651	ON00064062	FH24-48791	F	46	8	1	LIMPOPO	WATERBERG	MODIMOLLE	FH ODENDAAL HOSPITAL	OBSERVATION FOR SUSPECTED DISEASE OR CONDITION, UNSPECIFIED	2015	2015-02-25 13:00:00	2015-03-03 10:19:00	NULL	NULL	NULL	NOBS	NULL	NULL	N	NULL
39016863	CG03028601	651223	F	50	6	26	KWAZULU-NATAL	ETHEKWINI METRO	ETHEKWINI	RK KHAN HOSPITAL	OBSERVATION FOR SUSPECTED DISEASE OR CONDITION, UNSPECIFIED	2016	1799-12-31	2016-07-20 11:28:00	URINE	3	NOBS	NOBS	NULL	NULL	NULL	LOWER THAN DETECTABLE LIMIT
15305790	RC00974338	1001971327	M	50	11	18	GAUTENG	CITY OF TSHWANE METRO	TSHWANE 2 HEALTH SUB-DISTRICT	JUBILEE HOSPITAL	RENAL STONES ?UTI	2017	1799-12-31	2017-03-09 09:49:00	URINE	OBS	NOBS	NOBS	NULL	NULL	NULL	LOWER THAN DETECTABLE LIMIT
111586095	BE03419809	20051989	F	29	4	29	KWAZULU-NATAL	ETHEKWINI METRO	ETHEKWINI	MAHATMA GANDHI HOSPITAL	FREETEXT DIAGNOSIS: ECOLI UTI	2018	2018-10-18	2018-10-19 11:25:00	URINE	0	NOBS	NOBS	NULL	NULL	NULL	LOWER THAN DETECTABLE LIMIT
43604057	HN01751258	GT01252400	M	56	6	13	GAUTENG	CITY OF JOHANNESBURG METRO	JOHANNESBURG F	CHARLOTTE MAXEKE HOSPITAL	OBSERVATION FOR SUSPECTED DISEASE OR CONDITION, UNSPECIFIED	2017	2017-09-28 15:30:00	2017-09-30 14:57:00	URINE	0	NOBS	NOBS	NULL	NULL	NULL	NULL
21343145	PQ00130330	16/7248	F	33	0	29	MPUMALANGA	EHLANZENI	NKOMAZI	TONGA HOSPITAL	OBSERVATION FOR SUSPECTED DISEASE OR CONDITION, UNSPECIFIED	2016	2016-04-11 15:30:00	2016-04-13 09:12:00	URINE	NULL	NOBS	NOBS	NULL	NULL	NULL	225
89832422	BG00367721	940214	M	20	6	19	KWAZULU-NATAL	ETHEKWINI METRO	ETHEKWINI	WATERLOO CLINIC	HAEMATURIA.	2014	2014-09-05 07:00:00	2014-09-05 15:55:00	URINE	3	NOBS	NOBS	NULL	NULL	NULL	NULL
91055434	PM00257421	14/3276	M	0	11	11	MPUMALANGA	EHLANZENI	NKOMAZI	SHONGWE HOSPITAL	OBSERVATION FOR SUSPECTED DISEASE OR CONDITION, UNSPECIFIED	2014	2014-09-07	2014-09-09 10:20:00	URINE	NULL	NOBS	NOBS	NULL	NULL	NULL	LOWER THAN DETECTABLE LIMIT
26828603	PK01172059	493/15	F	28	10	14	MPUMALANGA	EHLANZENI	THABA CHWEU	BRONDAL CLINIC	OBSERVATION FOR SUSPECTED DISEASE OR CONDITION, UNSPECIFIED	2015	2015-07-22 09:43:00	2015-07-24 16:57:00	URINE	NULL	NOBS	NOBS	NULL	NULL	NULL	LOWER THAN DETECTABLE LIMIT
89606792	CJ00606630	880622	F	29	1	22	KWAZULU-NATAL	ETHEKWINI METRO	ETHEKWINI	WENTWORTH HOSPITAL	FREETEXT DIAGNOSIS:	2017	2017-08-14	2017-08-15 14:51:00	URINE	NULL	NOBS	NOBS	NULL	NULL	NULL	LOWER THAN DETECTABLE LIMIT
16587642	UF00864451	29112349	F	22	11	28	EASTERN CAPE	NELSON MANDELA BAY METRO	NELSON MANDELA BAY	LIVINGSTONE HOSPITAL	OBSERVATION FOR SUSPECTED DISEASE OR CONDITION, UNSPECIFIED	2016	1799-12-31	2016-02-01 17:07:00	URINE	3	NOBS	NOBS	NULL	NULL	NULL	289512
100911382	RH00481235	023002869	F	30	7	28	GAUTENG	CITY OF TSHWANE METRO	TSHWANE 3 HEALTH SUB-DISTRICT	KALAFONG HOSPITAL	OBSERVATION FOR SUSPECTED DISEASE OR CONDITION, UNSPECIFIED	2014	1799-12-31	2014-11-12 10:11:00	URINE	NULL	NOBS	NOBS	NULL	NULL	NULL	NULL
124836532	RH01317849	3084125	M	55	1	20	GAUTENG	CITY OF TSHWANE METRO	TSHWANE 3 HEALTH SUB-DISTRICT	KALAFONG HOSPITAL	OBSERVATION FOR SUSPECTED DISEASE OR CONDITION, UNSPECIFIED	2018	1799-12-31	2018-11-26 17:47:00	URINE	NULL	NOBS	NOBS	NULL	NULL	NULL	LOWER THAN DETECTABLE LIMIT
17190767	UB00808800	27479203	F	33	11	15	EASTERN CAPE	NELSON MANDELA BAY METRO	NELSON MANDELA BAY	DORA NGINZA HOSPITAL	RECERRENT UTI	2018	1799-12-31	2018-11-09 15:12:00	URINE	NULL	NOBS	NOBS	NULL	NULL	NULL	8400
121732416	CI00440237	19960911	F	19	8	26	KWAZULU-NATAL	UGU	UMUZIWABANTU	KWAMBOTHO CLINIC	OBSERVATION FOR SUSPECTED DISEASE OR CONDITION, UNSPECIFIED	2016	2016-06-07 14:22:00	2016-06-08 19:00:00	URINE	1	NOBS	NOBS	NULL	NULL	NULL	NULL
27829119	OI00404830	LK116302	M	51	6	22	LIMPOPO	CAPRICORN	LEPELLE-NKUMPI	LEBOWAKGOMO HOSPITAL	?BILHARZIA	2016	2016-11-11 15:25:00	2016-11-11 16:50:00	MIDSTREAM URINE	2	NOBS	NOBS	NULL	NULL	NULL	LOWER THAN DETECTABLE LIMIT
20952754	EC02863635	020520	F	15	9	13	KWAZULU-NATAL	UMGUNGUNDLOVU	THE MSUNDUZI	EDENDALE HOSPITAL	OBSERVATION FOR SUSPECTED DISEASE OR CONDITION, UNSPECIFIED	2018	2018-03-02 11:53:00	2018-03-04 04:18:00	URINE	0	NULL	NOBS	NULL	NULL	NULL	97285
1122930	BH02254697	MP362	M	52	11	20	KWAZULU-NATAL	ILEMBE	KWADUKUZA	MPUMELELO CLINIC [STANGER]	NO CLINICAL HISTORY SUPPLIED.	2018	2018-10-04 11:00:00	2018-10-05 10:24:00	URINE	3	NOBS	NOBS	NULL	NULL	NULL	LOWER THAN DETECTABLE LIMIT
106339	BF02955209	456/12	F	40	9	21	KWAZULU-NATAL	UTHUNGULU	NTAMBANANA	NOMPONJWANA CLINIC	NO CLINICAL HISTORY SUPPLIED.	2017	2017-11-23 10:00:00	2017-11-24 15:41:00	URINE	1	NOBS	NOBS	NULL	NULL	NULL	<20
11377408	GH00528849	761129	F	38	10	16	KWAZULU-NATAL	ZULULAND	ABAQULUSI	VRYHEID HOSPITAL	OBSERVATION FOR SUSPECTED DISEASE OR CONDITION, UNSPECIFIED	2015	2015-10-15	2015-10-16 13:48:00	URINE	2	NOBS	NOBS	NULL	NULL	NULL	LOWER THAN DETECTABLE LIMIT
12651191	PI00318638	0462	F	70	5	7	MPUMALANGA	EHLANZENI	BUSHBUCKRIDGE	MARITE CLINIC	OBSERVATION FOR SUSPECTED DISEASE OR CONDITION, UNSPECIFIED	2016	2016-04-19 12:13:00	2016-04-19 16:22:00	URINE	1	NOBS	NOBS	NULL	NULL	NULL	NULL
19290982	CI00333566	730505	F	41	10	1	KWAZULU-NATAL	UGU	UMUZIWABANTU	MBONWA CLINIC	OBSERVATION FOR SUSPECTED DISEASE OR CONDITION, UNSPECIFIED	2015	2015-03-06 08:59:00	2015-03-06 15:12:00	URINE	3	NOBS	NOBS	NULL	NULL	NULL	29700
465468	PS00663671	UNKNOWN	F	34	4	12	MPUMALANGA	NKANGALA	EMALAHLENI	WITBANK HOSPITAL	OBSERVATION FOR SUSPECTED DISEASE OR CONDITION, UNSPECIFIED	2016	2016-06-01 22:00:00	2016-06-04 13:06:00	URINE	NULL	NOBS	NOBS	NULL	NULL	NULL	814000
11185075	NP00338636	UNKNOWN	U	37	6	0	LIMPOPO	VHEMBE	THULAMELA	TSHILIDZINI CLINIC	OBSERVATION FOR SUSPECTED DISEASE OR CONDITION, UNSPECIFIED	2015	2015-06-04 14:55:00	2015-06-05 10:36:00	URINE	1	NOBS	NOBS	NULL	NULL	NULL	LOWER THAN DETECTABLE LIMIT
100872280	VB00293080	UNKNOWN	M	70	10	18	EASTERN CAPE	O R TAMBO	INGQUZA HILL	HOLY CROSS HOSPITAL	OBSERVATION FOR SUSPECTED DISEASE OR CONDITION, UNSPECIFIED	2018	2018-05-04 15:48:00	2018-05-09 11:45:00	URINE	NULL	OBSNV	OBS	NULL	NULL	NULL	LOWER THAN DETECTABLE LIMIT
722718	TD01399214	28203982	M	51	11	14	EASTERN CAPE	BUFFALO CITY METRO	EAST LONDON	FRERE HOSPITAL	OBSERVATION FOR SUSPECTED DISEASE OR CONDITION, UNSPECIFIED	2015	2015-10-20 10:30:00	2015-10-22 12:07:00	URINE	3	NOBS	NOBS	NULL	NULL	NULL	LOWER THAN DETECTABLE LIMIT
265200	FE00456730	2076	F	32	8	14	KWAZULU-NATAL	UMKHANYAKUDE	UMHLABUYALINGANA	MSELENI HOSPITAL	OBSERVATION FOR SUSPECTED DISEASE OR CONDITION, UNSPECIFIED	2015	2015-12-22 12:00:00	2015-12-23 16:35:00	URINE	NULL	NOBS	NOBS	NULL	NULL	NULL	91333
16033231	XO00015099	45090263	M	39	7	21	WESTERN CAPE	OVERBERG	OVERSTRAND	HERMANUS CDC WC HCO	RETRO +	2016	2016-03-30 07:15:00	2016-03-31 15:31:00	URINE	NULL	OBS	OBS	NULL	NULL	NULL	614
19533933	UH00418907	9618	F	31	1	2	EASTERN CAPE	SARAH BAARTMAN	KOUGA	KAREEDOUW HOSPITAL	OBSERVATION FOR SUSPECTED DISEASE OR CONDITION, UNSPECIFIED	2014	2014-10-29 10:57:00	2014-10-30 16:19:00	URINE	3	NOBS	NOBS	NULL	NULL	NULL	LOWER THAN DETECTABLE LIMIT
52198917	LE00004553	71/82/14	F	33	7	19	GAUTENG	CITY OF JOHANNESBURG METRO	JOHANNESBURG E	SIZWE TROPICAL DISEASES HOSP	MDR TB	2014	2014-02-24 09:00:00	2014-02-26 17:35:00	URINE	0	NOBS	NOBS	NULL	NULL	NULL	71
8065110	IM00227142	M13284	M	29	10	24	GAUTENG	WEST RAND	MOGALE CITY	STERKFONTEIN HOSPITAL	OBSERVATION FOR SUSPECTED DISEASE OR CONDITION, UNSPECIFIED	2015	2015-07-15	2015-07-17 15:04:00	URINE	NULL	NOBS	NOBS	NULL	NULL	NULL	LOWER THAN DETECTABLE LIMIT
37416212	SN00734504	ABLY6640R	F	57	4	12	EASTERN CAPE	O R TAMBO	KING SABATA DALINDYEBO	NELSON MANDELA ACADEMIC HOSP	SEPSIS	2017	2017-10-27	2017-10-30 14:29:00	URINE	NULL	NOBS	NOBS	NULL	NULL	NULL	LOWER THAN DETECTABLE LIMIT
111063658	BH01382722	10720/15	M	33	2	13	KWAZULU-NATAL	ILEMBE	KWADUKUZA	GROUTVILLE CLINIC	OBSERVATION FOR SUSPECTED DISEASE OR CONDITION, UNSPECIFIED	2015	2015-08-28 11:50:00	2015-08-29 14:07:00	URINE	2	NOBS	NOBS	NULL	NULL	NULL	LOWER THAN DETECTABLE LIMIT
360410	CH00501268	KHA02513	F	27	1	15	KWAZULU-NATAL	UGU	UMZUMBE	KHAYELIHLE CLINIC	NO CLINICAL HISTORY SUPPLIED.	2014	2014-12-17 12:55:00	2014-12-18 12:11:00	URINE	3	NOBS	NOBS	NULL	NULL	NULL	LOWER THAN DETECTABLE LIMIT
395937	FE00653039	23274	M	57	5	2	KWAZULU-NATAL	UMKHANYAKUDE	UMHLABUYALINGANA	MSELENI HOSPITAL	NO CLINICAL HISTORY SUPPLIED.	2018	2018-08-10 06:35:00	2018-08-10 22:55:00	URINE	NULL	NOBS	NOBS	NULL	NULL	NULL	LOWER THAN DETECTABLE LIMIT
11213886	BB00453371	931011	F	22	0	17	KWAZULU-NATAL	UTHUNGULU	UMHLATHUZE	LOWER UMFOLOZI WAR MEMORIAL HOSPITAL	FREETEXT DIAGNOSIS: PHONIG	2015	2015-10-28	2015-10-30 14:19:00	URINE	NULL	NOBS	NOBS	NULL	NULL	NULL	LOWER THAN DETECTABLE LIMIT
62515448	UF00924493	UNKNOWN	F	20	4	15	EASTERN CAPE	SARAH BAARTMAN	KOUGA	LOUTERWATER PHC CLINIC	OBSERVATION FOR SUSPECTED DISEASE OR CONDITION, UNSPECIFIED	2016	2016-04-28 09:45:00	2016-04-29 14:55:00	URINE	3	OBS	OBS	NULL	NULL	NULL	298
111571366	DB00588662	4894	F	19	4	15	KWAZULU-NATAL	UMZINYATHI	MSINGA	CHURCH OF SCOTLAND HOSPITAL	HAEMATURIA.	2017	2017-10-26 09:10:00	2017-10-26 19:41:00	URINE	NULL	OBS	OBS	NULL	NULL	NULL	<20
1750353	CG04217320	890604	F	29	4	4	KWAZULU-NATAL	ETHEKWINI METRO	ETHEKWINI	RK KHAN HOSPITAL	OBSERVATION FOR SUSPECTED DISEASE OR CONDITION, UNSPECIFIED	2018	2018-10-08	2018-10-09 09:07:00	URINE	0	NOBS	NOBS	NULL	NULL	NULL	LOWER THAN DETECTABLE LIMIT
32874383	OI00305699	LK60143	F	32	2	12	LIMPOPO	CAPRICORN	LEPELLE-NKUMPI	LEBOWAKGOMO HOSPITAL	ANAEMIA, LIVER IMPAIRMENT, HYPO ALBUMAENIA	2015	1799-12-31	2015-10-14 09:48:00	NULL	NULL	NULL	NOBS	NULL	NULL	N	LOWER THAN DETECTABLE LIMIT
25318301	LD02701837	220792CH	U	28	2	11	GAUTENG	CITY OF JOHANNESBURG METRO	JOHANNESBURG B	RAHIMA MOOSA HOSPITAL	UTI	2018	2018-10-02 19:21:00	2018-10-03 01:52:00	URINE	0	NOBS	NOBS	NULL	NULL	NULL	39188
18136442	PM00402688	16/5175	F	17	6	1	MPUMALANGA	EHLANZENI	NKOMAZI	SHONGWE HOSPITAL	?BILHARZIA	2016	1799-12-31	2016-04-26 11:21:00	NULL	NULL	NULL	NOBS	N	N	NULL	64400
26150759	PK00767683	503	F	42	1	0	MPUMALANGA	EHLANZENI	UMJINDI	GLENTHORPE PHC CLINIC	OBSERVATION FOR SUSPECTED DISEASE OR CONDITION, UNSPECIFIED	2014	2014-06-09 10:00:00	2014-06-11 15:03:00	URINE	NULL	NOBS	NOBS	NULL	NULL	NULL	LOWER THAN DETECTABLE LIMIT
58064557	IK00389869	1658273	F	26	2	14	GAUTENG	EKURHULENI METRO	EKURHULENI SOUTH 1	TAMBO MEMORIAL HOSPITAL	OBSERVATION FOR SUSPECTED DISEASE OR CONDITION, UNSPECIFIED	2014	2014-02-10 15:20:00	2014-02-11 16:13:00	URINE	3	NOBS	NOBS	NULL	NULL	NULL	NULL
26563674	IH00389668	7485P17	M	34	4	7	GAUTENG	EKURHULENI METRO	EKURHULENI EAST 1	PHOLOSONG HOSPITAL	NCH	2017	2017-07-24 13:24:00	2017-07-25 05:53:00	URINE	3	NOBS	NOBS	NULL	NULL	NULL	LOWER THAN DETECTABLE LIMIT
29000747	RB00292168	UNKNOWN	F	41	8	26	NORTH WEST	BOJANALA PLATINUM	MOSES KOTANE	MOSES KOTANE HOSPITAL	NO CLINICAL HISTORY SUPPLIED.	2015	2015-07-28 10:00:00	2015-07-28 23:55:00	URINE	3	NOBS	NOBS	NULL	NULL	NULL	NULL
2378208	LD00368153	100750ND	F	63	7	9	GAUTENG	CITY OF JOHANNESBURG METRO	JOHANNESBURG B	HELEN JOSEPH HOSPITAL	UTI	2014	2014-02-19	2014-02-19 14:23:00	URINE	2	NOBS	NOBS	NULL	NULL	NULL	LOWER THAN DETECTABLE LIMIT
112179496	FE00496860	9615	F	22	10	16	KWAZULU-NATAL	UMKHANYAKUDE	UMHLABUYALINGANA	MSELENI HOSPITAL	FREETEXT DIAGNOSIS: ?	2016	2016-06-23 11:16:00	2016-06-24 02:54:00	URINE	NULL	NOBS	NOBS	NULL	NULL	NULL	LOWER THAN DETECTABLE LIMIT
39774730	BB00428339	530893	F	31	2	23	KWAZULU-NATAL	UTHUNGULU	UMHLATHUZE	LOWER UMFOLOZI WAR MEMORIAL HOSPITAL	FREETEXT DIAGNOSIS: NONE	2015	2015-08-16 08:30:00	2015-08-17 09:26:00	URINE	1	NOBS	NOBS	NULL	NULL	NULL	LOWER THAN DETECTABLE LIMIT
109711103	CG02542984	980827	F	17	0	14	KWAZULU-NATAL	ETHEKWINI METRO	ETHEKWINI	RK KHAN HOSPITAL	? SCHISTOSOMIASIS	2015	2015-09-10	2015-09-14 14:01:00	URINE	1	NOBS	NOBS	NULL	NULL	NULL	LOWER THAN DETECTABLE LIMIT
9043592	GA00455213	018/14	M	29	10	26	KWAZULU-NATAL	ZULULAND	NONGOMA	NDLOZANA CLINIC	NO CLINICAL HISTORY SUPPLIED.	2014	2014-09-19 14:00:00	2014-09-20 03:45:00	URINE	3	OBS	OBS	NULL	NULL	NULL	LOWER THAN DETECTABLE LIMIT
28729765	BB00610400	1531/17	F	22	5	22	KWAZULU-NATAL	UTHUNGULU	UMHLATHUZE	LOWER UMFOLOZI WAR MEMORIAL HOSPITAL	NO CLINICAL HISTORY SUPPLIED.	2017	2017-03-02	2017-03-05 10:58:00	URINE	1	NOBS	NOBS	NULL	NULL	NULL	LOWER THAN DETECTABLE LIMIT
46634870	GD00328248	UNKNOWN	M	14	10	12	KWAZULU-NATAL	ZULULAND	UPHONGOLO	ALTONA CLINIC	FREETEXT DIAGNOSIS:	2015	2015-09-18 08:30:00	2015-09-18 21:07:00	URINE	0	NOBS	NOBS	NULL	NULL	NULL	LOWER THAN DETECTABLE LIMIT
111140194	ED01641216	820812	F	35	8	5	KWAZULU-NATAL	UMGUNGUNDLOVU	THE MSUNDUZI	EAST BOOM STREET CHC	FREETEXT DIAGNOSIS: PREGNANT + PMTCT	2018	2018-04-17 12:58:00	2018-04-18 04:53:00	URINE	NULL	NOBS	NOBS	NULL	NULL	NULL	LOWER THAN DETECTABLE LIMIT
137060406	MG02857732	GT64051643	F	19	8	27	GAUTENG	CITY OF TSHWANE METRO	TSHWANE 3 HEALTH SUB-DISTRICT	STEVE BIKO ACADEMIC HOSPITAL	FREETEXT DIAGNOSIS: ? BILHAZIA	2017	2017-10-10	2017-10-12 14:02:00	URINE	NULL	NOBS	NOBS	NULL	NULL	NULL	LOWER THAN DETECTABLE LIMIT
100566509	CI00653198	890414	F	29	6	29	KWAZULU-NATAL	UGU	UMUZIWABANTU	ST ANDREWS HOSPITAL	NCH	2018	2018-11-13 14:40:00	2018-11-13 17:56:00	URINE	0	NULL	NOBS	NULL	NULL	NULL	LOWER THAN DETECTABLE LIMIT
459602	SN00932350	25169012	F	36	0	27	EASTERN CAPE	O R TAMBO	KING SABATA DALINDYEBO	NELSON MANDELA ACADEMIC HOSP	PREMATURE RUPTURE OF MEMBRANES	2018	2018-07-16	2018-07-19 18:08:00	URINE	NULL	NOBS	NOBS	NULL	NULL	NULL	LOWER THAN DETECTABLE LIMIT
15553435	RH00789602	023062894	F	26	5	24	GAUTENG	CITY OF TSHWANE METRO	TSHWANE 3 HEALTH SUB-DISTRICT	KALAFONG HOSPITAL	HAEMATURA	2016	2016-05-12 11:00:00	2016-05-13 02:02:00	MIDSTREAM URINE	NULL	NOBS	NOBS	NULL	NULL	NULL	65
98827828	BB00343978	851122	F	28	11	13	KWAZULU-NATAL	UTHUNGULU	UMHLATHUZE	LOWER UMFOLOZI WAR MEMORIAL HOSPITAL	FREETEXT DIAGNOSIS: UTI	2014	2014-11-05	2014-11-09 09:50:00	URINE	0	NOBS	NOBS	NULL	NULL	NULL	LOWER THAN DETECTABLE LIMIT
10507161	PK01357502	15/061985	F	30	7	3	MPUMALANGA	EHLANZENI	UMJINDI	BARBERTON CLINIC	OBSERVATION FOR SUSPECTED DISEASE OR CONDITION, UNSPECIFIED	2016	2016-01-18	2016-01-19 15:05:00	URINE	NULL	NOBS	NOBS	NULL	NULL	NULL	LOWER THAN DETECTABLE LIMIT
27361156	PO00218758	14/7366	M	54	3	24	MPUMALANGA	EHLANZENI	MBOMBELA	THEMBA HOSPITAL	NO CLINICAL HISTORY SUPPLIED.	2014	2014-04-02 11:00:00	2014-04-04 17:20:00	URINE	NULL	NOBS	NOBS	NULL	NULL	NULL	NULL
122675663	BB00788975	920207	F	26	8	28	KWAZULU-NATAL	UTHUNGULU	UMHLATHUZE	LOWER UMFOLOZI WAR MEMORIAL HOSPITAL	FREETEXT DIAGNOSIS: UTI	2018	2018-11-06	2018-11-07 16:31:00	URINE	0	NOBS	NOBS	NULL	NULL	NULL	<50
147484755	BE03471600	19511/18	U	32	4	2	KWAZULU-NATAL	ETHEKWINI METRO	ETHEKWINI	MAHATMA GANDHI HOSPITAL	ILLEGIBLE CLINICAL HISTORY.	2018	1799-12-31	2018-11-24 13:53:00	URINE	0	NOBS	NOBS	NULL	NULL	NULL	16078
43404151	OC00112262	LP3500075581	M	44	1	4	LIMPOPO	WATERBERG	LEPHALALE	ELLISRAS HOSPITAL	OBSERVATION FOR SUSPECTED DISEASE OR CONDITION, UNSPECIFIED	2014	2014-04-15 11:00:00	2014-04-16 15:35:00	URINE	NULL	NOBS	NOBS	NULL	NULL	NULL	36600
9098617	CE02963489	854402/16	M	22	3	0	KWAZULU-NATAL	ETHEKWINI METRO	ETHEKWINI	PRINCE MSHIYENI HOSPITAL	UTI	2016	2016-07-09	2016-07-09 18:57:00	URINE	3	NOBS	NOBS	NULL	NULL	NULL	8217
1936760	DC00208362	900824	F	23	5	3	KWAZULU-NATAL	UMZINYATHI	ENDUMENI	DUNDEE HOSPITAL	? SCHISTOSOMIASIS	2014	2014-01-27	2014-01-28 08:20:00	URINE	3	NOBS	NOBS	NULL	NULL	NULL	LOWER THAN DETECTABLE LIMIT
22070115	PM00522965	F2012/05/18	F	60	5	18	MPUMALANGA	EHLANZENI	NKOMAZI	MZINTI PHC CLINIC	OBSERVATION FOR SUSPECTED DISEASE OR CONDITION, UNSPECIFIED	2017	2017-07-19 11:59:00	2017-07-22 06:46:00	URINE	NULL	NOBS	NOBS	NULL	NULL	NULL	LOWER THAN DETECTABLE LIMIT
115309775	OA01579263	STD576	F	36	7	6	LIMPOPO	GREATER SEKHUKHUNE	GREATER TUBATSE	PENGE CLINIC	OBSERVATION FOR SUSPECTED DISEASE OR CONDITION, UNSPECIFIED	2018	2018-10-12 09:00:00	2018-10-14 18:01:00	URINE	NULL	NOBS	NOBS	NULL	NULL	NULL	LOWER THAN DETECTABLE LIMIT
29791032	IM00219501	180152TS	M	63	5	1	GAUTENG	WEST RAND	MOGALE CITY	DR YUSUF DADOO HOSPITAL	UTI	2015	2015-06-19 12:20:00	2015-06-22 12:26:00	URINE	NULL	NOBS	NOBS	NULL	NULL	NULL	5790000
20685156	PK00650918	N365	M	33	4	23	MPUMALANGA	EHLANZENI	UMJINDI	LOW'S CREEK CLINIC	OBSERVATION FOR SUSPECTED DISEASE OR CONDITION, UNSPECIFIED	2014	2014-02-07	2014-02-18 03:39:00	URINE	NULL	NOBS	NOBS	NULL	NULL	NULL	1511
89942102	NJ00143906	UNKNOWN	F	35	6	14	LIMPOPO	MOPANI	BA-PHALABORWA	MAKHUSHANE CLINIC	NO CLINICAL HISTORY SUPPLIED.	2014	2014-08-07 14:20:00	2014-08-10 07:23:00	URINE	NULL	OBS	OBS	NULL	NULL	NULL	LOWER THAN DETECTABLE LIMIT
114302832	PM00421717	UNKNOWN	F	50	0	25	MPUMALANGA	EHLANZENI	NKOMAZI	SHONGWE HOSPITAL	OBSERVATION FOR SUSPECTED DISEASE OR CONDITION, UNSPECIFIED	2016	1799-12-31	2016-07-08 16:14:00	NULL	NULL	NULL	NOBS	N	N	NULL	LOWER THAN DETECTABLE LIMIT
48577038	GA00528647	860904/15	F	28	9	5	KWAZULU-NATAL	ZULULAND	NONGOMA	BENEDICTINE HOSPITAL	FREETEXT DIAGNOSIS: PREGNANT	2015	2015-06-09	2015-06-11 17:01:00	URINE	2	NOBS	NOBS	NULL	NULL	NULL	LOWER THAN DETECTABLE LIMIT
109471633	CE02989100	14040/16	F	23	0	27	KWAZULU-NATAL	ETHEKWINI METRO	ETHEKWINI	PRINCE MSHIYENI HOSPITAL	BILLHAZIA	2016	2016-07-28	2016-07-29 05:08:00	URINE	NULL	NOBS	NOBS	NULL	NULL	NULL	NULL
113167124	RJ00721532	751224	M	39	10	4	NORTH WEST	BOJANALA PLATINUM	LOCAL MUNICIPALITY OF MADIBENG	WONDERKOP PHC CLINIC	OBSERVATION FOR SUSPECTED DISEASE OR CONDITION, UNSPECIFIED	2015	2015-10-28 13:00:00	2015-10-28 23:12:00	URINE	2	OBS	OBS	NULL	NULL	NULL	NULL
3544949	UB00613762	23501885	M	15	1	7	EASTERN CAPE	NELSON MANDELA BAY METRO	NELSON MANDELA BAY	DORA NGINZA HOSPITAL	OBSERVATION FOR SUSPECTED DISEASE OR CONDITION, UNSPECIFIED	2017	1799-12-31	2017-04-26 17:04:00	URINE	3	NOBS	NOBS	NULL	NULL	NULL	LOWER THAN DETECTABLE LIMIT
48015396	CI00393186	18520	F	25	4	20	KWAZULU-NATAL	UGU	UMUZIWABANTU	ST ANDREWS HOSPITAL	OBSERVATION FOR SUSPECTED DISEASE OR CONDITION, UNSPECIFIED	2015	2015-11-10	2015-11-10 19:43:00	URINE	1	NOBS	NOBS	NULL	NULL	NULL	LOWER THAN DETECTABLE LIMIT
90239807	GI00176047	2147/16	F	37	6	16	KWAZULU-NATAL	ZULULAND	EDUMBE	HARTLANDS CLINIC	NO CLINICAL HISTORY SUPPLIED.	2016	2016-11-21 12:19:00	2016-11-23 10:47:00	URINE	1	NOBS	NOBS	NULL	NULL	NULL	55900
89086936	BB00328701	751108	F	38	9	21	KWAZULU-NATAL	UTHUNGULU	UMHLATHUZE	LOWER UMFOLOZI WAR MEMORIAL HOSPITAL	FREETEXT DIAGNOSIS: NONE	2014	2014-08-29	2014-09-01 12:46:00	URINE	NULL	NOBS	NOBS	NULL	NULL	NULL	LOWER THAN DETECTABLE LIMIT
19495094	PM00417382	15/2976	M	56	5	13	MPUMALANGA	EHLANZENI	NKOMAZI	SHONGWE HOSPITAL	OBSERVATION FOR SUSPECTED DISEASE OR CONDITION, UNSPECIFIED	2016	1799-12-31	2016-07-01 13:58:00	NULL	NULL	NULL	NOBS	N	N	NULL	LOWER THAN DETECTABLE LIMIT
132837943	HN01546917	GT01341597	F	27	8	19	GAUTENG	CITY OF JOHANNESBURG METRO	JOHANNESBURG F	CHARLOTTE MAXEKE HOSPITAL	NCH	2017	2017-06-06	2017-06-07 10:04:00	URINE	NULL	NOBS	NOBS	NULL	NULL	NULL	LOWER THAN DETECTABLE LIMIT
121424312	BH02137586	19980303	F	20	2	6	KWAZULU-NATAL	ILEMBE	KWADUKUZA	STANGER HOSPITAL	NO CLINICAL HISTORY SUPPLIED.	2018	2018-05-09	2018-05-09 14:24:00	URINE	1	NOBS	NOBS	NULL	NULL	NULL	LOWER THAN DETECTABLE LIMIT
108511788	BB00430337	970218	F	18	6	2	KWAZULU-NATAL	UTHUNGULU	UMHLATHUZE	LOWER UMFOLOZI WAR MEMORIAL HOSPITAL	FREETEXT DIAGNOSIS: UTI	2015	2015-08-20	2015-08-23 11:58:00	URINE	0	NOBS	NOBS	NULL	NULL	NULL	LOWER THAN DETECTABLE LIMIT
115993371	OH00300442	140531	F	25	2	5	LIMPOPO	GREATER SEKHUKHUNE	ELIAS MOTSOALEDI	PHILADELPHIA HOSPITAL	OBSERVATION FOR SUSPECTED DISEASE OR CONDITION, UNSPECIFIED	2017	2017-09-14 12:30:00	2017-09-15 12:47:00	URINE	OBS	NOBS	NOBS	NULL	NULL	NULL	NULL
19802824	PM00384380	UNKNOWN	F	31	7	8	MPUMALANGA	EHLANZENI	UMJINDI	SCHOEMANSDAL CLINIC	OBSERVATION FOR SUSPECTED DISEASE OR CONDITION, UNSPECIFIED	2016	2016-02-04	2016-02-04 18:23:00	URINE	NULL	NOBS	NOBS	NULL	NULL	NULL	LOWER THAN DETECTABLE LIMIT
11741492	NF00536409	LB0700218667	F	23	4	24	LIMPOPO	MOPANI	GREATER TZANEEN	LETABA HOSPITAL	OBSERVATION FOR SUSPECTED DISEASE OR CONDITION, UNSPECIFIED	2016	2016-11-21 07:25:00	2016-11-22 15:10:00	URINE	1	NOBS	NOBS	NULL	NULL	NULL	LOWER THAN DETECTABLE LIMIT
22357580	JG00498121	13691-14	F	24	9	7	FREE STATE	LEJWELEPUTSWA	MATJHABENG	THUSANONG HOSPITAL	HAEMATURIA. ANAEMIA.	2014	2014-11-11	2014-11-12 10:21:00	NULL	NULL	NULL	NOBS	NULL	NULL	N	LOWER THAN DETECTABLE LIMIT
971143	BG00475077	2801/15	F	32	3	9	KWAZULU-NATAL	ETHEKWINI METRO	ETHEKWINI	OSINDISWENI HOSPITAL	NO CLINICAL HISTORY SUPPLIED.	2015	2015-08-23	2015-08-24 15:43:00	URINE	0	NOBS	NOBS	NULL	NULL	NULL	LOWER THAN DETECTABLE LIMIT
3228880	LD01455268	151257KL	M	58	5	29	GAUTENG	CITY OF JOHANNESBURG METRO	JOHANNESBURG B	HELEN JOSEPH HOSPITAL	NCD	2016	2016-06-13 16:20:00	2016-06-13 22:14:00	URINE	1	NOBS	NOBS	NULL	NULL	NULL	<20
58149749	PK00850141	137/78	F	35	11	19	MPUMALANGA	EHLANZENI	THABA CHWEU	PILGRIMS REST CLINIC	OBSERVATION FOR SUSPECTED DISEASE OR CONDITION, UNSPECIFIED	2014	2014-08-28 08:24:00	2014-08-29 11:45:00	URINE	NULL	NOBS	NOBS	NULL	NULL	NULL	70400
823465	CA02098251	CAAD00046910	F	29	6	29	KWAZULU-NATAL	ETHEKWINI METRO	ETHEKWINI	ADDINGTON HOSPITAL	WHICH ANTIBIOTICS IS THE PATIENT ON? : AMOXIL 500 : WAS URINARY CATH INSERTED WITHIN THE LAST 7 DAYS	2016	2016-10-18 23:40:00	2016-10-19 08:51:00	URINE	0	NOBS	NOBS	NULL	NULL	NULL	LOWER THAN DETECTABLE LIMIT
13790434	FA00335716	12946/14	F	28	6	29	KWAZULU-NATAL	UMKHANYAKUDE	JOZINI	JOZINI CLINIC	NO CLINICAL HISTORY SUPPLIED.	2014	2014-11-12	2014-11-15 19:07:00	URINE	NULL	NOBS	NOBS	NULL	NULL	NULL	LOWER THAN DETECTABLE LIMIT
34692241	PK02164279	M8192/18	F	26	10	23	MPUMALANGA	EHLANZENI	MBOMBELA	MATSULU CHC	OBSERVATION FOR SUSPECTED DISEASE OR CONDITION, UNSPECIFIED	2018	2018-03-20 11:00:00	2018-03-22 05:46:00	URINE	NULL	NOBS	NOBS	NULL	NULL	NULL	LOWER THAN DETECTABLE LIMIT
677175	CE03743496	4747	M	52	7	28	KWAZULU-NATAL	ETHEKWINI METRO	ETHEKWINI	ITHEMBALABANTU CLINIC	OBSERVATION FOR SUSPECTED DISEASE OR CONDITION, UNSPECIFIED	2018	2018-03-28	2018-03-30 17:59:00	URINE	0	NOBS	NOBS	NULL	NULL	NULL	LOWER THAN DETECTABLE LIMIT
41575298	OC00103978	LP3500038506	M	38	6	16	LIMPOPO	WATERBERG	LEPHALALE	ELLISRAS HOSPITAL	OBSERVATION FOR SUSPECTED DISEASE OR CONDITION, UNSPECIFIED	2014	2014-02-18	2014-02-19 10:05:00	URINE	OBS	NOBS	NOBS	NULL	NULL	NULL	<50
143577708	CG04152625	910128	U	27	6	29	KWAZULU-NATAL	ETHEKWINI METRO	ETHEKWINI	RK KHAN HOSPITAL	OBSERVATION FOR SUSPECTED DISEASE OR CONDITION, UNSPECIFIED	2018	2018-08-23	2018-08-24 11:43:00	URINE	0	NOBS	NOBS	NULL	NULL	NULL	LOWER THAN DETECTABLE LIMIT
28210189	BE02677370	1468	F	32	4	17	KWAZULU-NATAL	ETHEKWINI METRO	ETHEKWINI	MAHATMA GANDHI HOSPITAL	ILLEGIBLE CLINICAL HISTORY.	2017	2017-02-15 16:10:00	2017-02-16 10:08:00	URINE	0	NOBS	NOBS	NULL	NULL	NULL	LOWER THAN DETECTABLE LIMIT
35360821	BH01082954	10871/14	M	23	1	10	KWAZULU-NATAL	ILEMBE	KWADUKUZA	STANGER HOSPITAL	OBSERVATION FOR SUSPECTED DISEASE OR CONDITION, UNSPECIFIED	2014	2014-07-14 15:34:00	2014-07-16 10:38:00	URINE	2	NOBS	NOBS	NULL	NULL	NULL	LOWER THAN DETECTABLE LIMIT
31008283	FA00402618	2290/15	F	24	8	7	KWAZULU-NATAL	UMKHANYAKUDE	JOZINI	BETHESDA HOSPITAL	NO CLINICAL HISTORY SUPPLIED.	2015	2015-08-25	2015-09-05 12:28:00	URINE	0	NOBS	NOBS	NULL	NULL	NULL	NULL
25261084	FA00417695	4537/15	M	50	3	27	KWAZULU-NATAL	UMKHANYAKUDE	JOZINI	BETHESDA HOSPITAL	HAEMATURIA ? CF	2015	2015-10-27	2015-10-31 08:31:00	URINE	2	NOBS	NOBS	NULL	NULL	NULL	381898
236079	UD00298470	20966511	F	45	5	8	EASTERN CAPE	SARAH BAARTMAN	MAKANA	SETTLERS PROVINCIAL HOSPITAL	OBSERVATION FOR SUSPECTED DISEASE OR CONDITION, UNSPECIFIED	2018	2018-11-14 11:15:00	2018-11-16 09:32:00	URINE	0	NOBS	NOBS	NULL	NULL	NULL	<20
4102336	LD01833677	040173MA	M	44	1	18	GAUTENG	CITY OF JOHANNESBURG METRO	JOHANNESBURG B	HELEN JOSEPH HOSPITAL	NCD	2017	2017-02-22	2017-02-22 13:21:00	URINE	3	NOBS	NOBS	NULL	NULL	NULL	NULL
14358356	WK00075953	UNKNOWN	F	21	8	21	EASTERN CAPE	O R TAMBO	KING SABATA DALINDYEBO	ZITULELE HOSPITAL	RVD	2014	2014-06-26	2014-06-26 17:11:00	URINE	2	OBS	OBS	NULL	NULL	NULL	NULL
17961002	PQ00080509	09/21775	M	33	0	15	MPUMALANGA	EHLANZENI	NKOMAZI	TONGA HOSPITAL	OBSERVATION FOR SUSPECTED DISEASE OR CONDITION, UNSPECIFIED	2014	2014-08-27	2014-08-28 12:36:00	URINE	NULL	NOBS	NOBS	NULL	NULL	NULL	LOWER THAN DETECTABLE LIMIT
114359972	UH00652972	25079385	F	40	2	0	EASTERN CAPE	NELSON MANDELA BAY METRO	NELSON MANDELA BAY	PORT ELIZABETH PROVINCIAL HOSPITAL	UTI	2015	1799-12-31	2015-12-11 12:52:00	URINE	3	NOBS	NOBS	NULL	NULL	NULL	NULL
36825355	PIM0001446	UNKNOWN	M	10	8	3	MPUMALANGA	EHLANZENI	BUSHBUCKRIDGE	CALCUTTA CLINIC	OBSERVATION FOR SUSPECTED DISEASE OR CONDITION, UNSPECIFIED	2018	2018-07-12 08:00:00	2018-07-15 15:03:00	URINE	NULL	NOBS	NOBS	NULL	NULL	NULL	NULL
108067452	BB00403324	538072	M	0	0	15	KWAZULU-NATAL	UTHUNGULU	UMHLATHUZE	LOWER UMFOLOZI WAR MEMORIAL HOSPITAL	FREETEXT DIAGNOSIS: NONE	2015	2015-06-03	2015-06-05 11:37:00	URINE	0	NOBS	NOBS	NULL	NULL	NULL	7309
10832703	CG02633908	880626	F	27	4	9	KWAZULU-NATAL	ETHEKWINI METRO	ETHEKWINI	RK KHAN HOSPITAL	UTI	2015	1799-12-31	2015-11-09 11:22:00	URINE	1	NOBS	NOBS	NULL	NULL	NULL	LOWER THAN DETECTABLE LIMIT
24419091	EA00349995	730730	F	45	1	22	KWAZULU-NATAL	UMGUNGUNDLOVU	UMSHWATHI	APPELSBOSCH HOSPITAL	OBSERVATION FOR SUSPECTED DISEASE OR CONDITION, UNSPECIFIED	2018	2018-09-21	2018-10-02 05:43:00	URINE	NULL	NOBS	NOBS	NULL	NULL	NULL	LOWER THAN DETECTABLE LIMIT
111083	BB00470997	519913	F	43	7	13	KWAZULU-NATAL	UTHUNGULU	UMHLATHUZE	LOWER UMFOLOZI WAR MEMORIAL HOSPITAL	FREETEXT DIAGNOSIS: NONE	2015	2015-12-18	2015-12-21 12:25:00	URINE	0	NOBS	NOBS	NULL	NULL	NULL	LOWER THAN DETECTABLE LIMIT
101532939	PP00203839	UNKNOWN	M	38	0	28	MPUMALANGA	EHLANZENI	BUSHBUCKRIDGE	TINTSWALO HOSPITAL	OBSERVATION FOR SUSPECTED DISEASE OR CONDITION, UNSPECIFIED	2015	2015-04-23	2015-04-24 13:52:00	URINE	NULL	NOBS	NOBS	NULL	NULL	NULL	LOWER THAN DETECTABLE LIMIT
6859727	MG00748843	GP63194327	M	61	7	26	GAUTENG	CITY OF TSHWANE METRO	TSHWANE 3 HEALTH SUB-DISTRICT	STEVE BIKO ACADEMIC HOSPITAL	NO CLINICAL HISTORY SUPPLIED.	2014	2014-03-10 10:00:00	2014-03-12 10:54:00	MIDSTREAM URINE	NULL	NOBS	NOBS	NULL	NULL	NULL	NULL
1014475	UB00479771	27174333	F	31	4	13	EASTERN CAPE	NELSON MANDELA BAY METRO	NELSON MANDELA BAY	DORA NGINZA HOSPITAL	UTI	2016	1799-12-31	2016-04-11 15:02:00	URINE	3	NOBS	NOBS	NULL	NULL	NULL	LOWER THAN DETECTABLE LIMIT
100091480	OC00139974	LP3500007274	M	35	2	30	LIMPOPO	WATERBERG	LEPHALALE	ELLISRAS HOSPITAL	OBSERVATION FOR SUSPECTED DISEASE OR CONDITION, UNSPECIFIED	2014	2014-10-14 11:08:00	2014-10-14 15:53:00	URINE	3	NOBS	NOBS	NULL	NULL	NULL	NULL
12982142	NP00383974	TS0300244899	F	47	8	27	LIMPOPO	VHEMBE	THULAMELA	TSHILIDZINI HOSPITAL	OBSERVATION FOR SUSPECTED DISEASE OR CONDITION, UNSPECIFIED	2015	2015-11-03 17:20:00	2015-11-19 10:59:00	NULL	NULL	NULL	NOBS	NULL	NULL	N	LOWER THAN DETECTABLE LIMIT
680028	CA01686713	CAAD00263761	F	28	11	5	KWAZULU-NATAL	ETHEKWINI METRO	ETHEKWINI	ADDINGTON HOSPITAL	WHICH ANTIBIOTICS? : NIL : WAS URINARY CATH INSERTED WITHIN THE LAST 7 DAYS? N : TYPE OF URINE MID STREAM URINE : CLINICAL INDICATIONS: : LAP WITH BLOOD 4 +	2015	2015-06-26 11:16:00	2015-06-26 14:18:00	MIDSTREAM URINE	NULL	NOBS	NOBS	NULL	NULL	NULL	LOWER THAN DETECTABLE LIMIT
132276431	DC00375473	1481/17	M	18	9	23	KWAZULU-NATAL	UMZINYATHI	ENDUMENI	DUNDEE HOSPITAL	NO CLINICAL HISTORY SUPPLIED.	2017	2017-04-21 19:25:00	2017-04-24 16:38:00	URINE	1	NOBS	NOBS	NULL	NULL	NULL	NULL
116227633	IB00074851	940430DA	F	22	0	4	GAUTENG	CITY OF JOHANNESBURG METRO	JOHANNESBURG C	DISCOVERERS CHC-A	NCH	2016	1799-12-31	2016-05-05 16:15:00	URINE	NULL	NOBS	NOBS	NULL	NULL	NULL	NULL
112347932	PM00457935	16/11418	M	25	7	29	MPUMALANGA	EHLANZENI	NKOMAZI	SHONGWE HOSPITAL	OBSERVATION FOR SUSPECTED DISEASE OR CONDITION, UNSPECIFIED	2016	2016-11-03	2016-11-05 01:51:00	URINE	NULL	NOBS	NOBS	NULL	NULL	NULL	LOWER THAN DETECTABLE LIMIT
30515245	PA00118078	2071/15	F	25	0	21	MPUMALANGA	EHLANZENI	UMJINDI	BARBERTON HOSPITAL	NO CLINICAL HISTORY SUPPLIED.	2015	2015-03-14 09:00:00	2015-03-17 11:53:00	URINE	NULL	NOBS	NOBS	NULL	NULL	NULL	LOWER THAN DETECTABLE LIMIT
17543321	PI00394222	6169/2017	F	18	2	10	MPUMALANGA	EHLANZENI	BUSHBUCKRIDGE	MATIKWANA HOSPITAL	FREETEXT DIAGNOSIS: ? UTI	2017	2017-04-11 10:30:00	2017-04-13 06:57:00	URINE	NULL	NOBS	NOBS	NULL	NULL	NULL	LOWER THAN DETECTABLE LIMIT
105922906	PK01180641	M07/0070	M	33	10	22	MPUMALANGA	EHLANZENI	MBOMBELA	MATSULU CHC	HAEMATURIA	2015	2015-07-30 09:55:00	2015-07-31 15:57:00	URINE	NULL	NOBS	NOBS	NULL	NULL	NULL	LOWER THAN DETECTABLE LIMIT
30162893	CJ00707285	760318	F	42	6	14	KWAZULU-NATAL	ETHEKWINI METRO	ETHEKWINI	WENTWORTH HOSPITAL	OBSERVATION FOR SUSPECTED DISEASE OR CONDITION, UNSPECIFIED	2018	2018-10-01 15:43:00	2018-10-02 09:51:00	URINE	NULL	NOBS	NOBS	NULL	NULL	NULL	LOWER THAN DETECTABLE LIMIT
106053563	BB00390795	535799	F	30	3	22	KWAZULU-NATAL	UTHUNGULU	UMHLATHUZE	LOWER UMFOLOZI WAR MEMORIAL HOSPITAL	FREETEXT DIAGNOSIS: NONE	2015	2015-04-23	2015-04-26 09:43:00	URINE	1	NOBS	NOBS	NULL	NULL	NULL	LOWER THAN DETECTABLE LIMIT
126926775	LD01922205	230589MO	M	27	10	27	GAUTENG	CITY OF JOHANNESBURG METRO	JOHANNESBURG B	HELEN JOSEPH HOSPITAL	OBSERVATION FOR SUSPECTED DISEASE OR CONDITION, UNSPECIFIED	2017	2017-04-19	2017-04-19 14:20:00	URINE	0	NOBS	NOBS	NULL	NULL	NULL	NULL
104136245	PA00114961	000447/14	M	29	2	10	MPUMALANGA	EHLANZENI	UMJINDI	BARBERTON HOSPITAL	NO CLINICAL HISTORY SUPPLIED.	2015	2015-02-16 14:15:00	2015-02-18 17:11:00	URINE	NULL	NOBS	NOBS	NULL	NULL	NULL	13500
109557550	GA00545919	920623/15	F	23	1	18	KWAZULU-NATAL	ZULULAND	NONGOMA	BENEDICTINE HOSPITAL	NO CLINICAL HISTORY SUPPLIED.	2015	2015-08-11	2015-08-13 10:57:00	URINE	1	NOBS	NOBS	NULL	NULL	NULL	LOWER THAN DETECTABLE LIMIT
12307532	BB00475612	543024	F	47	8	18	KWAZULU-NATAL	UTHUNGULU	UMHLATHUZE	LOWER UMFOLOZI WAR MEMORIAL HOSPITAL	FREETEXT DIAGNOSIS: POST SURGICAL UTI	2016	2016-01-05	2016-01-10 13:40:00	URINE	0	NOBS	NOBS	NULL	NULL	NULL	LOWER THAN DETECTABLE LIMIT
121721561	BB00561464	572430	F	16	11	19	KWAZULU-NATAL	UTHUNGULU	UMHLATHUZE	LOWER UMFOLOZI WAR MEMORIAL HOSPITAL	FREETEXT DIAGNOSIS: NONE	2016	2016-09-13	2016-09-13 19:01:00	URINE	0	NOBS	NOBS	NULL	NULL	NULL	89400
141924892	CE03728890	37242/18	M	33	9	25	KWAZULU-NATAL	ETHEKWINI METRO	ETHEKWINI	PRINCE MSHIYENI HOSPITAL	# UTI ? BILHZIA	2018	2018-03-15	2018-03-16 05:38:00	URINE	NULL	NOBS	NOBS	NULL	NULL	NULL	NULL
123911039	HG03695808	GT09691094	F	33	2	2	GAUTENG	CITY OF JOHANNESBURG METRO	JOHANNESBURG D	CHRIS HANI BARAGWANATH HOSPITAL	OBSERVATION FOR SUSPECTED DISEASE OR CONDITION, UNSPECIFIED	2016	2016-08-18 08:45:00	2016-08-19 08:28:00	MIDSTREAM URINE	0	NOBS	NOBS	NULL	NULL	NULL	118000
104325625	LD00812472	240388MO	F	76	10	27	GAUTENG	CITY OF JOHANNESBURG METRO	JOHANNESBURG B	HELEN JOSEPH HOSPITAL	OBSERVATION FOR SUSPECTED DISEASE OR CONDITION, UNSPECIFIED	2015	2015-02-20	2015-02-20 17:18:00	URINE	NULL	NOBS	NOBS	NULL	NULL	NULL	NULL
26076092	BD00977040	890313	F	26	4	11	KWAZULU-NATAL	ETHEKWINI METRO	ETHEKWINI	KWAMASHU POLY CLINIC	Z03.9 NO CLINICAL HISTORY SUPPLIED.	2015	2015-07-24	2015-07-26 11:51:00	URINE	3	OBS	OBS	NULL	NULL	NULL	LOWER THAN DETECTABLE LIMIT
1085461	BB00402978	505626	F	41	5	2	KWAZULU-NATAL	UTHUNGULU	UMHLATHUZE	LOWER UMFOLOZI WAR MEMORIAL HOSPITAL	FREETEXT DIAGNOSIS: UTI	2015	2015-06-03	2015-06-04 14:42:00	URINE	0	NOBS	NOBS	NULL	NULL	NULL	LOWER THAN DETECTABLE LIMIT
15514049	UH01024364	29818309	F	36	3	28	EASTERN CAPE	NELSON MANDELA BAY METRO	NELSON MANDELA BAY	UITENHAGE HOSPITAL	NO CLINICAL HISTORY SUPPLIED.	2017	2017-12-06	2017-12-08 11:40:00	URINE	NULL	NOBS	NOBS	NULL	NULL	NULL	637
843298	CI00467211	13889	F	27	1	28	KWAZULU-NATAL	UGU	UMUZIWABANTU	ST ANDREWS HOSPITAL	OBSERVATION FOR SUSPECTED DISEASE OR CONDITION, UNSPECIFIED	2016	2016-09-29	2016-09-30 16:52:00	URINE	0	NOBS	NOBS	NULL	NULL	NULL	NULL
26677028	OS00362218	UNKNOWN	F	39	5	8	LIMPOPO	WATERBERG	MODIMOLLE	VAALWATER CLINIC	OBSERVATION FOR SUSPECTED DISEASE OR CONDITION, UNSPECIFIED	2017	2017-02-27 11:45:00	2017-03-01 10:44:00	URINE	0	NOBS	NOBS	NULL	NULL	NULL	LOWER THAN DETECTABLE LIMIT
119647520	IM00310107	091279	M	36	4	2	GAUTENG	WEST RAND	MOGALE CITY	DMA KROOMDRAAI CLINIC	OBSERVATION FOR SUSPECTED DISEASE OR CONDITION, UNSPECIFIED	2016	2016-04-11 11:15:00	2016-04-13 17:05:00	URINE	0	NOBS	NOBS	NULL	NULL	NULL	LOWER THAN DETECTABLE LIMIT
19548013	BD00709652	821113	F	31	4	20	KWAZULU-NATAL	ETHEKWINI METRO	ETHEKWINI	KWAMASHU POLY CLINIC	NO CLINICAL HISTORY SUPPLIED.	2014	2014-04-03	2014-04-03 17:21:00	URINE	2	NOBS	NOBS	NULL	NULL	NULL	LOWER THAN DETECTABLE LIMIT
280466	BD00880138	810302	F	33	11	4	KWAZULU-NATAL	ETHEKWINI METRO	ETHEKWINI	KWAMASHU POLY CLINIC	NO CLINICAL HISTORY SUPPLIED.	2015	2015-02-06	2015-02-07 13:55:00	URINE	3	NOBS	NOBS	NULL	NULL	NULL	LOWER THAN DETECTABLE LIMIT
131329664	RH00975650	023107955	F	23	11	0	GAUTENG	CITY OF TSHWANE METRO	TSHWANE 3 HEALTH SUB-DISTRICT	KALAFONG HOSPITAL	OBSERVATION FOR SUSPECTED DISEASE OR CONDITION, UNSPECIFIED	2017	2017-03-28	2017-03-30 05:06:00	MIDSTREAM URINE	NULL	NOBS	NOBS	NULL	NULL	NULL	LOWER THAN DETECTABLE LIMIT
15147676	BB00351444	841611	F	30	0	19	KWAZULU-NATAL	UTHUNGULU	UMHLATHUZE	LOWER UMFOLOZI WAR MEMORIAL HOSPITAL	FREETEXT DIAGNOSIS: NONE	2014	2014-12-05	2014-12-08 10:08:00	URINE	NULL	NOBS	NOBS	NULL	NULL	NULL	LOWER THAN DETECTABLE LIMIT
145455851	UF01520615	UF30700348	M	32	10	30	EASTERN CAPE	NELSON MANDELA BAY METRO	NELSON MANDELA BAY	LIVINGSTONE HOSPITAL	OBSERVATION FOR SUSPECTED DISEASE OR CONDITION, UNSPECIFIED	2018	1799-12-31	2018-06-29 15:34:00	URINE	NULL	NOBS	NOBS	NULL	NULL	NULL	NULL
124593778	NE00229211	110079294	M	9	1	3	LIMPOPO	MOPANI	GREATER LETABA	KGAPANE HOSPITAL	OBSERVATION FOR SUSPECTED DISEASE OR CONDITION, UNSPECIFIED	2016	2016-08-29	2016-08-29 13:12:00	URINE	3	NOBS	NOBS	NULL	NULL	NULL	NULL
99116205	BB00381631	524829	F	16	6	15	KWAZULU-NATAL	UTHUNGULU	UMHLATHUZE	LOWER UMFOLOZI WAR MEMORIAL HOSPITAL	FREETEXT DIAGNOSIS: NONE	2015	2015-03-24	2015-03-26 11:31:00	URINE	NULL	NOBS	NOBS	NULL	NULL	NULL	NULL
105452915	LD01184031	241280MS	M	34	10	30	GAUTENG	CITY OF JOHANNESBURG METRO	JOHANNESBURG A	WITKOPPEN HEALTH AND WELLNESS CENTRE	NO CLINICAL DETAILS	2015	2015-11-23 03:09:00	2015-11-24 05:23:00	URINE	1	NOBS	NOBS	NULL	NULL	NULL	<20
113911563	MG02810119	A30699	F	37	4	13	GAUTENG	CITY OF TSHWANE METRO	TSHWANE 6 HEALTH SUB-DISTRICT	EERSTERUS CLINIC [EERSTERUS]	NO CLINICAL HISTORY SUPPLIED.	2017	1799-12-31	2017-09-15 12:03:00	URINE	NULL	NOBS	NOBS	NULL	NULL	NULL	LOWER THAN DETECTABLE LIMIT
141019070	UB00769948	27721455	F	17	4	6	EASTERN CAPE	NELSON MANDELA BAY METRO	NELSON MANDELA BAY	DORA NGINZA HOSPITAL	OBSERVATION FOR SUSPECTED DISEASE OR CONDITION, UNSPECIFIED	2018	1799-12-31	2018-07-30 14:20:00	URINE	NULL	NOBS	NOBS	NULL	NULL	NULL	5950
16433563	PK01771328	UNKNOWN	F	24	7	20	MPUMALANGA	EHLANZENI	THABA CHWEU	SABIE HOSPITAL	OBSERVATION FOR SUSPECTED DISEASE OR CONDITION, UNSPECIFIED	2017	2017-01-25 11:30:00	2017-01-26 06:54:00	URINE	NULL	NOBS	NOBS	NULL	NULL	NULL	65700
102704916	SN00070866	UNKNOWN	M	19	0	23	EASTERN CAPE	O R TAMBO	KING SABATA DALINDYEBO	NGANGELIZWE HEALTH CENTRE	OBSERVATION FOR SUSPECTED DISEASE OR CONDITION, UNSPECIFIED	2015	2015-01-20	2015-03-03 02:49:00	URINE	NULL	NOBS	NOBS	NULL	NULL	NULL	LOWER THAN DETECTABLE LIMIT
15400456	PK01655929	12/0329	M	34	10	6	MPUMALANGA	EHLANZENI	MBOMBELA	ROB FERREIRA HOSPITAL	OBSERVATION FOR SUSPECTED DISEASE OR CONDITION, UNSPECIFIED	2016	2016-10-07	2016-10-08 06:06:00	URINE	NULL	NOBS	NOBS	NULL	NULL	NULL	LOWER THAN DETECTABLE LIMIT
15116507	CG03592883	7992/17	M	40	9	3	KWAZULU-NATAL	ETHEKWINI METRO	ETHEKWINI	CLERMONT CLINIC	OBSERVATION FOR SUSPECTED DISEASE OR CONDITION, UNSPECIFIED	2017	2017-07-21 11:00:00	2017-07-25 11:35:00	URINE	1	NOBS	NOBS	NULL	NULL	NULL	NULL
7237864	HN00277803	CLSWM00000819	F	33	1	29	GAUTENG	CITY OF JOHANNESBURG METRO	JOHANNESBURG F	DONALD GORDON MEDICAL CENTRE	OBSERVATION FOR SUSPECTED DISEASE OR CONDITION, UNSPECIFIED	2015	2015-06-12 14:50:00	2015-06-14 13:56:00	URINE	NULL	NOBS	NOBS	NULL	NULL	NULL	NULL
104763	XB00557995	13560412	F	67	8	22	WESTERN CAPE	GARDEN ROUTE	GEORGE	PACALTSDORP CLINIC WC PAC	OBSERVATION FOR SUSPECTED DISEASE OR CONDITION, UNSPECIFIED	2018	2018-02-26 12:00:00	2018-02-28 11:18:00	URINE	NULL	NOBS	NOBS	NULL	NULL	NULL	NULL
2568523	CA01332197	CAAD00279662	M	18	6	27	KWAZULU-NATAL	ETHEKWINI METRO	ETHEKWINI	ADDINGTON HOSPITAL	CLINICAL INDICATIONS: : 18 YR OLD MALE C/O DYSURIA AND NON SPECIFIC ABDOMINAL : PAIN	2014	2014-04-15 13:16:00	2014-04-16 12:13:00	URINE	NULL	NOBS	NOBS	NULL	NULL	NULL	LOWER THAN DETECTABLE LIMIT
11761237	UF01372591	22470306	F	38	4	6	EASTERN CAPE	NELSON MANDELA BAY METRO	NELSON MANDELA BAY	PORT ELIZABETH PROVINCIAL HOSPITAL	NCH	2018	2018-01-01 09:30:00	2018-01-03 14:41:00	URINE	NULL	NOBS	NOBS	NULL	NULL	NULL	877000
90093066	NI00118569	45-102121	M	39	5	26	LIMPOPO	VHEMBE	MUSINA	MUSINA HOSPITAL	SCHISTOSOMIASIS, UNSPECIFIED	2014	2014-08-05 08:00:00	2014-08-05 10:09:00	URINE	0	NOBS	NOBS	NULL	NULL	NULL	NULL
13401258	PK01907212	677/A	M	34	1	19	MPUMALANGA	EHLANZENI	UMJINDI	M'AFRICA PHC CLINIC	HAEMATURIA.	2017	2017-05-29 09:00:00	2017-05-30 11:35:00	URINE	NULL	NOBS	NOBS	NULL	NULL	NULL	LOWER THAN DETECTABLE LIMIT
11558346	NO00252203	LP1610038657	M	30	4	5	LIMPOPO	VHEMBE	MAKHADO	SILOAM HOSPITAL	OBSERVATION FOR SUSPECTED DISEASE OR CONDITION, UNSPECIFIED	2016	2016-06-17 15:00:00	2016-06-17 15:47:00	URINE	NULL	OBS	OBS	NULL	NULL	NULL	NULL
27365609	PM00610816	14/13310	F	46	9	22	MPUMALANGA	EHLANZENI	NKOMAZI	SHONGWE HOSPITAL	OBSERVATION FOR SUSPECTED DISEASE OR CONDITION, UNSPECIFIED	2018	2018-06-14 10:00:00	2018-06-16 04:51:00	URINE	NULL	NOBS	NOBS	NULL	NULL	NULL	LOWER THAN DETECTABLE LIMIT
100815561	GJ00171369	1810/14	F	21	4	3	KWAZULU-NATAL	UTHUNGULU	MTHONJANENI	NOGAJUKA CLINIC	NO CLINICAL HISTORY SUPPLIED.	2016	2016-10-21 09:26:00	2016-10-22 12:14:00	URINE	3	NOBS	NOBS	NULL	NULL	NULL	LOWER THAN DETECTABLE LIMIT
31112038	BB00592901	580027	F	36	5	11	KWAZULU-NATAL	UTHUNGULU	UMHLATHUZE	LOWER UMFOLOZI WAR MEMORIAL HOSPITAL	FREETEXT DIAGNOSIS: NONE	2016	2016-12-30	2017-01-01 11:28:00	URINE	0	NOBS	NOBS	NULL	NULL	NULL	<20
85219107	PO00309473	920505	F	22	9	28	MPUMALANGA	EHLANZENI	MBOMBELA	KHUMBULA CLINIC	FREETEXT DIAGNOSIS:	2015	2015-03-02 13:29:00	2015-03-04 15:48:00	URINE	NULL	OBS	OBS	NULL	NULL	NULL	871000
114678200	CA02121341	CAAD00387466	M	53	3	29	KWAZULU-NATAL	ETHEKWINI METRO	ETHEKWINI	ADDINGTON HOSPITAL	WHICH ANTIBIOTICS IS THE PATIENT ON? : NONE : WAS URINARY CATH INSERTED WITHIN THE LAST 7 DAYS? N :	2016	2016-11-14 10:33:00	2016-11-14 14:41:00	URINE	NULL	NOBS	NOBS	NULL	NULL	NULL	LOWER THAN DETECTABLE LIMIT
14958296	BG00608533	M870128	F	29	7	15	KWAZULU-NATAL	ETHEKWINI METRO	ETHEKWINI	OTTAWA CLINIC	OBSERVATION FOR SUSPECTED DISEASE OR CONDITION, UNSPECIFIED	2016	2016-09-12	2016-09-13 12:18:00	URINE	0	NOBS	NOBS	NULL	NULL	NULL	LOWER THAN DETECTABLE LIMIT
60373962	PK00824460	14/29946	M	27	11	21	MPUMALANGA	EHLANZENI	MBOMBELA	ROB FERREIRA HOSPITAL	OBSERVATION FOR SUSPECTED DISEASE OR CONDITION, UNSPECIFIED	2014	2014-08-05	2014-08-06 16:11:00	URINE	NULL	NOBS	NOBS	NULL	NULL	NULL	LOWER THAN DETECTABLE LIMIT
66683932	OA00491357	LP0000193301	F	58	99999	99999	LIMPOPO	CAPRICORN	POLOKWANE	PIETERSBURG HOSPITAL	OBSERVATION FOR SUSPECTED DISEASE OR CONDITION, UNSPECIFIED	2014	1799-12-31	2014-02-12 12:53:00	NULL	NULL	NULL	NOBS	N	N	NULL	NULL
104907336	TC00526603	UNKNOWN	F	27	9	17	EASTERN CAPE	BUFFALO CITY METRO	BUFFALO CITY	CECILIA MAKIWANE HOSPITAL	OBSERVATION FOR SUSPECTED DISEASE OR CONDITION, UNSPECIFIED	2017	2017-04-06	2017-04-11 14:21:00	URINE	0	NOBS	NOBS	NULL	NULL	NULL	456
90516840	PM00403993	16/5439	M	34	5	11	MPUMALANGA	EHLANZENI	NKOMAZI	SHONGWE HOSPITAL	OBSERVATION FOR SUSPECTED DISEASE OR CONDITION, UNSPECIFIED	2016	1799-12-31	2016-04-26 11:22:00	NULL	NULL	NULL	NOBS	N	N	NULL	LOWER THAN DETECTABLE LIMIT
6122178	JE00572998	PM00763123	F	30	9	13	FREE STATE	MANGAUNG METRO	MANGAUNG	PELONOMI HOSPITAL	NCH	2015	2015-04-07	2015-04-08 12:28:00	MIDSTREAM URINE	3	NOBS	NOBS	NULL	NULL	NULL	779000
14553660	FE00646687	16538	M	55	4	9	KWAZULU-NATAL	UMKHANYAKUDE	UMHLABUYALINGANA	MSELENI HOSPITAL	FREETEXT DIAGNOSIS: ?	2018	2018-07-06 21:59:00	2018-07-09 20:54:00	URINE	NULL	NOBS	NOBS	NULL	NULL	NULL	LOWER THAN DETECTABLE LIMIT
62962339	NBM0025900	UNKNOWN	M	7	1	21	LIMPOPO	VHEMBE	THULAMELA	STERKSTROOM CLINIC [THOHOYANDOU]	NCD	2016	2016-07-29 09:36:00	2016-08-04 11:57:00	URINE	3	OBS	OBS	NULL	NULL	NULL	NULL
138805298	PM00553355	13/11095	M	10	0	19	MPUMALANGA	EHLANZENI	NKOMAZI	SHONGWE HOSPITAL	OBSERVATION FOR SUSPECTED DISEASE OR CONDITION, UNSPECIFIED	2017	2017-11-20	2017-11-22 06:56:00	URINE	3	OBS	OBS	NULL	NULL	NULL	NULL
19991431	UB00285834	07557473	F	64	2	18	EASTERN CAPE	NELSON MANDELA BAY METRO	NELSON MANDELA BAY	DORA NGINZA HOSPITAL	UTI	2014	1799-12-31	2014-10-27 15:56:00	URINE	3	NOBS	NOBS	NULL	NULL	NULL	NULL
57958181	BF02721546	16/62345	M	45	0	18	KWAZULU-NATAL	UTHUNGULU	UMHLATHUZE	NGWELEZANA HOSPITAL	FREETEXT DIAGNOSIS: ?BILHARZIA	2017	2017-04-05	2017-04-09 12:28:00	URINE	3	NOBS	NOBS	NULL	NULL	NULL	LOWER THAN DETECTABLE LIMIT
57958181	FE00596213	MS3649	M	45	7	0	KWAZULU-NATAL	UMKHANYAKUDE	UMHLABUYALINGANA	MSELENI HOSPITAL	FREETEXT DIAGNOSIS:	2017	2017-10-18	2017-10-18 21:13:00	URINE	2	NOBS	NOBS	NULL	NULL	NULL	LOWER THAN DETECTABLE LIMIT
99510225	IF00540056	1084678MA	M	34	8	1	GAUTENG	WEST RAND	MOGALE CITY	LERATONG HOSPITAL	?BILH	2014	2014-09-26 11:25:00	2014-09-30 13:01:00	URINE	NULL	NOBS	NOBS	NULL	NULL	NULL	NULL
25122720	MG02475338	UNKNOWN	M	36	3	25	GAUTENG	CITY OF TSHWANE METRO	TSHWANE 3 HEALTH SUB-DISTRICT	LAUDIUM COMMUNITY HEALTH CENTR	NO CLINICAL HISTORY SUPPLIED.	2017	2017-02-27	2017-02-28 01:06:00	URINE	NULL	NOBS	NOBS	NULL	NULL	NULL	LOWER THAN DETECTABLE LIMIT
112687591	PK01262855	10/38486	M	34	7	24	MPUMALANGA	EHLANZENI	MBOMBELA	ROB FERREIRA HOSPITAL	OBSERVATION FOR SUSPECTED DISEASE OR CONDITION, UNSPECIFIED	2015	2015-10-13	2015-10-15 12:35:00	URINE	NULL	NOBS	NOBS	NULL	NULL	NULL	NULL
115766886	BB00479537	551941	F	16	6	11	KWAZULU-NATAL	UTHUNGULU	UMHLATHUZE	LOWER UMFOLOZI WAR MEMORIAL HOSPITAL	FREETEXT DIAGNOSIS: NONE	2016	2016-01-18	2016-01-19 16:14:00	URINE	2	NOBS	NOBS	NULL	NULL	NULL	NULL
30597900	PA00107665	009878/13	F	28	2	0	MPUMALANGA	EHLANZENI	UMJINDI	BARBERTON HOSPITAL	NO CLINICAL HISTORY SUPPLIED.	2014	2014-12-03 10:30:00	2014-12-05 17:10:00	URINE	NULL	NOBS	NOBS	NULL	NULL	NULL	LOWER THAN DETECTABLE LIMIT
110410077	GC00330371	44/4	F	19	1	10	KWAZULU-NATAL	UTHUNGULU	UMLALAZI	ESHOWE HOSPITAL	FREETEXT DIAGNOSIS: ANAEMIA IN PREGNANCY	2015	2015-12-18 11:30:00	2015-12-18 12:04:00	URINE	2	NOBS	NOBS	NULL	NULL	NULL	LOWER THAN DETECTABLE LIMIT
24424895	PK01342994	16/002	F	29	9	0	MPUMALANGA	EHLANZENI	MBOMBELA	LEGOGOTE CLINIC	OBSERVATION FOR SUSPECTED DISEASE OR CONDITION, UNSPECIFIED	2016	2016-01-04 12:00:00	2016-01-05 07:01:00	URINE	NULL	NOBS	NOBS	NULL	NULL	NULL	<50
104100808	CI00549629	69671	F	22	6	16	KWAZULU-NATAL	UGU	UMUZIWABANTU	ST ANDREWS HOSPITAL	OBSERVATION FOR SUSPECTED DISEASE OR CONDITION, UNSPECIFIED	2017	2017-09-23 15:00:00	2017-09-23 20:54:00	URINE	0	NULL	NOBS	NULL	NULL	NULL	LOWER THAN DETECTABLE LIMIT
21528183	PK01823304	13/03565	F	42	8	9	MPUMALANGA	EHLANZENI	MBOMBELA	ROB FERREIRA HOSPITAL	OBSERVATION FOR SUSPECTED DISEASE OR CONDITION, UNSPECIFIED	2017	2017-03-13	2017-03-14 04:58:00	URINE	NULL	NOBS	NOBS	NULL	NULL	NULL	LOWER THAN DETECTABLE LIMIT
103694719	MG01234558	MAL6143/1	M	23	0	21	GAUTENG	CITY OF TSHWANE METRO	TSHWANE 3 HEALTH SUB-DISTRICT	TSHWANE DISTRICT HOSPITAL	FREETEXT DIAGNOSIS:	2015	1799-12-31	2015-02-01 11:12:00	URINE	NULL	NOBS	NOBS	NULL	NULL	NULL	NULL
32935433	UH00990846	UNKNOWN	M	40	11	16	EASTERN CAPE	NELSON MANDELA BAY METRO	NELSON MANDELA BAY	WALMER 14TH AVENUE CLINIC	NO CLINICAL HISTORY SUPPLIED.	2017	1799-12-31	2017-10-11 12:26:00	URINE	0	NOBS	NOBS	NULL	NULL	NULL	NULL
27994078	PM00581915	UNKNOWN	F	53	11	2	MPUMALANGA	EHLANZENI	NKOMAZI	MZINTI PHC CLINIC	OBSERVATION FOR SUSPECTED DISEASE OR CONDITION, UNSPECIFIED	2018	2018-03-06 12:00:00	2018-03-08 05:57:00	URINE	NULL	NOBS	NOBS	NULL	NULL	NULL	LOWER THAN DETECTABLE LIMIT
14745652	PK00661658	1208	F	29	9	18	MPUMALANGA	EHLANZENI	UMJINDI	GLENTHORPE PHC CLINIC	OBSERVATION FOR SUSPECTED DISEASE OR CONDITION, UNSPECIFIED	2014	2014-02-25 13:00:00	2014-02-27 04:50:00	URINE	NULL	NOBS	NOBS	NULL	NULL	NULL	LOWER THAN DETECTABLE LIMIT
11318696	CH00433987	174/4/14	F	24	1	9	KWAZULU-NATAL	UGU	UMDONI	G J CROOKES HOSPITAL	PRETERM LABOUR / UTI	2014	2014-04-17	2014-04-17 13:23:00	URINE	3	NOBS	NOBS	NULL	NULL	NULL	NULL
28440	CA01909959	CAAD00408712	F	31	6	13	KWAZULU-NATAL	ETHEKWINI METRO	ETHEKWINI	ADDINGTON HOSPITAL	WHICH ANTIBIOTICS IS THE PATIENT ON? : CIPRO : WAS URINARY CATH INSERTED WITHIN THE LAST 7 DAYS? N :	2016	2016-03-15 11:06:00	2016-03-16 11:22:00	MIDSTREAM URINE	NULL	NOBS	NOBS	NULL	NULL	NULL	LOWER THAN DETECTABLE LIMIT
108519398	XG00234689	28515062	F	32	5	24	WESTERN CAPE	CITY OF CAPE TOWN METRO	KHAYELITSHA SUB-DISTRICT	KHAYELITSHA HOSPITAL WC KHA	OBSERVATION FOR SUSPECTED DISEASE OR CONDITION, UNSPECIFIED	2017	2017-01-05	2017-01-06 12:25:00	URINE	NULL	NOBS	NOBS	NULL	NULL	NULL	LOWER THAN DETECTABLE LIMIT
135206983	BG00829296	UNKNOWN	F	24	9	3	KWAZULU-NATAL	ETHEKWINI METRO	ETHEKWINI	REDCLIFFE CLINIC	NO CLINICAL HISTORY SUPPLIED.	2018	2018-04-17	2018-04-17 16:03:00	URINE	2	OBS	OBS	NULL	NULL	NULL	LOWER THAN DETECTABLE LIMIT
516344	CH00739872	11909	F	40	8	4	KWAZULU-NATAL	UGU	UMDONI	G J CROOKES HOSPITAL	HAEMATURIA IN PREGNANCY	2017	2017-09-05	2017-09-07 11:04:00	URINE	2	NOBS	NOBS	NULL	NULL	NULL	LOWER THAN DETECTABLE LIMIT
104941232	PI00451150	UNKNOWN	F	42	9	14	MPUMALANGA	EHLANZENI	BUSHBUCKRIDGE	CALCUTTA CLINIC	OBSERVATION FOR SUSPECTED DISEASE OR CONDITION, UNSPECIFIED	2018	2018-01-24 08:35:00	2018-01-24 18:38:00	URINE	NULL	NOBS	NOBS	NULL	NULL	NULL	<50
14430946	BB00293880	503203	F	26	9	17	KWAZULU-NATAL	UTHUNGULU	UMHLATHUZE	LOWER UMFOLOZI WAR MEMORIAL HOSPITAL	FREETEXT DIAGNOSIS: NOINE	2014	2014-03-28 05:00:00	2014-03-30 21:47:00	URINE	0	NOBS	NOBS	NULL	NULL	NULL	23
15404255	UB00211068	26497479	F	4	9	19	EASTERN CAPE	NELSON MANDELA BAY METRO	NELSON MANDELA BAY	DORA NGINZA HOSPITAL	LYMPHOEDEMA	2014	1799-12-31	2014-03-28 16:21:00	URINE	0	NOBS	NOBS	NULL	NULL	NULL	NULL
56385	CD01228313	781120	F	36	5	11	KWAZULU-NATAL	UGU	RAY NKONYANA	PORT SHEPSTONE HOSPITAL	OBSERVATION FOR SUSPECTED DISEASE OR CONDITION, UNSPECIFIED	2015	2015-05-01	2015-05-04 12:41:00	URINE	2	NOBS	NOBS	NULL	NULL	NULL	LOWER THAN DETECTABLE LIMIT
4569892	CI00248839	UNKNOWN	F	25	10	14	KWAZULU-NATAL	UGU	UMUZIWABANTU	ST ANDREWS HOSPITAL	OBSERVATION FOR SUSPECTED DISEASE OR CONDITION, UNSPECIFIED	2014	2014-03-05	2014-03-05 19:03:00	URINE	0	NOBS	NOBS	NULL	NULL	NULL	LOWER THAN DETECTABLE LIMIT
115418845	MA01648591	GP39284095	F	47	0	24	GAUTENG	CITY OF TSHWANE METRO	TSHWANE 1 HEALTH SUB-DISTRICT	DR GEORGE MUKHARI HOSPITAL	FREETEXT DIAGNOSIS: RENAL FAILURE	2016	1799-12-31	2016-01-26 08:43:00	CATHETER URINE	NULL	NOBS	NOBS	NULL	NULL	NULL	LOWER THAN DETECTABLE LIMIT
12174357	PK02354937	12/10893	M	63	9	12	MPUMALANGA	EHLANZENI	MBOMBELA	ROB FERREIRA HOSPITAL	OBSERVATION FOR SUSPECTED DISEASE OR CONDITION, UNSPECIFIED	2018	2018-11-05 11:52:00	2018-11-07 05:32:00	URINE	NULL	NOBS	NOBS	NULL	NULL	NULL	LOWER THAN DETECTABLE LIMIT
65837506	EI00857623	861110	F	28	0	17	KWAZULU-NATAL	UMGUNGUNDLOVU	THE MSUNDUZI	NORTHDALE HOSPITAL	?SCHISTOSOMIASIS	2014	2014-11-27 02:00:00	2014-11-29 06:41:00	URINE	0	NOBS	NOBS	NULL	NULL	NULL	277
17180850	BD00749887	770309	U	37	2	13	KWAZULU-NATAL	ETHEKWINI METRO	ETHEKWINI	KWAMASHU POLY CLINIC	OBSERVATION FOR SUSPECTED DISEASE OR CONDITION, UNSPECIFIED	2014	2014-06-11	2014-06-13 15:10:00	URINE	1	NOBS	NOBS	NULL	NULL	NULL	LOWER THAN DETECTABLE LIMIT
32317555	PK00954387	1874/12TOWN	F	31	11	26	MPUMALANGA	EHLANZENI	UMJINDI	BARBERTON CLINIC	OBSERVATION FOR SUSPECTED DISEASE OR CONDITION, UNSPECIFIED	2014	2014-12-10 09:30:00	2014-12-11 11:07:00	URINE	NULL	NOBS	NOBS	NULL	NULL	NULL	LOWER THAN DETECTABLE LIMIT
126808411	MA02062575	GP39589783	F	28	0	6	GAUTENG	CITY OF TSHWANE METRO	TSHWANE 1 HEALTH SUB-DISTRICT	DR GEORGE MUKHARI HOSPITAL	NCH	2016	2016-11-07 15:11:00	2016-11-08 04:59:00	URINE	0	NOBS	NOBS	NULL	NULL	NULL	49340
20312092	PK00802789	UNKNOWN	M	61	3	0	MPUMALANGA	EHLANZENI	UMJINDI	LOW'S CREEK CLINIC	OBSERVATION FOR SUSPECTED DISEASE OR CONDITION, UNSPECIFIED	2014	2014-07-15 09:30:00	2014-07-18 08:27:00	URINE	NULL	NOBS	NOBS	NULL	NULL	NULL	<100
2376536	LD00488569	040750MO	F	63	10	22	GAUTENG	CITY OF JOHANNESBURG METRO	JOHANNESBURG B	HELEN JOSEPH HOSPITAL	TB LUNG WITHOUT MENTION OF BACT OR HISTOLOGICAL CONFIRM	2014	2014-05-26 11:50:00	2014-05-26 14:00:00	URINE	0	NOBS	NOBS	NULL	NULL	NULL	LOWER THAN DETECTABLE LIMIT
10199176	PK00663205	UNKNOWN	F	15	8	11	MPUMALANGA	EHLANZENI	MBOMBELA	MANZINI CLINIC	OBSERVATION FOR SUSPECTED DISEASE OR CONDITION, UNSPECIFIED	2014	2014-02-27 07:00:00	2014-02-28 05:59:00	URINE	NULL	NOBS	NOBS	NULL	NULL	NULL	7105
127869208	JE01318387	JEPM00825834	F	15	1	25	FREE STATE	MANGAUNG METRO	MANGAUNG	PELONOMI HOSPITAL	BILHARZIA?	2017	2017-06-04 08:11:00	2017-06-04 13:52:00	URINE	3	NOBS	NOBS	NULL	NULL	NULL	NULL
22012628	OT00140633	20633744	M	24	10	22	LIMPOPO	CAPRICORN	AGANANG	WF KNOBEL HOSPITAL	FREETEXT DIAGNOSIS:	2016	2016-04-19 11:16:00	2016-04-21 02:03:00	URINE	NULL	NOBS	NOBS	NULL	NULL	NULL	625000
2240551	CA01276777	98215718BV	M	34	2	4	KWAZULU-NATAL	ETHEKWINI METRO	ETHEKWINI	BLUFF SICK BAY (NDF55)	FREETEXT DIAGNOSIS: NO HISTORY INDICATED.	2014	2014-02-11 11:25:00	2014-02-12 09:40:00	URINE	NULL	NOBS	NOBS	NULL	NULL	NULL	156066
141229478	PK02174174	17/37740	M	31	0	2	MPUMALANGA	EHLANZENI	MBOMBELA	ROB FERREIRA HOSPITAL	OBSERVATION FOR SUSPECTED DISEASE OR CONDITION, UNSPECIFIED	2018	2018-04-03	2018-04-04 06:20:00	MIDSTREAM URINE	NULL	NOBS	NOBS	NULL	NULL	NULL	NULL
115217517	LD01221964	270789DU	M	26	5	2	GAUTENG	CITY OF JOHANNESBURG METRO	JOHANNESBURG B	HELEN JOSEPH HOSPITAL	OBSERVATION FOR SUSPECTED DISEASE OR CONDITION, UNSPECIFIED	2015	2015-12-29	2015-12-29 14:58:00	URINE	NULL	NOBS	NOBS	NULL	NULL	NULL	<20
41224813	MG03544798	GP63281823	M	37	10	3	GAUTENG	CITY OF TSHWANE METRO	TSHWANE 3 HEALTH SUB-DISTRICT	STEVE BIKO ACADEMIC HOSPITAL	NO CLINICAL HISTORY SUPPLIED.	2018	2018-11-06	2018-11-07 00:27:00	URINE	NULL	NOBS	NOBS	NULL	NULL	NULL	NULL
52267643	PK00915653	06/24823	M	62	2	26	MPUMALANGA	EHLANZENI	MBOMBELA	ROB FERREIRA HOSPITAL	OBSERVATION FOR SUSPECTED DISEASE OR CONDITION, UNSPECIFIED	2014	2014-10-30 04:30:00	2014-10-31 16:21:00	URINE	NULL	NOBS	NOBS	NULL	NULL	NULL	NULL
112050103	VG00325090	20892949	F	27	8	9	EASTERN CAPE	O R TAMBO	INGQUZA HILL	ST ELIZABETH HOSPITAL	OBSERVATION FOR SUSPECTED DISEASE OR CONDITION, UNSPECIFIED	2017	1799-12-31	2017-02-15 12:57:00	URINE	NULL	NOBS	NOBS	NULL	NULL	NULL	NULL
1546644	PO00551940	F469	M	21	6	14	MPUMALANGA	EHLANZENI	MBOMBELA	KHUMBULA CLINIC	FREETEXT DIAGNOSIS:	2017	2017-04-20 12:00:00	2017-04-22 02:11:00	URINE	NULL	OBS	OBS	NULL	NULL	NULL	LOWER THAN DETECTABLE LIMIT
61594806	SN00509197	24510919	M	3	6	10	EASTERN CAPE	O R TAMBO	KING SABATA DALINDYEBO	MTHATHA GENERAL HOSPITAL	FRANK HAEMATURIA	2016	2016-11-28 12:10:00	2016-12-02 09:25:00	URINE	2	NOBS	NOBS	NULL	NULL	NULL	NULL
13487527	UH00671319	24525446	M	41	11	2	EASTERN CAPE	NELSON MANDELA BAY METRO	NELSON MANDELA BAY	PORT ELIZABETH PROVINCIAL HOSPITAL	OBSERVATION FOR SUSPECTED DISEASE OR CONDITION, UNSPECIFIED	2016	2016-01-26 18:00:00	2016-01-28 09:57:00	URINE	NULL	NOBS	NOBS	NULL	NULL	NULL	LOWER THAN DETECTABLE LIMIT
90004295	HN01787415	GT01286313	F	21	7	24	GAUTENG	CITY OF JOHANNESBURG METRO	JOHANNESBURG F	CHARLOTTE MAXEKE HOSPITAL	OBSERVATION FOR SUSPECTED DISEASE OR CONDITION, UNSPECIFIED	2017	2017-10-17 13:15:00	2017-10-27 11:37:00	URINE	NULL	NOBS	NOBS	NULL	NULL	NULL	LOWER THAN DETECTABLE LIMIT
23924200	BB00504899	UNKNOWN	F	33	1	28	KWAZULU-NATAL	UTHUNGULU	UMHLATHUZE	LOWER UMFOLOZI WAR MEMORIAL HOSPITAL	FREETEXT DIAGNOSIS: UTI	2016	2016-03-30	2016-04-01 13:05:00	URINE	0	NOBS	NOBS	NULL	NULL	NULL	LOWER THAN DETECTABLE LIMIT
16136225	ED01374974	980608	F	18	3	5	KWAZULU-NATAL	UMGUNGUNDLOVU	THE MSUNDUZI	GREY'S HOSPITAL	SPINAL SURGERY	2016	2016-09-13 15:00:00	2016-09-15 15:47:00	URINE	0	NOBS	NOBS	NULL	NULL	NULL	LOWER THAN DETECTABLE LIMIT
106122463	CH00842541	871102	F	30	9	22	KWAZULU-NATAL	UGU	UMDONI	UMZINTO CLINIC	OBSERVATION FOR SUSPECTED DISEASE OR CONDITION, UNSPECIFIED	2018	2018-08-24 09:00:00	2018-08-25 10:22:00	URINE	3	NOBS	NOBS	NULL	NULL	NULL	LOWER THAN DETECTABLE LIMIT
2210424	CI00525930	820102	F	35	5	11	KWAZULU-NATAL	UGU	UMUZIWABANTU	ST ANDREWS HOSPITAL	OBSERVATION FOR SUSPECTED DISEASE OR CONDITION, UNSPECIFIED	2017	2017-06-13	2017-06-13 12:05:00	URINE	1	NOBS	NOBS	NULL	NULL	NULL	LOWER THAN DETECTABLE LIMIT
27699904	BE02523623	092673	F	24	4	7	KWAZULU-NATAL	ETHEKWINI METRO	ETHEKWINI	MAHATMA GANDHI HOSPITAL	NO CLINICAL HISTORY SUPPLIED.	2016	2016-10-08 10:00:00	2016-10-09 09:10:00	URINE	0	NOBS	NOBS	NULL	NULL	NULL	LOWER THAN DETECTABLE LIMIT
14880756	BB00574898	575742	F	20	1	22	KWAZULU-NATAL	UTHUNGULU	UMHLATHUZE	LOWER UMFOLOZI WAR MEMORIAL HOSPITAL	FREETEXT DIAGNOSIS: NONE	2016	2016-10-27 06:00:00	2016-10-29 18:13:00	URINE	0	NOBS	NOBS	NULL	NULL	NULL	606000
3269939	HG01021202	GP09207283	F	38	3	9	GAUTENG	CITY OF JOHANNESBURG METRO	JOHANNESBURG D	CHRIS HANI BARAGWANATH HOSPITAL	PREG	2014	2014-04-10 15:49:00	2014-04-11 16:54:00	URINE	0	NOBS	NOBS	NULL	NULL	NULL	54
109036865	BB00425646	530512	M	1	1	23	KWAZULU-NATAL	UTHUNGULU	UMHLATHUZE	LOWER UMFOLOZI WAR MEMORIAL HOSPITAL	FREETEXT DIAGNOSIS: NONE	2015	2015-08-06	2015-08-09 12:04:00	URINE	0	NOBS	NOBS	NULL	NULL	NULL	4395738
561484	GF00249618	6564/12	M	44	7	17	KWAZULU-NATAL	UTHUNGULU	NKANDLA	NKANDLA HOSPITAL	OBSERVATION FOR SUSPECTED DISEASE OR CONDITION, UNSPECIFIED	2016	2016-12-20 15:00:00	2016-12-21 09:15:00	URINE	NULL	NOBS	NOBS	NULL	NULL	NULL	LOWER THAN DETECTABLE LIMIT
28085044	XC00238119	15470446	F	45	7	12	WESTERN CAPE	CITY OF CAPE TOWN METRO	MITCHELLS PLAIN SUB-DISTRICT	MITCHELLS PLAIN HOSPITAL WC MPH	NO DIAGNOSIS	2018	2018-02-06	2018-02-07 16:15:00	URINE	NULL	NOBS	NOBS	NULL	NULL	NULL	LOWER THAN DETECTABLE LIMIT
2733361	CG02486206	950917	F	19	10	18	KWAZULU-NATAL	ETHEKWINI METRO	ETHEKWINI	RK KHAN HOSPITAL	OBSERVATION FOR SUSPECTED DISEASE OR CONDITION, UNSPECIFIED	2015	1799-12-31	2015-08-07 12:17:00	URINE	3	OBSNV	OBS	NULL	NULL	NULL	LOWER THAN DETECTABLE LIMIT
22766728	NE00138845	11000189378	F	44	3	27	LIMPOPO	MOPANI	GREATER LETABA	KGAPANE HOSPITAL	OBSERVATION FOR SUSPECTED DISEASE OR CONDITION, UNSPECIFIED	2014	2014-09-09 09:51:00	2014-09-09 13:11:00	URINE	3	OBS	OBS	NULL	NULL	NULL	91
8699193	IK00849746	10. FEB.2012	F	46	10	1	GAUTENG	EKURHULENI METRO	EKURHULENI EAST 2	SELOPE THEMA CLINIC	OBSERVATION FOR SUSPECTED DISEASE OR CONDITION, UNSPECIFIED	2014	2014-12-11 08:26:00	2014-12-12 17:45:00	URINE	0	NOBS	NOBS	NULL	NULL	NULL	LOWER THAN DETECTABLE LIMIT
12680668	PK01188871	10/932	M	16	8	12	MPUMALANGA	EHLANZENI	MBOMBELA	MSOGWABA CLINIC	OBSERVATION FOR SUSPECTED DISEASE OR CONDITION, UNSPECIFIED	2015	2015-08-07	2015-08-11 16:23:00	URINE	NULL	NOBS	NOBS	NULL	NULL	NULL	39.000000000000000000
106660237	HG03165443	GT10489545	M	35	4	28	GAUTENG	CITY OF JOHANNESBURG METRO	JOHANNESBURG D	CHRIS HANI BARAGWANATH HOSPITAL	OBSERVATION FOR SUSPECTED DISEASE OR CONDITION, UNSPECIFIED	2016	2016-03-01	2016-03-02 15:59:00	URINE	OBS	NOBS	NOBS	NULL	NULL	NULL	<20
340308	UD00194883	21860130	F	35	9	29	EASTERN CAPE	SARAH BAARTMAN	MAKANA	SETTLERS PROVINCIAL HOSPITAL	OBSERVATION FOR SUSPECTED DISEASE OR CONDITION, UNSPECIFIED	2016	1799-12-31	2016-08-26 14:28:00	URINE	NULL	NOBS	NOBS	NULL	NULL	NULL	NULL
17187504	PI00279155	MTK 21505763	M	55	9	3	MPUMALANGA	EHLANZENI	BUSHBUCKRIDGE	MATIKWANA HOSPITAL	OBSERVATION FOR SUSPECTED DISEASE OR CONDITION, UNSPECIFIED	2015	2015-10-06 12:30:00	2015-10-09 14:04:00	URINE	3	NOBS	NOBS	NULL	NULL	NULL	<100
120731725	CA02037701	CAAD00420877	F	22	2	5	KWAZULU-NATAL	ETHEKWINI METRO	ETHEKWINI	ADDINGTON HOSPITAL	WHICH ANTIBIOTICS IS THE PATIENT ON? : NIL : WAS URINARY CATH INSERTED WITHIN THE LAST 7 DAYS? N : T	2016	2016-08-15 12:24:00	2016-08-15 15:30:00	MIDSTREAM URINE	NULL	NOBS	NOBS	NULL	NULL	NULL	NULL
10458985	BB00534501	566236	F	24	0	1	KWAZULU-NATAL	UTHUNGULU	UMHLATHUZE	LOWER UMFOLOZI WAR MEMORIAL HOSPITAL	FREETEXT DIAGNOSIS: NONE	2016	2016-06-23	2016-06-24 16:24:00	URINE	0	NOBS	NOBS	NULL	NULL	NULL	<20
1455653	XH00009035	131148751	F	45	9	13	WESTERN CAPE	GARDEN ROUTE	KNYSNA	KNYSNA HOSPITAL WC KNY	?UTI	2015	1799-12-31	2015-09-13 17:10:00	URINE	2	NOBS	NOBS	NULL	NULL	NULL	NULL
25560052	CJ00650640	910618	F	26	8	18	KWAZULU-NATAL	ETHEKWINI METRO	ETHEKWINI	WENTWORTH HOSPITAL	OBSERVATION FOR SUSPECTED DISEASE OR CONDITION, UNSPECIFIED	2018	2018-03-06	2018-03-07 14:01:00	URINE	1	NOBS	NOBS	NULL	NULL	NULL	LOWER THAN DETECTABLE LIMIT
41947013	BB00365375	522086	F	32	2	11	KWAZULU-NATAL	UTHUNGULU	UMHLATHUZE	LOWER UMFOLOZI WAR MEMORIAL HOSPITAL	FREETEXT DIAGNOSIS: UTI	2015	2015-01-30	2015-02-01 14:24:00	URINE	1	NOBS	NOBS	NULL	NULL	NULL	<50
137206596	CI00583738	72061	F	21	5	3	KWAZULU-NATAL	UGU	UMUZIWABANTU	ST ANDREWS HOSPITAL	OBSERVATION FOR SUSPECTED DISEASE OR CONDITION, UNSPECIFIED	2018	2018-02-12	2018-02-12 15:54:00	URINE	0	NOBS	NOBS	NULL	NULL	NULL	786000
1765289	OO00149336	VT2700096192	F	24	2	6	LIMPOPO	WATERBERG	MOGALAKWENA	VOORTREKKER HOSPITAL	NO CLINICAL HISTORY SUPPLIED.	2014	2014-11-05	2014-11-05 12:51:00	URINE	0	NOBS	NOBS	NULL	NULL	NULL	71
124794470	CI00464938	13009	M	50	3	1	KWAZULU-NATAL	UGU	UMUZIWABANTU	ST ANDREWS HOSPITAL	OBSERVATION FOR SUSPECTED DISEASE OR CONDITION, UNSPECIFIED	2016	2016-09-21	2016-09-21 17:57:00	URINE	3	NOBS	NOBS	NULL	NULL	NULL	LOWER THAN DETECTABLE LIMIT
126856732	HG03992500	GT10591647	M	99999	99999	99999	GAUTENG	CITY OF JOHANNESBURG METRO	JOHANNESBURG D	CHRIS HANI BARAGWANATH HOSPITAL	OBSERVATION FOR SUSPECTED DISEASE OR CONDITION, UNSPECIFIED	2016	2016-11-17 15:50:00	2016-11-19 10:29:00	URINE	0	NOBS	NOBS	NULL	NULL	NULL	NULL
112273580	UB00409830	25551623	M	39	0	9	EASTERN CAPE	NELSON MANDELA BAY METRO	NELSON MANDELA BAY	DORA NGINZA HOSPITAL	OBSERVATION FOR SUSPECTED DISEASE OR CONDITION, UNSPECIFIED	2015	1799-12-31	2015-09-28 11:40:00	URINE	0	NOBS	NOBS	NULL	NULL	NULL	LOWER THAN DETECTABLE LIMIT
150782048	MA03271433	GT39908785	M	40	2	2	GAUTENG	CITY OF TSHWANE METRO	TSHWANE 1 HEALTH SUB-DISTRICT	DR GEORGE MUKHARI HOSPITAL	?GLOMEROLONEPHRITIS	2018	1799-12-31	2018-12-21 11:53:00	NULL	NULL	NULL	NOBS	N	N	NULL	NULL
49468898	PI00439715	UNKNOWN	F	26	2	10	MPUMALANGA	EHLANZENI	BUSHBUCKRIDGE	JIM BROWN PHC CLINIC	OBSERVATION FOR SUSPECTED DISEASE OR CONDITION, UNSPECIFIED	2017	2017-11-19 09:40:00	2017-11-20 17:38:00	URINE	NULL	NOBS	NOBS	NULL	NULL	NULL	11382
841181	CA01832724	CAAD00188741	F	19	2	27	KWAZULU-NATAL	ETHEKWINI METRO	ETHEKWINI	ADDINGTON HOSPITAL	WHICH ANTIBIOTICS IS THE PATIENT ON? : NONE : WAS URINARY CATH INSERTED WITHIN THE LAST 7 DAYS? N :	2015	2015-12-12 17:34:00	2015-12-14 09:30:00	MIDSTREAM URINE	NULL	NOBS	NOBS	NULL	NULL	NULL	LOWER THAN DETECTABLE LIMIT
63205552	PM00336470	15/9698	F	45	3	8	MPUMALANGA	EHLANZENI	NKOMAZI	SHONGWE HOSPITAL	OBSERVATION FOR SUSPECTED DISEASE OR CONDITION, UNSPECIFIED	2015	1799-12-31	2015-07-31 18:28:00	NULL	NULL	NULL	NOBS	P	P	P	NULL
57606246	OT00178121	1500081803	M	37	1	18	LIMPOPO	CAPRICORN	AGANANG	WF KNOBEL HOSPITAL	FREETEXT DIAGNOSIS:	2017	2017-06-15 09:30:00	2017-06-16 02:52:00	URINE	NULL	NOBS	NOBS	NULL	NULL	NULL	LOWER THAN DETECTABLE LIMIT
107255292	BB00489722	840318	F	31	10	30	KWAZULU-NATAL	UTHUNGULU	UMHLATHUZE	LOWER UMFOLOZI WAR MEMORIAL HOSPITAL	FREETEXT DIAGNOSIS: NONE	2016	2016-02-17	2016-02-19 15:06:00	URINE	3	NOBS	NOBS	NULL	NULL	NULL	LOWER THAN DETECTABLE LIMIT
179153	CH00677964	911222	F	24	10	16	KWAZULU-NATAL	UGU	UMZUMBE	KHAYELIHLE CLINIC	NO CLINICAL HISTORY SUPPLIED.	2016	2016-11-07 11:00:00	2016-11-08 11:09:00	URINE	2	NOBS	NOBS	NULL	NULL	NULL	LOWER THAN DETECTABLE LIMIT
90274325	DB00591694	UNKNOWN	F	20	6	8	KWAZULU-NATAL	UMZINYATHI	MSINGA	CHURCH OF SCOTLAND HOSPITAL	HAEMTURE	2017	2017-11-09 08:10:00	2017-11-09 19:49:00	URINE	1	NOBS	NOBS	NULL	NULL	NULL	LOWER THAN DETECTABLE LIMIT
9392527	IG01163659	GP25405513	M	40	9	10	GAUTENG	EKURHULENI METRO	EKURHULENI SOUTH 2	THELLE MOGOERANE REGIONAL HOSPITAL	NO CLINICAL HISTORY SUPPLIED.	2018	2018-01-24 14:32:00	2018-01-25 00:44:00	URINE	NULL	NOBS	NOBS	NULL	NULL	NULL	LOWER THAN DETECTABLE LIMIT
16445130	FA00317319	1711/13	M	40	1	27	KWAZULU-NATAL	UMKHANYAKUDE	JOZINI	BETHESDA HOSPITAL	NO CLINICAL HISTORY SUPPLIED.	2014	2014-08-26	2014-08-27 12:36:00	URINE	NULL	NOBS	NOBS	NULL	NULL	NULL	NULL
13520932	CE03525022	9434/17	F	30	0	25	KWAZULU-NATAL	ETHEKWINI METRO	ETHEKWINI	PRINCE MSHIYENI HOSPITAL	NO CLINICAL HISTORY SUPPLIED.	2017	2017-09-26 10:40:00	2017-09-27 09:33:00	URINE	1	NOBS	NOBS	NULL	NULL	NULL	3895
2150892	LD00534316	091066NK	M	47	8	24	GAUTENG	CITY OF JOHANNESBURG METRO	JOHANNESBURG B	HELEN JOSEPH HOSPITAL	OBSERVATION FOR SUSPECTED DISEASE OR CONDITION, UNSPECIFIED	2014	2014-07-02	2014-07-02 13:02:00	URINE	NULL	NOBS	NOBS	NULL	NULL	NULL	NULL
1807295	UB00771388	21585229	M	36	4	14	EASTERN CAPE	NELSON MANDELA BAY METRO	NELSON MANDELA BAY	DORA NGINZA HOSPITAL	?UTI	2018	1799-12-31	2018-08-02 14:43:00	URINE	NULL	NOBS	NOBS	NULL	NULL	NULL	LOWER THAN DETECTABLE LIMIT
64064010	PS00342216	2913/09	M	5	0	28	MPUMALANGA	NKANGALA	VICTOR KHANYE	BERNICE SAMUEL HOSPITAL	NO CLINICAL HISTORY SUPPLIED.	2014	2014-04-12	2014-04-14 16:03:00	URINE	NULL	NOBS	NOBS	NULL	NULL	NULL	NULL
1338974	XB00019949	145068912	M	20	3	8	WESTERN CAPE	GARDEN ROUTE	GEORGE	GEORGE HOSPITAL WC GRH	UTI- CLINICALLY	2015	2015-06-04	2015-06-05 12:36:00	URINE	3	NOBS	NOBS	NULL	NULL	NULL	NULL
8859957	CG02803020	731123	F	42	3	5	KWAZULU-NATAL	ETHEKWINI METRO	ETHEKWINI	RK KHAN HOSPITAL	OBSERVATION FOR SUSPECTED DISEASE OR CONDITION, UNSPECIFIED	2016	1799-12-31	2016-03-02 11:37:00	URINE	3	NOBS	NOBS	NULL	NULL	NULL	LOWER THAN DETECTABLE LIMIT
11547846	OF00039372	28061994	F	19	8	27	LIMPOPO	CAPRICORN	BLOUBERG	HELENE FRANZ HOSPITAL	OBSERVATION FOR SUSPECTED DISEASE OR CONDITION, UNSPECIFIED	2014	2014-03-25 11:24:00	2014-04-01 12:47:00	U	0	NULL	NOBS	NULL	NULL	NULL	952000
2799197	HG01042735	GP09212188	M	52	99999	99999	GAUTENG	CITY OF JOHANNESBURG METRO	JOHANNESBURG D	CHRIS HANI BARAGWANATH HOSPITAL	NS	2014	2014-04-16	2014-04-22 14:54:00	URINE	OBS	NOBS	NOBS	NULL	NULL	NULL	598347
4088362	SA01439659	119409019	M	41	0	28	WESTERN CAPE	CITY OF CAPE TOWN METRO	SOUTHERN SUB-DISTRICT	DP MARAIS HOSPITAL WC DPM	PTB	2017	2017-07-24 12:00:00	2017-07-25 15:33:00	URINE	NULL	NOBS	NOBS	NULL	NULL	NULL	LOWER THAN DETECTABLE LIMIT
17026277	WK00068130	UNKNOWN	F	22	1	26	EASTERN CAPE	O R TAMBO	KING SABATA DALINDYEBO	ZIDINDI CLINIC	OBSERVATION FOR SUSPECTED DISEASE OR CONDITION, UNSPECIFIED	2014	2014-04-09 10:00:00	2014-04-09 13:07:00	URINE	2	OBS	OBS	NULL	NULL	NULL	LOWER THAN DETECTABLE LIMIT
108758694	CG02526818	540109	M	61	7	24	KWAZULU-NATAL	ETHEKWINI METRO	ETHEKWINI	RK KHAN HOSPITAL	OBSERVATION FOR SUSPECTED DISEASE OR CONDITION, UNSPECIFIED	2015	1799-12-31	2015-09-03 09:53:00	URINE	2	NOBS	NOBS	NULL	NULL	NULL	NULL
1723645	CA01399369	870616149508	F	27	0	25	KWAZULU-NATAL	ETHEKWINI METRO	ETHEKWINI	MCCORDS HOSPITAL	FREETEXT DIAGNOSIS: ?UTI	2014	2014-07-11 15:20:00	2014-07-12 10:29:00	MIDSTREAM URINE	NULL	OBS	OBS	NULL	NULL	NULL	584552
22339583	EA00261506	120604	M	3	8	21	KWAZULU-NATAL	UMGUNGUNDLOVU	UMSHWATHI	APPELSBOSCH HOSPITAL	?BILHARZIA	2016	2016-02-25 13:20:00	2016-02-25 14:48:00	URINE	1	NOBS	NOBS	NULL	NULL	NULL	NULL
20169651	GF00158188	890/14	F	27	10	21	KWAZULU-NATAL	UTHUNGULU	NKANDLA	NKANDLA HOSPITAL	NO CLINICAL HISTORY SUPPLIED.	2014	2014-06-26 13:50:00	2014-06-27 08:11:00	URINE	1	NOBS	NOBS	NULL	NULL	NULL	LOWER THAN DETECTABLE LIMIT
14009824	PK01053335	A645/11	M	42	9	11	MPUMALANGA	EHLANZENI	UMJINDI	BOULDERS CLINIC	OBSERVATION FOR SUSPECTED DISEASE OR CONDITION, UNSPECIFIED	2015	2015-03-26 11:33:00	2015-03-27 11:20:00	URINE	NULL	NOBS	NOBS	NULL	NULL	NULL	LOWER THAN DETECTABLE LIMIT
2289110	NC00456648	EM0500092127	F	35	0	7	LIMPOPO	VHEMBE	MAKHADO	ELIM HOSPITAL	OBSERVATION FOR SUSPECTED DISEASE OR CONDITION, UNSPECIFIED	2017	2017-04-18 10:20:00	2017-04-19 06:48:00	URINE	NULL	NOBS	NOBS	NULL	NULL	NULL	LOWER THAN DETECTABLE LIMIT
39329644	BE02555583	317	M	34	7	2	KWAZULU-NATAL	ETHEKWINI METRO	ETHEKWINI	PHOENIX CHC	NO CLINICAL HISTORY SUPPLIED.	2016	2016-11-02 09:20:00	2016-11-03 12:09:00	URINE	1	NOBS	NOBS	NULL	NULL	NULL	LOWER THAN DETECTABLE LIMIT
130678803	IF02325842	1294472MA	F	28	10	21	GAUTENG	WEST RAND	MOGALE CITY	LERATONG HOSPITAL	NCH	2018	2018-07-09	2018-07-11 12:20:00	URINE	3	NOBS	NOBS	NULL	NULL	NULL	LOWER THAN DETECTABLE LIMIT
21390623	SA01878141	159916923	M	43	1	23	WESTERN CAPE	CITY OF CAPE TOWN METRO	NORTHERN SUB-DISTRICT	WALLACEDENE CLINIC WC WAL	CHRONIC DYSURIA	2018	2018-02-07	2018-02-08 16:05:00	URINE	NULL	NOBS	NOBS	NULL	NULL	NULL	LOWER THAN DETECTABLE LIMIT
404560	CA01266632	CAAD00262660	M	33	5	28	KWAZULU-NATAL	ETHEKWINI METRO	ETHEKWINI	ADDINGTON HOSPITAL	CLINICAL INDICATIONS: : POLYTRAUMA,?BLADDER INFECTION/INJURY	2014	2014-01-31 11:56:00	2014-02-03 11:19:00	URINE	NULL	NOBS	NOBS	NULL	NULL	NULL	<40
38508360	BF01996953	UNKNOWN	F	33	7	20	KWAZULU-NATAL	UTHUNGULU	NTAMBANANA	NOMPONJWANA CLINIC	FREETEXT DIAGNOSIS: NONE	2015	2015-07-29	2015-07-31 09:24:00	URINE	NULL	NOBS	NOBS	NULL	NULL	NULL	LOWER THAN DETECTABLE LIMIT
99014976	PK00913080	119/86	F	28	8	26	MPUMALANGA	EHLANZENI	THABA CHWEU	PILGRIMS REST CLINIC	UTI	2014	2014-10-28 11:00:00	2014-10-29 16:57:00	URINE	NULL	NOBS	NOBS	NULL	NULL	NULL	LOWER THAN DETECTABLE LIMIT
108466769	GD00312949	UNKNOWN	M	56	11	18	KWAZULU-NATAL	ZULULAND	UPHONGOLO	ALTONA CLINIC	NO CLINICAL HISTORY SUPPLIED.	2015	2015-07-01	2015-07-02 07:27:00	URINE	0	NOBS	NOBS	NULL	NULL	NULL	LOWER THAN DETECTABLE LIMIT
127268998	MG02388418	GT64038930	F	12	8	25	GAUTENG	CITY OF TSHWANE METRO	TSHWANE 3 HEALTH SUB-DISTRICT	STEVE BIKO ACADEMIC HOSPITAL	NO CLINICAL HISTORY SUPPLIED.	2017	2017-01-09	2017-01-10 06:27:00	URINE	NULL	NOBS	NOBS	NULL	NULL	NULL	NULL
43930120	RJ00402313	710319	M	43	0	17	NORTH WEST	BOJANALA PLATINUM	RUSTENBURG LOCAL MUNICIPALITY	JOB SHIMANKANE TABANE HOSPITAL	OBSERVATION FOR SUSPECTED DISEASE OR CONDITION, UNSPECIFIED	2014	2014-04-05	2014-04-07 11:08:00	URINE	NULL	NOBS	NOBS	NULL	NULL	NULL	LOWER THAN DETECTABLE LIMIT
2686582	BB00400774	537477	F	25	5	24	KWAZULU-NATAL	UTHUNGULU	UMHLATHUZE	LOWER UMFOLOZI WAR MEMORIAL HOSPITAL	FREETEXT DIAGNOSIS: NONE	2015	2015-05-27	2015-05-29 09:08:00	URINE	NULL	NOBS	NOBS	NULL	NULL	NULL	LOWER THAN DETECTABLE LIMIT
585743	BE01836456	846312	F	26	0	8	KWAZULU-NATAL	ETHEKWINI METRO	ETHEKWINI	MAHATMA GANDHI HOSPITAL	NO CLINICAL HISTORY SUPPLIED.	2015	2015-02-26 13:00:00	2015-02-27 11:28:00	URINE	3	NOBS	NOBS	NULL	NULL	NULL	LOWER THAN DETECTABLE LIMIT
17466919	CI00659029	78805	F	26	11	17	KWAZULU-NATAL	UGU	UMUZIWABANTU	ST ANDREWS HOSPITAL	NCH	2018	1799-12-31	2018-12-19 09:59:00	URINE	0	NOBS	NOBS	NULL	NULL	NULL	NULL
743499	UJ00536502	UNKNOWN	F	31	9	29	EASTERN CAPE	NELSON MANDELA BAY METRO	NELSON MANDELA BAY	EDAMENI CLINIC	OBSERVATION FOR SUSPECTED DISEASE OR CONDITION, UNSPECIFIED	2017	1799-12-31	2017-01-13 11:50:00	URINE	0	NOBS	NOBS	NULL	NULL	NULL	LOWER THAN DETECTABLE LIMIT
16727351	RJ01056855	861212	F	30	4	12	NORTH WEST	BOJANALA PLATINUM	RUSTENBURG LOCAL MUNICIPALITY	JOB SHIMANKANE TABANE HOSPITAL	OBSERVATION FOR SUSPECTED DISEASE OR CONDITION, UNSPECIFIED	2017	2017-04-24 14:36:00	2017-04-25 02:10:00	MIDSTREAM URINE	0	NOBS	NOBS	NULL	NULL	NULL	NULL
25511424	GA00576878	UNKNOWN	M	52	10	5	KWAZULU-NATAL	ZULULAND	NONGOMA	MAPHOPHOMA CLINIC	FREETEXT DIAGNOSIS: HEAMATURIA	2015	2015-11-27 10:52:00	2015-11-28 00:53:00	URINE	0	NOBS	NOBS	NULL	NULL	NULL	LOWER THAN DETECTABLE LIMIT
134705048	CG03662626	500415	F	67	4	28	KWAZULU-NATAL	ETHEKWINI METRO	ETHEKWINI	RK KHAN HOSPITAL	OBSERVATION FOR SUSPECTED DISEASE OR CONDITION, UNSPECIFIED	2017	1799-12-31	2017-09-15 10:06:00	URINE	2	NOBS	NOBS	NULL	NULL	NULL	NULL
14607928	ED00900205	501127	M	63	2	1	KWAZULU-NATAL	UMGUNGUNDLOVU	THE MSUNDUZI	FORT NAPIER HOSPITAL	NO CLINICAL HISTORY SUPPLIED.	2014	2014-01-28 08:00:00	2014-02-04 14:45:00	URINE	2	NOBS	NOBS	NULL	NULL	NULL	NULL
24382177	WL00016690	1063/16	M	68	7	27	EASTERN CAPE	O R TAMBO	NYANDENI	ISILIMELA HOSPITAL	NCH	2017	1799-12-31	2017-02-17 15:24:00	URINE	NULL	NOBS	NOBS	NULL	NULL	NULL	523.000000000000000000
49988985	EC02576003	920921	F	24	7	3	KWAZULU-NATAL	UMGUNGUNDLOVU	THE MSUNDUZI	CALUZA CLINIC	OBSERVATION FOR SUSPECTED DISEASE OR CONDITION, UNSPECIFIED	2017	2017-04-24	2017-04-25 06:26:00	URINE	2	NOBS	NOBS	NULL	NULL	NULL	LOWER THAN DETECTABLE LIMIT
122744276	PK01556861	16/14443	F	24	1	15	MPUMALANGA	EHLANZENI	MBOMBELA	ROB FERREIRA HOSPITAL	OBSERVATION FOR SUSPECTED DISEASE OR CONDITION, UNSPECIFIED	2016	2016-07-14 03:05:00	2016-07-15 05:21:00	MIDSTREAM URINE	NULL	NOBS	NOBS	NULL	NULL	NULL	<50
10858653	FA00548327	14365/17	F	35	10	1	KWAZULU-NATAL	UMKHANYAKUDE	JOZINI	BETHESDA HOSPITAL	OBSERVATION FOR SUSPECTED DISEASE OR CONDITION, UNSPECIFIED	2018	2018-01-15 15:40:00	2018-01-16 13:15:00	URINE	1	NOBS	NOBS	NULL	NULL	NULL	595000
122816928	BB00557203	881010	F	27	10	21	KWAZULU-NATAL	UTHUNGULU	UMHLATHUZE	LOWER UMFOLOZI WAR MEMORIAL HOSPITAL	FREETEXT DIAGNOSIS: UTI	2016	2016-08-31	2016-09-01 12:29:00	URINE	0	NOBS	NOBS	NULL	NULL	NULL	LOWER THAN DETECTABLE LIMIT
103121953	BB00366251	521413	F	19	0	30	KWAZULU-NATAL	UTHUNGULU	UMHLATHUZE	LOWER UMFOLOZI WAR MEMORIAL HOSPITAL	FREETEXT DIAGNOSIS: NONE	2015	2015-02-02	2015-02-05 08:43:00	URINE	NULL	NOBS	NOBS	NULL	NULL	NULL	NULL
436527	FE00620385	8015	M	63	9	12	KWAZULU-NATAL	UMKHANYAKUDE	UMHLABUYALINGANA	MSELENI HOSPITAL	NO CLINICAL HISTORY SUPPLIED.	2018	2018-02-23	2018-02-23 22:04:00	URINE	NULL	NOBS	NOBS	NULL	NULL	NULL	LOWER THAN DETECTABLE LIMIT
104811458	MA01207628	GN40138807	F	22	99999	99999	GAUTENG	CITY OF TSHWANE METRO	TSHWANE 1 HEALTH SUB-DISTRICT	DR GEORGE MUKHARI HOSPITAL	JAUNDICE	2015	2015-03-03	2015-03-05 16:06:00	NULL	NULL	NULL	NOBS	NULL	NULL	P	NULL
50900589	GC00463028	0435718	M	23	10	24	KWAZULU-NATAL	UTHUNGULU	UMLALAZI	ESHOWE HOSPITAL	FREETEXT DIAGNOSIS: DISS TB	2018	2018-06-04 08:45:00	2018-06-06 11:05:00	URINE	1	NOBS	NOBS	NULL	NULL	NULL	<20
113197383	GH00531984	050412	F	10	6	15	KWAZULU-NATAL	ZULULAND	ABAQULUSI	VRYHEID HOSPITAL	OBSERVATION FOR OTHER SUSPECTED DISEASES AND CONDITIONS	2015	2015-10-27	2015-10-27 18:13:00	URINE	2	NOBS	NOBS	NULL	NULL	NULL	LOWER THAN DETECTABLE LIMIT
23844995	PK00904025	14/41537	M	32	2	4	MPUMALANGA	EHLANZENI	MBOMBELA	ROB FERREIRA HOSPITAL	OBSERVATION FOR SUSPECTED DISEASE OR CONDITION, UNSPECIFIED	2014	2014-10-20	2014-10-21 09:57:00	URINE	NULL	NOBS	NOBS	NULL	NULL	NULL	NULL
89551620	BG00581125	941125	F	21	7	2	KWAZULU-NATAL	ETHEKWINI METRO	ETHEKWINI	REDCLIFFE CLINIC	ILLEGIBLE CLINICAL HISTORY.	2016	2016-06-27	2016-06-28 09:10:00	URINE	2	OBS	OBS	NULL	NULL	NULL	42
137355528	RH01240629	2926701	M	54	10	18	GAUTENG	CITY OF TSHWANE METRO	TSHWANE 3 HEALTH SUB-DISTRICT	KALAFONG HOSPITAL	OBSERVATION FOR SUSPECTED DISEASE OR CONDITION, UNSPECIFIED	2018	1799-12-31	2018-07-13 03:02:00	URINE	NULL	NOBS	NOBS	NULL	NULL	NULL	LOWER THAN DETECTABLE LIMIT
9817426	BB00500050	930527	F	22	9	19	KWAZULU-NATAL	UTHUNGULU	UMHLATHUZE	LOWER UMFOLOZI WAR MEMORIAL HOSPITAL	FREETEXT DIAGNOSIS: PRE ECLAMPSIA	2016	2016-03-15 10:30:00	2016-03-17 15:24:00	URINE	2	NOBS	NOBS	NULL	NULL	NULL	LOWER THAN DETECTABLE LIMIT
143940754	SN00882490	UNKNOWN	M	71	0	29	EASTERN CAPE	O R TAMBO	KING SABATA DALINDYEBO	MBEKWENI HEALTH CLINIC	NCD	2018	2018-05-10	2018-05-14 14:32:00	URINE	NULL	NOBS	NOBS	NULL	NULL	NULL	NULL
11181345	QF00605417	447903	M	17	1	29	NORTH WEST	DR KENNETH KAUNDA	CITY OF MATLOSANA	TSHEPONG HOSPITAL	FOLLOW-UP EXAMINATION AFTER PSYCHOTHERAPY	2014	2014-02-09	2014-02-12 15:00:00	URINE	0	NOBS	NOBS	NULL	NULL	NULL	NULL
103712933	BF01793420	1781/15	F	18	4	21	KWAZULU-NATAL	UTHUNGULU	NTAMBANANA	NOMPONJWANA CLINIC	NO CLINICAL HISTORY SUPPLIED.	2015	2015-01-30	2015-01-31 16:05:00	URINE	0	NOBS	NOBS	NULL	NULL	NULL	LOWER THAN DETECTABLE LIMIT
14955421	PM00432617	15/11239	F	49	4	3	MPUMALANGA	EHLANZENI	NKOMAZI	SHONGWE HOSPITAL	OBSERVATION FOR SUSPECTED DISEASE OR CONDITION, UNSPECIFIED	2016	1799-12-31	2016-08-22 09:18:00	NULL	NULL	NULL	NOBS	N	N	NULL	NULL
31163609	NQ00450137	UNKNOWN	M	11	5	25	LIMPOPO	MOPANI	GREATER LETABA	MIDDLEWATER CLINIC	OBSERVATION FOR SUSPECTED DISEASE OR CONDITION, UNSPECIFIED	2017	2017-12-21 10:57:00	2017-12-22 15:56:00	URINE	3	NOBS	NOBS	NULL	NULL	NULL	LOWER THAN DETECTABLE LIMIT
117196819	BB00550698	566269	F	27	4	9	KWAZULU-NATAL	UTHUNGULU	UMHLATHUZE	LOWER UMFOLOZI WAR MEMORIAL HOSPITAL	FREETEXT DIAGNOSIS: NONE	2016	2016-08-11	2016-08-13 16:35:00	URINE	0	NOBS	NOBS	NULL	NULL	NULL	33267
58307772	PK00967451	14/49389	F	31	7	14	MPUMALANGA	EHLANZENI	MBOMBELA	ROB FERREIRA HOSPITAL	OBSERVATION FOR SUSPECTED DISEASE OR CONDITION, UNSPECIFIED	2014	2014-12-30	2014-12-31 12:09:00	URINE	NULL	NOBS	NOBS	NULL	NULL	NULL	LOWER THAN DETECTABLE LIMIT
859459	UD00278258	20231353	M	72	8	5	EASTERN CAPE	SARAH BAARTMAN	MAKANA	SETTLERS PROVINCIAL HOSPITAL	OBSERVATION FOR SUSPECTED DISEASE OR CONDITION, UNSPECIFIED	2018	1799-12-31	2018-06-18 14:14:00	URINE	3	NOBS	NOBS	NULL	NULL	NULL	NULL
99454286	PK01036592	14/201	F	48	7	29	MPUMALANGA	EHLANZENI	THABA CHWEU	SABIE HOSPITAL	OBSERVATION FOR SUSPECTED DISEASE OR CONDITION, UNSPECIFIED	2015	2015-03-10	2015-03-11 10:07:00	URINE	NULL	NOBS	NOBS	NULL	NULL	NULL	LOWER THAN DETECTABLE LIMIT
25597278	SA01367704	39261326	M	37	6	29	WESTERN CAPE	CITY OF CAPE TOWN METRO	WESTERN SUB-DISTRICT	ALBOW GARDENS CLINIC WC ALB	HPT	2017	2017-06-22	2017-06-23 15:07:00	URINE	NULL	NOBS	NOBS	NULL	NULL	NULL	LOWER THAN DETECTABLE LIMIT
11754717	TD01169395	UNKNOWN	M	24	7	10	EASTERN CAPE	AMATHOLE	AMAHLATHI	CWILI PHC CLINIC	HAEMATURIA. PROTEINURIA.	2015	2015-05-14 14:30:00	2015-05-18 11:58:00	URINE	OBS	NOBS	NOBS	NULL	NULL	NULL	NULL
157217	BC00814279	BCKG00165205	F	36	10	15	KWAZULU-NATAL	ETHEKWINI METRO	ETHEKWINI	KING DINUZULU HOSPITAL	WHICH ANTIBIOTICS? : NIL : : : WAS URINARY CATH INSERTED WITHIN THE LAST 7 DAYS? N : TYPE OF URINE MID STREAM URINE	2015	2015-06-12 11:22:00	2015-06-12 15:28:00	URINE	0	NOBS	NOBS	NULL	NULL	NULL	LOWER THAN DETECTABLE LIMIT
106390310	MG01357234	GT63990783	F	35	11	17	GAUTENG	CITY OF TSHWANE METRO	TSHWANE 3 HEALTH SUB-DISTRICT	STEVE BIKO ACADEMIC HOSPITAL	FREETEXT DIAGNOSIS: UTI	2015	1799-12-31	2015-04-17 13:30:00	URINE	NULL	NOBS	NOBS	NULL	NULL	NULL	1513
942235	BE01989077	860053	F	55	6	23	KWAZULU-NATAL	ETHEKWINI METRO	ETHEKWINI	MAHATMA GANDHI HOSPITAL	FREETEXT DIAGNOSIS: HAEM.........	2015	2015-07-12 09:10:00	2015-07-14 12:43:00	URINE	3	NOBS	NOBS	NULL	NULL	NULL	<20
23606737	BB00785341	890228	F	29	7	24	KWAZULU-NATAL	UTHUNGULU	UMHLATHUZE	LOWER UMFOLOZI WAR MEMORIAL HOSPITAL	FREETEXT DIAGNOSIS: ?UTI	2018	2018-10-24	2018-10-26 15:39:00	URINE	2	NOBS	NOBS	NULL	NULL	NULL	LOWER THAN DETECTABLE LIMIT
56062492	PA00206098	5661/17	M	62	8	0	MPUMALANGA	EHLANZENI	UMJINDI	BARBERTON HOSPITAL	FREETEXT DIAGNOSIS: ?PTB RENAL IMPAIRMENT	2017	2017-09-01 16:10:00	2017-09-04 12:42:00	URINE	NULL	NOBS	NOBS	NULL	NULL	NULL	NULL
41701904	AG01366356	5523/17	F	41	0	7	KWAZULU-NATAL	ETHEKWINI METRO	ETHEKWINI	KING EDWARD VIII HOSPITAL	NO CLINICAL HISTORY SUPPLIED.	2017	2017-04-08	2017-04-10 07:01:00	URINE	2	NOBS	NOBS	NULL	NULL	NULL	NULL
115338514	BB00476523	503320	F	46	3	12	KWAZULU-NATAL	UTHUNGULU	UMHLATHUZE	LOWER UMFOLOZI WAR MEMORIAL HOSPITAL	FREETEXT DIAGNOSIS: UTI	2016	2016-01-07	2016-01-10 06:30:00	URINE	1	NOBS	NOBS	NULL	NULL	NULL	LOWER THAN DETECTABLE LIMIT
115601546	CH00665329	771129	F	38	9	16	KWAZULU-NATAL	UGU	UMZUMBE	KHAYELIHLE CLINIC	NO CLINICAL DETAILS	2016	2016-09-15 11:00:00	2016-09-16 11:48:00	URINE	0	NOBS	NOBS	NULL	NULL	NULL	NULL
130991624	RH01196543	3074244	M	40	0	20	GAUTENG	CITY OF TSHWANE METRO	TSHWANE 3 HEALTH SUB-DISTRICT	KALAFONG HOSPITAL	CONTRACEPTIVE MANAGEMENT, UNSPECIFIED	2018	2018-04-21 21:10:00	2018-04-23 00:37:00	URINE	NULL	NOBS	NOBS	NULL	NULL	NULL	NULL
105208918	UHM0001609	27562578	M	36	11	9	EASTERN CAPE	NELSON MANDELA BAY METRO	NELSON MANDELA BAY	DORA NGINZA HOSPITAL	OBSERVATION FOR SUSPECTED DISEASE OR CONDITION, UNSPECIFIED	2017	1799-12-31	2017-08-03 09:33:00	URINE	1	NOBS	NOBS	NULL	NULL	NULL	<20
42604760	CA02235023	134264	M	35	9	24	KWAZULU-NATAL	ETHEKWINI METRO	ETHEKWINI	ST AIDAN'S HOSPITAL	FREETEXT DIAGNOSIS: CHRONIC ABDOMINAL PAIN	2017	2017-03-30 11:50:00	2017-03-30 14:47:00	MIDSTREAM URINE	NULL	NOBS	NOBS	NULL	NULL	NULL	NULL
2789113	TD01354658	29020781	M	28	8	9	EASTERN CAPE	BUFFALO CITY METRO	EAST LONDON	FRERE HOSPITAL	OBSERVATION FOR SUSPECTED DISEASE OR CONDITION, UNSPECIFIED	2015	2015-09-18	2015-09-21 16:40:00	URINE	NULL	NOBS	NOBS	NULL	NULL	NULL	NULL
21125126	SN00631797	960712	F	19	1	9	EASTERN CAPE	O R TAMBO	KING SABATA DALINDYEBO	NELSON MANDELA ACADEMIC HOSP	UTI	2017	2017-06-04 20:05:00	2017-06-06 09:38:00	URINE	NULL	NOBS	NOBS	NULL	NULL	NULL	5763
28093671	BI00201169	3497/17	U	55	2	28	KWAZULU-NATAL	ILEMBE	MAPHUMULO	UMPHUMULO HOSPITAL	NO CLINICAL HISTORY SUPPLIED.	2018	2018-03-05	2018-03-05 16:18:00	URINE	0	NOBS	NOBS	NULL	NULL	NULL	LOWER THAN DETECTABLE LIMIT
118250119	HT00085092	940505/MOT	F	22	3	12	FREE STATE	MANGAUNG METRO	MANGAUNG	NATIONAL DISTRICT HOSPITAL	OBSERVATION FOR SUSPECTED DISEASE OR CONDITION, UNSPECIFIED	2016	1799-12-31	2016-08-18 09:38:00	URINE	NULL	NOBS	NOBS	NULL	NULL	NULL	NULL
132265121	MG02603377	GT64044752	M	6	2	2	GAUTENG	CITY OF TSHWANE METRO	TSHWANE 3 HEALTH SUB-DISTRICT	STEVE BIKO ACADEMIC HOSPITAL	FREETEXT DIAGNOSIS: BILATERAL HYDRONEPHOSIS	2017	2017-05-12	2017-05-12 23:37:00	URINE	NULL	NOBS	NOBS	NULL	NULL	NULL	NULL
102678648	DB00640782	920705	F	25	11	21	KWAZULU-NATAL	UMZINYATHI	MSINGA	POMEROY CHC	HAEMATURIA.	2018	2018-06-26 10:00:00	2018-06-27 11:19:00	URINE	0	NOBS	NOBS	NULL	NULL	NULL	LOWER THAN DETECTABLE LIMIT
15131234	CI00494334	64990	F	24	1	15	KWAZULU-NATAL	UGU	UMUZIWABANTU	ST ANDREWS HOSPITAL	OBSERVATION FOR SUSPECTED DISEASE OR CONDITION, UNSPECIFIED	2017	2017-01-20 10:00:00	2017-01-26 15:17:00	URINE	1	NOBS	NOBS	NULL	NULL	NULL	LOWER THAN DETECTABLE LIMIT
134399845	CJ00603614	2835/17	F	66	6	26	KWAZULU-NATAL	ETHEKWINI METRO	ETHEKWINI	WENTWORTH HOSPITAL	FREETEXT DIAGNOSIS: ANAEMIA	2017	2017-07-24 14:50:00	2017-07-25 12:53:00	URINE	3	NOBS	NOBS	NULL	NULL	NULL	NULL
186360	BC01532156	BCKG00078115	M	72	1	16	KWAZULU-NATAL	ETHEKWINI METRO	ETHEKWINI	KING DINUZULU HOSPITAL	WHICH ANTIBIOTICS IS THE PATIENT ON? : NONE : WAS URINARY CATH INSERTED WITHIN THE LAST 7 DAYS? N :	2018	1799-12-31	2018-11-21 16:21:00	URINE	2	NOBS	NOBS	NULL	NULL	NULL	NULL
111024855	BB00451915	531786	F	22	1	14	KWAZULU-NATAL	UTHUNGULU	UMHLATHUZE	LOWER UMFOLOZI WAR MEMORIAL HOSPITAL	FREETEXT DIAGNOSIS: ? BILHRZIA	2015	2015-10-23	2015-10-25 13:17:00	URINE	0	NOBS	NOBS	NULL	NULL	NULL	NULL
105047740	SA01745507	60138914	F	40	0	12	WESTERN CAPE	CITY OF CAPE TOWN METRO	WESTERN SUB-DISTRICT	GROOTE SCHUUR HOSPITAL WC GSH	ILLEG	2017	2017-12-04	2017-12-04 15:37:00	URINE	NULL	NOBS	NOBS	NULL	NULL	NULL	LOWER THAN DETECTABLE LIMIT
53203356	UF00451933	27704287	F	33	11	30	EASTERN CAPE	NELSON MANDELA BAY METRO	NELSON MANDELA BAY	LIVINGSTONE HOSPITAL	OBSERVATION FOR SUSPECTED DISEASE OR CONDITION, UNSPECIFIED	2014	1799-12-31	2014-07-21 16:08:00	URINE	NULL	NOBS	NOBS	NULL	NULL	NULL	<20
110203447	BB00476079	550588	F	31	0	29	KWAZULU-NATAL	UTHUNGULU	UMHLATHUZE	LOWER UMFOLOZI WAR MEMORIAL HOSPITAL	FREETEXT DIAGNOSIS: POST RADICAL HYSTERECTS	2016	2016-01-06	2016-01-08 13:10:00	URINE	3	NOBS	NOBS	NULL	NULL	NULL	LOWER THAN DETECTABLE LIMIT
109666768	CE03188690	321388/16	M	3	6	23	KWAZULU-NATAL	ETHEKWINI METRO	ETHEKWINI	PRINCE MSHIYENI HOSPITAL	OBSERVATION FOR SUSPECTED DISEASE OR CONDITION, UNSPECIFIED	2016	2016-12-30	2016-12-31 07:05:00	URINE	NULL	NOBS	NOBS	NULL	NULL	NULL	NULL
120672401	ST00715122	157137076	F	24	2	2	WESTERN CAPE	OVERBERG	OVERSTRAND	GANSBAAI CLINIC WC GBP	ILLEGIBLE	2016	2016-08-17 13:00:00	2016-08-19 15:30:00	URINE	NULL	OBS	OBS	NULL	NULL	NULL	<20
65588109	PO00614365	UNKNOWN	M	11	1	1	MPUMALANGA	EHLANZENI	MBOMBELA	KHUMBULA CLINIC	FREETEXT DIAGNOSIS:	2017	2017-10-22 07:00:00	2017-10-25 01:26:00	URINE	NULL	OBS	OBS	NULL	NULL	NULL	NULL
172530	VJ00001845	UNKNOWN	F	28	11	18	EASTERN CAPE	ALFRED NZO	UMZIMVUBU	GREENVILLE HOSPITAL	NO CLINICAL HISTORY SUPPLIED.	2017	2017-03-22 13:00:00	2017-03-28 08:57:00	URINE	NULL	NOBS	NOBS	NULL	NULL	NULL	LOWER THAN DETECTABLE LIMIT
110942462	ST00908564	152447322	F	24	6	24	WESTERN CAPE	OVERBERG	OVERSTRAND	HERMANUS CDC WC HCO	PREVIOUS BILHARZIA/ PREV UTI'S ALSO IN PREGNANCY	2016	2016-11-24 13:30:00	2016-11-26 12:08:00	URINE	NULL	NOBS	NOBS	NULL	NULL	NULL	LOWER THAN DETECTABLE LIMIT
18027551	PK00827387	18631/13	F	18	9	0	MPUMALANGA	EHLANZENI	MBOMBELA	HAZYVIEW FIXED CLINIC	OBSERVATION FOR SUSPECTED DISEASE OR CONDITION, UNSPECIFIED	2014	2014-08-07	2014-08-08 15:45:00	URINE	NULL	OBS	OBS	NULL	NULL	NULL	LOWER THAN DETECTABLE LIMIT
31068452	HG01769121	890425	M	25	7	22	GAUTENG	CITY OF JOHANNESBURG METRO	CITY OF JOHANNESBURG	ZOLA GATEWAY CLINIC-A	NS	2014	2014-12-17 07:50:00	2014-12-19 16:34:00	URINE	0	NOBS	NOBS	NULL	NULL	NULL	NULL
90854653	PK00835476	09/393	M	48	10	6	MPUMALANGA	EHLANZENI	THABA CHWEU	SABIE HOSPITAL	OBSERVATION FOR SUSPECTED DISEASE OR CONDITION, UNSPECIFIED	2014	2014-08-13	2014-08-15 15:52:00	URINE	NULL	NOBS	NOBS	NULL	NULL	NULL	81205
133956407	LD02035742	230652MA	M	65	0	8	GAUTENG	CITY OF JOHANNESBURG METRO	JOHANNESBURG B	HELEN JOSEPH HOSPITAL	OBSERVATION FOR SUSPECTED DISEASE OR CONDITION, UNSPECIFIED	2017	2017-07-01	2017-07-01 12:35:00	URINE	2	NOBS	NOBS	NULL	NULL	NULL	NULL
138300799	PK02046015	17/9812	M	19	8	5	MPUMALANGA	EHLANZENI	MBOMBELA	SIBUYILE CLINIC	OBSERVATION FOR SUSPECTED DISEASE OR CONDITION, UNSPECIFIED	2017	2017-10-27 06:30:00	2017-10-28 04:43:00	URINE	NULL	OBS	OBS	NULL	NULL	NULL	236
51607976	GB00195581	950904	F	20	9	9	KWAZULU-NATAL	ZULULAND	ULUNDI	CEZA HOSPITAL	NO CLINICAL HISTORY SUPPLIED.	2016	2016-06-13	2016-06-13 17:51:00	URINE	1	NOBS	NOBS	NULL	NULL	NULL	37
108949758	BE01974892	731028	M	41	8	2	KWAZULU-NATAL	ETHEKWINI METRO	ETHEKWINI	PHOENIX CHC	NO CLINICAL HISTORY SUPPLIED.	2015	2015-06-30 09:25:00	2015-06-30 15:09:00	URINE	0	NOBS	NOBS	NULL	NULL	NULL	LOWER THAN DETECTABLE LIMIT
15559143	UB00270481	24296576	F	34	0	30	EASTERN CAPE	NELSON MANDELA BAY METRO	NELSON MANDELA BAY	DORA NGINZA HOSPITAL	?UTI	2014	1799-12-31	2014-09-13 10:53:00	URINE	3	NOBS	NOBS	NULL	NULL	NULL	LOWER THAN DETECTABLE LIMIT
1818196	BB00772658	840619	F	34	2	22	KWAZULU-NATAL	UTHUNGULU	UMHLATHUZE	LOWER UMFOLOZI WAR MEMORIAL HOSPITAL	FREETEXT DIAGNOSIS: ?UTI	2018	2018-09-11	2018-09-14 16:29:00	URINE	0	NOBS	NOBS	NULL	NULL	NULL	8580
133125469	CI00522133	67155	F	19	8	28	KWAZULU-NATAL	UGU	UMUZIWABANTU	ST ANDREWS HOSPITAL	OBSERVATION FOR SUSPECTED DISEASE OR CONDITION, UNSPECIFIED	2017	2017-05-25 16:05:00	2017-05-26 13:40:00	URINE	2	NOBS	NOBS	NULL	NULL	NULL	NULL
5718142	BH01240237	SC7079/15	M	12	99999	99999	KWAZULU-NATAL	ILEMBE	KWADUKUZA	SHAKA'S KRAAL CLINIC	OBSERVATION FOR SUSPECTED DISEASE OR CONDITION, UNSPECIFIED	2015	2015-02-19	2015-02-19 22:58:00	URINE	3	NOBS	NOBS	NULL	NULL	NULL	LOWER THAN DETECTABLE LIMIT
33764832	BF01744778	14/1259	F	24	8	27	KWAZULU-NATAL	UTHUNGULU	UMHLATHUZE	NSELENI CHC	NO CLINICAL HISTORY SUPPLIED.	2014	2014-12-08	2014-12-11 13:48:00	URINE	NULL	NOBS	NOBS	NULL	NULL	NULL	LOWER THAN DETECTABLE LIMIT
110281971	PA00132306	6210/15	F	5	0	3	MPUMALANGA	EHLANZENI	UMJINDI	BARBERTON HOSPITAL	NO CLINICAL HISTORY SUPPLIED.	2015	2015-08-18	2015-08-20 16:35:00	URINE	NULL	NOBS	NOBS	NULL	NULL	NULL	NULL
1922163	GA00496236	801205/15	F	34	2	12	KWAZULU-NATAL	ZULULAND	NONGOMA	BENEDICTINE HOSPITAL	NO CLINICAL HISTORY SUPPLIED.	2015	2015-02-17 10:50:00	2015-02-19 15:29:00	URINE	0	NOBS	NOBS	NULL	NULL	NULL	LOWER THAN DETECTABLE LIMIT
16488851	SA01424108	001145	M	37	8	3	WESTERN CAPE	CITY OF CAPE TOWN METRO	SOUTHERN SUB-DISTRICT	DESMOND TUTU TRIALS UNIT	OBSERVATION FOR SUSPECTED DISEASE OR CONDITION, UNSPECIFIED	2017	2017-07-18 11:25:00	2017-07-18 15:38:00	URINE	NULL	NOBS	NOBS	NULL	NULL	NULL	647.000000000000000000
143030526	BF03083588	13590/18	F	34	0	4	KWAZULU-NATAL	UTHUNGULU	UMHLATHUZE	NGWELEZANA HOSPITAL	FREETEXT DIAGNOSIS: NONE	2018	2018-04-05	2018-04-08 14:45:00	URINE	2	NOBS	NOBS	NULL	NULL	NULL	572
6697092	PK00664139	92/84	F	29	9	22	MPUMALANGA	EHLANZENI	THABA CHWEU	HARMONY HILL PHC CLINIC	OBSERVATION FOR SUSPECTED DISEASE OR CONDITION, UNSPECIFIED	2014	2014-02-27 14:30:00	2014-03-01 06:04:00	URINE	NULL	NOBS	NOBS	NULL	NULL	NULL	NULL
114062490	LD01171597	130685MO	U	30	5	0	GAUTENG	CITY OF JOHANNESBURG METRO	JOHANNESBURG F	SOUTH RAND HOSPITAL	NCD	2015	2015-11-13	2015-11-14 01:05:00	URINE	0	NOBS	NOBS	NULL	NULL	NULL	614
100783323	FE00368607	34028	M	30	99999	99999	KWAZULU-NATAL	UMKHANYAKUDE	UMHLABUYALINGANA	MSELENI HOSPITAL	FREETEXT DIAGNOSIS:	2014	2014-11-14 08:25:00	2014-11-14 23:00:00	URINE	1	NOBS	NOBS	NULL	NULL	NULL	621820
102496798	JA00274634	9768/14	M	12	10	14	FREE STATE	THABO MOFUTSANYANA	PHUMELELA	PHUMELELA HOSPITAL	OBSERVATION FOR SUSPECTED DISEASE OR CONDITION, UNSPECIFIED	2014	2014-12-30 08:50:00	2014-12-30 15:57:00	URINE	0	NOBS	NOBS	NULL	NULL	NULL	NULL
140979632	VI00218093	UNKNOWN	M	64	4	21	EASTERN CAPE	JOE GQABI	ELUNDINI	MACLEAR HOSPITAL	OBSERVATION FOR SUSPECTED DISEASE OR CONDITION, UNSPECIFIED	2018	2018-02-07	2018-02-10 09:42:00	URINE	NULL	NOBS	NOBS	NULL	NULL	NULL	NULL
117191362	CI00465662	61527	F	16	5	23	KWAZULU-NATAL	UGU	UMUZIWABANTU	ST ANDREWS HOSPITAL	OBSERVATION FOR SUSPECTED DISEASE OR CONDITION, UNSPECIFIED	2016	2016-09-23	2016-09-23 17:07:00	URINE	1	NOBS	NOBS	NULL	NULL	NULL	NULL
145927674	XB00643996	168007599	F	59	7	0	WESTERN CAPE	GARDEN ROUTE	GEORGE	GEORGE HOSPITAL WC GRH	HAEMATURIA	2018	1799-12-31	2018-08-04 13:24:00	URINE	NULL	NOBS	NOBS	NULL	NULL	NULL	NULL
24154805	PI00490460	UNKNOWN	M	17	4	13	MPUMALANGA	EHLANZENI	BUSHBUCKRIDGE	MKHUHLU CLINIC	OBSERVATION FOR SUSPECTED DISEASE OR CONDITION, UNSPECIFIED	2018	2018-08-14 09:00:00	2018-08-14 19:03:00	URINE	NULL	OBS	OBS	NULL	NULL	NULL	LOWER THAN DETECTABLE LIMIT
14166390	NJ00161333	LPMMHLO/00387	F	57	0	28	LIMPOPO	MOPANI	MARULENG	HLOKOMELA CLINIC	NO CLINICAL HISTORY SUPPLIED.	2015	2015-01-09 12:48:00	2015-01-10 04:19:00	URINE	NULL	NOBS	NOBS	NULL	NULL	NULL	<20
25183033	BB00462717	841028	F	31	0	27	KWAZULU-NATAL	UTHUNGULU	UMHLATHUZE	LOWER UMFOLOZI WAR MEMORIAL HOSPITAL	FREETEXT DIAGNOSIS: PERSISTANT	2015	2015-11-24 12:15:00	2015-11-26 09:38:00	URINE	NULL	NOBS	NOBS	NULL	NULL	NULL	NULL
26306346	PK00836545	UNKNOWN	F	26	4	13	MPUMALANGA	EHLANZENI	UMJINDI	CATHYVILLE CLINIC	OBSERVATION FOR SUSPECTED DISEASE OR CONDITION, UNSPECIFIED	2014	2014-08-14 13:20:00	2014-08-18 09:41:00	URINE	NULL	NOBS	NOBS	NULL	NULL	NULL	LOWER THAN DETECTABLE LIMIT
30819895	NQ00240119	UNKNOWN	F	18	1	5	LIMPOPO	MOPANI	GREATER TZANEEN	OOGHOEK CLINIC	OBSERVATION FOR SUSPECTED DISEASE OR CONDITION, UNSPECIFIED	2015	2015-03-10	2015-03-17 10:37:00	URINE	1	NOBS	NOBS	NULL	NULL	NULL	NULL
11755353	BB00570658	574748	F	30	9	30	KWAZULU-NATAL	UTHUNGULU	UMHLATHUZE	LOWER UMFOLOZI WAR MEMORIAL HOSPITAL	FREETEXT DIAGNOSIS: NONE	2016	2016-10-13 08:30:00	2016-10-16 09:00:00	URINE	0	NOBS	NOBS	NULL	NULL	NULL	78
124931808	LD01580422	286318NY	M	30	0	14	GAUTENG	CITY OF JOHANNESBURG METRO	JOHANNESBURG A	WITKOPPEN HEALTH AND WELLNESS CENTRE	OBSERVATION FOR SUSPECTED DISEASE OR CONDITION, UNSPECIFIED	2016	2016-09-05 13:00:00	2016-09-06 14:24:00	URINE	NULL	NOBS	NOBS	NULL	NULL	NULL	<20
52252844	PO00233209	14/14434	M	55	4	29	MPUMALANGA	EHLANZENI	MBOMBELA	THEMBA HOSPITAL	FREETEXT DIAGNOSIS: UTI	2014	2014-05-22 09:40:00	2014-05-26 15:28:00	URINE	NULL	NOBS	NOBS	NULL	NULL	NULL	211000
143571038	LD02486559	070991MU	F	26	7	19	GAUTENG	CITY OF JOHANNESBURG METRO	JOHANNESBURG B	HELEN JOSEPH HOSPITAL	OBSERVATION FOR SUSPECTED DISEASE OR CONDITION, UNSPECIFIED	2018	2018-04-26 16:05:00	2018-04-26 18:53:00	URINE	0	NOBS	NOBS	NULL	NULL	NULL	28200
115288601	BC01233173	BCKG00290784	M	42	10	28	KWAZULU-NATAL	ETHEKWINI METRO	ETHEKWINI	KING DINUZULU HOSPITAL	WHICH ANTIBIOTICS IS THE PATIENT ON? : AUG : WAS URINARY CATH INSERTED WITHIN THE LAST 7 DAYS? Y : T	2017	2017-07-07 11:38:00	2017-07-07 15:38:00	URINE	0	NOBS	NOBS	NULL	NULL	NULL	LOWER THAN DETECTABLE LIMIT
150623093	PI00510472	AD 1415	M	28	8	4	MPUMALANGA	EHLANZENI	BUSHBUCKRIDGE	CUNNINGMORE CLINIC	OBSERVATION FOR SUSPECTED DISEASE OR CONDITION, UNSPECIFIED	2018	1799-12-31	2018-11-22 17:15:00	URINE	NULL	OBS	OBS	NULL	NULL	NULL	64
308066	UF01519507	96856992PE	F	43	11	5	EASTERN CAPE	NELSON MANDELA BAY METRO	NELSON MANDELA BAY	AREA MILITARY HEALTH UNIT [EASTERN CAPE]	OBSERVATION FOR SUSPECTED DISEASE OR CONDITION, UNSPECIFIED	2018	1799-12-31	2018-06-28 11:15:00	URINE	NULL	NOBS	NOBS	NULL	NULL	NULL	NULL
38006511	OA00538108	UNKNOWN	M	11	11	8	LIMPOPO	GREATER SEKHUKHUNE	GREATER TUBATSE	EERSTEGELUK CLINIEK	OBSERVATION FOR SUSPECTED DISEASE OR CONDITION, UNSPECIFIED	2014	2014-03-12 10:00:00	2014-03-14 04:36:00	URINE	NULL	NOBS	NOBS	NULL	NULL	NULL	105000
15240062	UJ00292744	31039563	F	38	8	23	EASTERN CAPE	NELSON MANDELA BAY METRO	NELSON MANDELA BAY	UITENHAGE HOSPITAL	OBSERVATION FOR SUSPECTED DISEASE OR CONDITION, UNSPECIFIED	2015	2015-01-06	2015-01-07 16:10:00	URINE	0	NOBS	NOBS	NULL	NULL	NULL	NULL
144340366	SA02099488	167225630	F	24	1	17	WESTERN CAPE	CITY OF CAPE TOWN METRO	WESTERN SUB-DISTRICT	GROOTE SCHUUR HOSPITAL WC GSH	ANAEMIA.	2018	2018-05-12 17:50:00	2018-05-14 14:47:00	URINE	NULL	NOBS	NOBS	NULL	NULL	NULL	152
139934300	CH00796499	GQA19871121MBH	M	30	4	5	KWAZULU-NATAL	UGU	UMZUMBE	GQAYINYANGA CLINIC	? SCHISTOSOMIASIS [BILHARZIA].	2018	2018-03-26	2018-03-29 14:08:00	URINE	0	NOBS	NOBS	NULL	NULL	NULL	LOWER THAN DETECTABLE LIMIT
2928177	PO00261888	AC3026/13	M	11	4	29	MPUMALANGA	EHLANZENI	MBOMBELA	KHUMBULA CLINIC	FREETEXT DIAGNOSIS: NCD	2014	2014-09-02	2014-09-04 12:26:00	URINE	NULL	OBS	OBS	NULL	NULL	NULL	NULL
13864766	CJ00484707	7365/15	M	50	3	16	KWAZULU-NATAL	ETHEKWINI METRO	ETHEKWINI	WENTWORTH HOSPITAL	FREETEXT DIAGNOSIS:	2015	2015-10-12	2015-10-12 15:33:00	URINE	NULL	NOBS	NOBS	NULL	NULL	NULL	LOWER THAN DETECTABLE LIMIT
2780794	SA01979866	66788985	M	68	5	7	WESTERN CAPE	CITY OF CAPE TOWN METRO	WESTERN SUB-DISTRICT	GROOTE SCHUUR HOSPITAL WC GSH	OBSERVATION FOR SUSPECTED DISEASE OR CONDITION, UNSPECIFIED	2018	2018-03-19	2018-03-20 16:23:00	URINE	NULL	NOBS	NOBS	NULL	NULL	NULL	NULL
51075	TD02649477	UNKNOWN	F	33	9	8	EASTERN CAPE	AMATHOLE	AMAHLATHI	STUTTERHEIM HOSPITAL	NO CLINICAL HISTORY SUPPLIED.	2018	2018-08-22 07:00:00	2018-08-23 18:40:00	URINE	0	NOBS	NOBS	NULL	NULL	NULL	<100
103972350	UB00325339	26797522	M	35	8	14	EASTERN CAPE	NELSON MANDELA BAY METRO	NELSON MANDELA BAY	DORA NGINZA HOSPITAL	OBSERVATION FOR SUSPECTED DISEASE OR CONDITION, UNSPECIFIED	2015	1799-12-31	2015-02-17 12:44:00	URINE	3	NOBS	NOBS	NULL	NULL	NULL	NULL
24356333	EI01582796	960122	F	22	6	9	KWAZULU-NATAL	UMGUNGUNDLOVU	THE MSUNDUZI	NORTHDALE HOSPITAL	SCHISTOSOMIASIS [BILHARZIA].	2018	2018-07-31 14:00:00	2018-08-01 11:27:00	URINE	3	OBSV	OBS	NULL	NULL	NULL	NULL
30491706	PQ00167298	06/11261	M	43	10	21	MPUMALANGA	EHLANZENI	NKOMAZI	TONGA HOSPITAL	OBSERVATION FOR SUSPECTED DISEASE OR CONDITION, UNSPECIFIED	2017	2017-05-31	2017-06-02 06:13:00	URINE	NULL	NOBS	NOBS	NULL	NULL	NULL	LOWER THAN DETECTABLE LIMIT
51015877	PK00879269	WR14/00441	M	50	7	6	MPUMALANGA	EHLANZENI	MBOMBELA	WHITE RIVER MUNICIPAL CLINIC	OBSERVATION FOR SUSPECTED DISEASE OR CONDITION, UNSPECIFIED	2014	2014-09-26 09:30:00	2014-09-29 12:41:00	URINE	NULL	NOBS	NOBS	NULL	NULL	NULL	NULL
21530750	XC00143559	74409384	F	67	5	4	WESTERN CAPE	CITY OF CAPE TOWN METRO	MITCHELLS PLAIN SUB-DISTRICT	MITCHELLS PLAIN HOSPITAL WC MPH	LIVER FAILURE	2016	2016-12-15	2016-12-17 12:40:00	URINE	NULL	NOBS	NOBS	NULL	NULL	NULL	NULL
13862867	PK01021835	11/273	F	44	10	29	MPUMALANGA	EHLANZENI	MBOMBELA	LEGOGOTE CLINIC	OBSERVATION FOR SUSPECTED DISEASE OR CONDITION, UNSPECIFIED	2015	2015-02-23 09:00:00	2015-02-26 17:30:00	URINE	NULL	NOBS	NOBS	NULL	NULL	NULL	NULL
114361800	WL00014234	UNKNOWN	F	20	4	1	EASTERN CAPE	O R TAMBO	NYANDENI	ISILIMELA HOSPITAL	NCH	2016	2016-08-18 11:00:00	2016-08-20 07:49:00	URINE	3	OBSNV	OBS	NULL	NULL	NULL	NULL
146712744	OA01525753	LP0000307803	M	24	10	14	LIMPOPO	CAPRICORN	POLOKWANE	PIETERSBURG HOSPITAL	PANCYTOPENIA	2018	2018-07-19 20:00:00	2018-07-20 01:26:00	URINE	NULL	NOBS	NOBS	NULL	NULL	NULL	NULL
109352704	MA01377078	GT39804418	F	25	1	15	GAUTENG	CITY OF TSHWANE METRO	TSHWANE 1 HEALTH SUB-DISTRICT	DR GEORGE MUKHARI HOSPITAL	NCH	2015	2015-07-10 11:00:00	2015-07-15 15:38:00	NULL	NULL	NULL	NOBS	N	N	N	NULL
32585721	PM00280521	08/14539	M	66	1	9	MPUMALANGA	EHLANZENI	NKOMAZI	SHONGWE HOSPITAL	OBSERVATION FOR SUSPECTED DISEASE OR CONDITION, UNSPECIFIED	2014	1799-12-31	2014-12-23 16:05:00	NULL	NULL	NULL	NOBS	NULL	NULL	P	NULL
139293568	PS00906864	35419/17	M	31	10	5	MPUMALANGA	NKANGALA	EMALAHLENI	WITBANK HOSPITAL	NO CLINICAL HISTORY SUPPLIED.	2017	2017-12-01	2017-12-02 14:01:00	URINE	NULL	NOBS	NOBS	NULL	NULL	NULL	9420
120081036	UG00158625	169913	M	38	0	24	EASTERN CAPE	SARAH BAARTMAN	MAKANA	PORT ALFRED HOSPITAL	NCH	2017	2017-08-06 12:30:00	2017-08-10 11:21:00	URINE	0	NOBS	NOBS	NULL	NULL	NULL	31
148128486	CE03962210	17809/18	M	15	0	12	KWAZULU-NATAL	ETHEKWINI METRO	ETHEKWINI	PRINCE MSHIYENI HOSPITAL	OBSERVATION FOR SUSPECTED DISEASE OR CONDITION, UNSPECIFIED	2018	2018-09-13	2018-09-15 05:49:00	URINE	2	NOBS	NOBS	NULL	NULL	NULL	NULL
1648772	SA00235807	121661342	F	23	1	8	WESTERN CAPE	CITY OF CAPE TOWN METRO	WESTERN SUB-DISTRICT	VANGUARD CHC WC VGC	PREGNANT	2016	2016-01-22 08:25:00	2016-01-22 15:14:00	URINE	NULL	NOBS	NOBS	NULL	NULL	NULL	LOWER THAN DETECTABLE LIMIT
140217102	XG00450621	169053071	F	68	3	13	WESTERN CAPE	CITY OF CAPE TOWN METRO	KHAYELITSHA SUB-DISTRICT	KHAYELITSHA HOSPITAL WC KHA	OBSERVATION FOR SUSPECTED DISEASE OR CONDITION, UNSPECIFIED	2018	1799-12-31	2018-10-13 14:12:00	URINE	NULL	NOBS	NOBS	NULL	NULL	NULL	NULL
12843652	CJ00396387	830606	F	31	0	25	KWAZULU-NATAL	ETHEKWINI METRO	ETHEKWINI	WENTWORTH HOSPITAL	OBSERVATION FOR SUSPECTED DISEASE OR CONDITION, UNSPECIFIED	2014	2014-07-01 12:35:00	2014-07-01 13:40:00	URINE	0	NOBS	NOBS	NULL	NULL	NULL	LOWER THAN DETECTABLE LIMIT
80827013	PK00917994	14/21207	M	37	11	11	MPUMALANGA	EHLANZENI	MBOMBELA	ROB FERREIRA HOSPITAL	OBSERVATION FOR SUSPECTED DISEASE OR CONDITION, UNSPECIFIED	2014	2014-11-03	2014-11-04 16:11:00	URINE	NULL	NOBS	NOBS	NULL	NULL	NULL	NULL
34265089	PO00617117	17/26871	F	22	6	3	MPUMALANGA	EHLANZENI	MBOMBELA	THEMBA HOSPITAL	FREETEXT DIAGNOSIS:	2017	2017-10-30 16:50:00	2017-11-01 07:19:00	URINE	NULL	NOBS	NOBS	NULL	NULL	NULL	NULL
29385489	PK01084551	409/13	F	36	2	25	MPUMALANGA	EHLANZENI	THABA CHWEU	BRONDAL CLINIC	OBSERVATION FOR SUSPECTED DISEASE OR CONDITION, UNSPECIFIED	2015	2015-04-28 09:10:00	2015-04-29 16:31:00	URINE	NULL	NOBS	NOBS	NULL	NULL	NULL	LOWER THAN DETECTABLE LIMIT
131190762	NQ00424240	UNKNOWN	F	26	4	4	LIMPOPO	MOPANI	GREATER TZANEEN	NYAVANA CLINIC	OBSERVATION FOR SUSPECTED DISEASE OR CONDITION, UNSPECIFIED	2017	2017-08-28	2017-08-30 12:22:00	URINE	2	NOBS	NOBS	NULL	NULL	NULL	854
14610516	ED01063810	740804	F	40	4	0	KWAZULU-NATAL	UMGUNGUNDLOVU	THE MSUNDUZI	GREY'S HOSPITAL	NO CLINICAL HISTORY SUPPLIED.	2014	2014-12-04 10:00:00	2014-12-10 14:13:00	URINE	2	NOBS	NOBS	NULL	NULL	NULL	LOWER THAN DETECTABLE LIMIT
16750305	CH00780302	UNKNOWN	M	8	3	23	KWAZULU-NATAL	UGU	UMZUMBE	TURTON CHC	NO CLINICAL HISTORY SUPPLIED.	2018	2018-02-05	2018-02-06 08:37:00	URINE	3	OBS	OBS	NULL	NULL	NULL	NULL
20192497	LD01145648	270678ND	M	27	7	25	GAUTENG	CITY OF JOHANNESBURG METRO	JOHANNESBURG A	WITKOPPEN PHC	OBSERVATION FOR SUSPECTED DISEASE OR CONDITION, UNSPECIFIED	2015	2015-10-26	2015-10-26 16:59:00	URINE	NULL	NOBS	NOBS	NULL	NULL	NULL	99
19743532	LD02271554	290978MS	F	39	2	5	GAUTENG	CITY OF JOHANNESBURG METRO	JOHANNESBURG B	RAHIMA MOOSA HOSPITAL	URETHIRITIS	2017	2017-12-04 14:30:00	2017-12-05 01:12:00	URINE	0	NOBS	NOBS	NULL	NULL	NULL	LOWER THAN DETECTABLE LIMIT
40694343	UJ00458657	UNKNOWN	F	18	8	27	EASTERN CAPE	NELSON MANDELA BAY METRO	NELSON MANDELA BAY	MABANDLA CLINIC	OBSERVATION FOR SUSPECTED DISEASE OR CONDITION, UNSPECIFIED	2016	1799-12-31	2016-05-24 15:13:00	URINE	3	NOBS	NOBS	NULL	NULL	NULL	83100
130628929	UB00673030	27628676	F	37	3	14	EASTERN CAPE	NELSON MANDELA BAY METRO	NELSON MANDELA BAY	DORA NGINZA HOSPITAL	OBSERVATION FOR SUSPECTED DISEASE OR CONDITION, UNSPECIFIED	2017	1799-12-31	2017-10-23 14:36:00	URINE	3	NOBS	NOBS	NULL	NULL	NULL	21400
3957151	ST01643545	18296434	F	41	5	1	WESTERN CAPE	CITY OF CAPE TOWN METRO	TYGERBERG SUB-DISTRICT	SYMPHONY WAY CDC WC SYM	NCD	2017	2017-12-27 12:00:00	2017-12-29 14:42:00	URINE	NULL	NOBS	NOBS	NULL	NULL	NULL	3000702
40692785	UH00507850	UNKNOWN	F	46	9	8	EASTERN CAPE	NELSON MANDELA BAY METRO	NELSON MANDELA BAY	NEW BRIGHTON CLINIC	?HAEMATURIA	2015	1799-12-31	2015-04-01 16:25:00	URINE	3	NOBS	NOBS	NULL	NULL	NULL	<20
26328874	PK00668712	UNKNOWN	F	23	2	24	MPUMALANGA	EHLANZENI	MBOMBELA	WHITE RIVER MUNICIPAL CLINIC	OBSERVATION FOR SUSPECTED DISEASE OR CONDITION, UNSPECIFIED	2014	2014-03-05 11:48:00	2014-03-06 13:16:00	URINE	NULL	NOBS	NOBS	NULL	NULL	NULL	NULL
28254821	BF02721289	17/17313	F	45	2	26	KWAZULU-NATAL	UTHUNGULU	UMHLATHUZE	NGWELEZANA HOSPITAL	FREETEXT DIAGNOSIS: NCH	2017	2017-04-05 10:30:00	2017-04-06 10:58:00	URINE	3	NOBS	NOBS	NULL	NULL	NULL	NULL
113251436	EC02055211	560527	M	59	4	27	KWAZULU-NATAL	UMGUNGUNDLOVU	THE MSUNDUZI	EDENDALE HOSPITAL	OBSERVATION FOR SUSPECTED DISEASE OR CONDITION, UNSPECIFIED	2015	2015-10-23	2015-10-26 12:59:00	URINE	3	NOBS	NOBS	NULL	NULL	NULL	LOWER THAN DETECTABLE LIMIT
65434752	NB00232767	UNKNOWN	F	24	9	23	LIMPOPO	VHEMBE	MUTALE	MUTALE HEALTH CENTRE	NCD	2014	2014-10-24	2014-10-24 16:13:00	URINE	2	NOBS	NOBS	NULL	NULL	NULL	NULL
46710787	BE02934028	2118/17	F	29	0	10	KWAZULU-NATAL	ETHEKWINI METRO	ETHEKWINI	MAHATMA GANDHI HOSPITAL	NO CLINICAL HISTORY SUPPLIED.	2017	2017-09-11 15:00:00	2017-09-11 18:15:00	URINE	0	NOBS	NOBS	NULL	NULL	NULL	NULL
102767719	XA00048528	149043531	M	71	8	19	WESTERN CAPE	CENTRAL KAROO	BEAUFORT WEST	BEAUFORT WEST HOSPITAL WC BWH	OBSERVATION FOR SUSPECTED DISEASE OR CONDITION, UNSPECIFIED	2016	2016-11-14 12:20:00	2016-11-16 13:32:00	URINE	NULL	NOBS	NOBS	NULL	NULL	NULL	NULL
134022138	SA01367642	162798029	F	21	2	16	WESTERN CAPE	CITY OF CAPE TOWN METRO	WESTERN SUB-DISTRICT	GROOTE SCHUUR HOSPITAL WC GSH	ILLEG	2017	2017-06-22 14:30:00	2017-06-23 15:07:00	URINE	NULL	NOBS	NOBS	NULL	NULL	NULL	NULL
34521028	RJ00450990	020218	F	12	4	19	NORTH WEST	BOJANALA PLATINUM	LOCAL MUNICIPALITY OF MADIBENG	WONDERKOP PHC CLINIC	OBSERVATION FOR SUSPECTED DISEASE OR CONDITION, UNSPECIFIED	2014	2014-07-09 13:30:00	2014-07-10 08:36:00	URINE	1	NOBS	NOBS	NULL	NULL	NULL	LOWER THAN DETECTABLE LIMIT
32432793	BH01134082	45441	F	22	4	2	KWAZULU-NATAL	ILEMBE	KWADUKUZA	STANGER HOSPITAL	OBSERVATION FOR SUSPECTED DISEASE OR CONDITION, UNSPECIFIED	2014	2014-09-22	2014-09-22 14:02:00	URINE	1	NOBS	NOBS	NULL	NULL	NULL	<50
41005956	PM00224800	UNKNOWN	F	27	10	6	MPUMALANGA	EHLANZENI	NKOMAZI	SHONGWE HOSPITAL	OBSERVATION FOR SUSPECTED DISEASE OR CONDITION, UNSPECIFIED	2014	2014-05-02 12:54:00	2014-05-02 19:23:00	URINE	0	NOBS	NOBS	NULL	NULL	NULL	NULL
2756847	XG00098265	74498635	F	25	11	25	WESTERN CAPE	CITY OF CAPE TOWN METRO	KHAYELITSHA SUB-DISTRICT	KHAYELITSHA HOSPITAL WC KHA	OBSERVATION FOR SUSPECTED DISEASE OR CONDITION, UNSPECIFIED	2016	1799-12-31	2016-01-13 16:04:00	URINE	NULL	NOBS	NOBS	NULL	NULL	NULL	LOWER THAN DETECTABLE LIMIT
127147270	PK01711429	16/32438	M	41	0	22	MPUMALANGA	EHLANZENI	MBOMBELA	ROB FERREIRA HOSPITAL	OBSERVATION FOR SUSPECTED DISEASE OR CONDITION, UNSPECIFIED	2016	2016-11-23 13:05:00	2016-11-25 00:29:00	URINE	NULL	NOBS	NOBS	NULL	NULL	NULL	NULL
821843	XG00238079	70249743	M	60	7	16	WESTERN CAPE	CITY OF CAPE TOWN METRO	KHAYELITSHA SUB-DISTRICT	MATTHEW GONIWE CDC WC MAG	OBSERVATION FOR SUSPECTED DISEASE OR CONDITION, UNSPECIFIED	2017	2017-01-17 11:05:00	2017-01-19 10:52:00	URINE	0	NOBS	NOBS	NULL	NULL	NULL	<100
145980255	EG00352800	730406	M	45	2	19	KWAZULU-NATAL	HARRY GWALA	GREATER KOKSTAD	E G & USHER MEMORIAL HOSPITAL	?UTI	2018	2018-06-25	2018-06-26 06:04:00	URINE	3	NOBS	NOBS	NULL	NULL	NULL	LOWER THAN DETECTABLE LIMIT
32539342	NQ00459304	UNKNOWN	M	7	1	11	LIMPOPO	MOPANI	GREATER TZANEEN	NYAVANA CLINIC	OBSERVATION FOR SUSPECTED DISEASE OR CONDITION, UNSPECIFIED	2018	2018-02-05	2018-02-05 16:05:00	URINE	1	NOBS	NOBS	NULL	NULL	NULL	NULL
26214215	NO00312801	UNKNOWN	F	22	8	2	LIMPOPO	VHEMBE	MAKHADO	MAULUMA CLINIC	OBSERVATION FOR SUSPECTED DISEASE OR CONDITION, UNSPECIFIED	2017	2017-08-27 10:15:00	2017-08-28 17:00:00	URINE	NULL	OBS	OBS	NULL	NULL	NULL	566
140914269	CJ00639241	1710/18	F	31	3	16	KWAZULU-NATAL	ETHEKWINI METRO	ETHEKWINI	WENTWORTH HOSPITAL	OBSERVATION FOR SUSPECTED DISEASE OR CONDITION, UNSPECIFIED	2018	2018-01-26	2018-01-27 10:26:00	URINE	NULL	NOBS	NOBS	NULL	NULL	NULL	LOWER THAN DETECTABLE LIMIT
35248020	IF00742360	810912KO	F	33	7	10	GAUTENG	WEST RAND	MOGALE CITY	LERATONG HOSPITAL	OBSERVATION FOR SUSPECTED DISEASE OR CONDITION, UNSPECIFIED	2015	2015-04-22	2015-04-28 13:53:00	MIDSTREAM URINE	NULL	NOBS	NOBS	NULL	NULL	NULL	NULL
129403654	RH00933696	023099904	F	16	0	12	GAUTENG	CITY OF TSHWANE METRO	TSHWANE 3 HEALTH SUB-DISTRICT	KALAFONG HOSPITAL	JAUNDICE	2017	1799-12-31	2017-01-21 06:45:00	URINE	NULL	NOBS	NOBS	NULL	NULL	NULL	NULL
26177684	GA00614051	820806/16	F	33	8	15	KWAZULU-NATAL	ZULULAND	NONGOMA	BENEDICTINE HOSPITAL	NO CLINICAL HISTORY SUPPLIED.	2016	2016-04-21	2016-04-22 13:25:00	URINE	3	NOBS	NOBS	NULL	NULL	NULL	608000
816168	BB00458914	751130	F	39	11	13	KWAZULU-NATAL	UTHUNGULU	UMHLATHUZE	LOWER UMFOLOZI WAR MEMORIAL HOSPITAL	FREETEXT DIAGNOSIS: NONE	2015	2015-11-13	2015-11-15 13:45:00	URINE	0	NOBS	NOBS	NULL	NULL	NULL	LOWER THAN DETECTABLE LIMIT
50411226	IM00214005	150513MT	F	2	0	17	GAUTENG	WEST RAND	MOGALE CITY	DR YUSUF DADOO HOSPITAL	OBSERVATION FOR SUSPECTED DISEASE OR CONDITION, UNSPECIFIED	2015	2015-06-01	2015-06-03 16:21:00	URINE	NULL	NOBS	NOBS	NULL	NULL	NULL	NULL
108686562	PK01138607	14/0016	M	32	10	1	MPUMALANGA	EHLANZENI	MBOMBELA	ROB FERREIRA HOSPITAL	OBSERVATION FOR SUSPECTED DISEASE OR CONDITION, UNSPECIFIED	2015	2015-06-19 14:28:00	2015-06-22 16:56:00	URINE	NULL	NOBS	NOBS	NULL	NULL	NULL	442000
59592701	XG00299315	29487675	M	11	5	14	WESTERN CAPE	CITY OF CAPE TOWN METRO	KHAYELITSHA SUB-DISTRICT	NOLUNGILE CLINIC WC UBN	OBSERVATION FOR SUSPECTED DISEASE OR CONDITION, UNSPECIFIED	2017	2017-07-25 08:00:00	2017-07-25 17:15:00	URINE	NULL	NOBS	NOBS	NULL	NULL	NULL	NULL
109842058	FB00741254	5411/15	F	43	5	2	KWAZULU-NATAL	UMKHANYAKUDE	HLABISA	HLABISA HOSPITAL	NO CLINICAL HISTORY SUPPLIED.	2015	2015-10-28	2015-10-30 04:49:00	URINE	2	NOBS	NOBS	NULL	NULL	NULL	50617
99042000	HG01492533	GT10389393	F	4	6	23	GAUTENG	CITY OF JOHANNESBURG METRO	JOHANNESBURG D	CHRIS HANI BARAGWANATH HOSPITAL	OBSERVATION FOR SUSPECTED DISEASE OR CONDITION, UNSPECIFIED	2014	2014-09-14	2014-09-16 16:03:00	URINE	OBS	NOBS	NOBS	NULL	NULL	NULL	NULL
58756837	PO00210199	13/22511	F	38	10	5	MPUMALANGA	EHLANZENI	MBOMBELA	THEMBA HOSPITAL	NO CLINICAL HISTORY SUPPLIED.	2014	2014-03-06	2014-03-10 11:27:00	URINE	NULL	NOBS	NOBS	NULL	NULL	NULL	NULL
8048054	RH00550280	022851191	M	46	99999	99999	GAUTENG	CITY OF TSHWANE METRO	TSHWANE 3 HEALTH SUB-DISTRICT	KALAFONG HOSPITAL	OBSERVATION FOR SUSPECTED DISEASE OR CONDITION, UNSPECIFIED	2015	2015-03-19	2015-03-22 08:56:00	URINE	NULL	NOBS	NOBS	NULL	NULL	NULL	LOWER THAN DETECTABLE LIMIT
142899541	HG06276085	GT10693216	M	99999	99999	99999	GAUTENG	CITY OF JOHANNESBURG METRO	JOHANNESBURG D	CHRIS HANI BARAGWANATH HOSPITAL	OBSERVATION FOR SUSPECTED DISEASE OR CONDITION, UNSPECIFIED	2018	1799-12-31	2018-12-11 16:09:00	URINE	0	NOBS	NOBS	NULL	NULL	NULL	94400
106133449	GC00313289	27/11	F	19	6	16	KWAZULU-NATAL	UTHUNGULU	UMLALAZI	ESHOWE HOSPITAL	FREETEXT DIAGNOSIS: # PERSISTENT HAEMATURIA .	2015	2015-08-28 10:30:00	2015-08-28 17:37:00	URINE	1	NOBS	NOBS	NULL	NULL	NULL	LOWER THAN DETECTABLE LIMIT
15308195	PK00698395	358/13	M	11	9	23	MPUMALANGA	EHLANZENI	UMJINDI	M'AFRICA PHC CLINIC	OBSERVATION FOR SUSPECTED DISEASE OR CONDITION, UNSPECIFIED	2014	2014-04-01 13:00:00	2014-04-03 16:52:00	URINE	NULL	NOBS	NOBS	NULL	NULL	NULL	839
1123190	BC00806992	BCKG00189165	F	38	9	22	KWAZULU-NATAL	ETHEKWINI METRO	ETHEKWINI	KING DINUZULU HOSPITAL	WHICH ANTIBIOTICS? : NIL YET : WAS URINARY CATH INSERTED WITHIN THE LAST 7 DAYS? N : TYPE OF URINE MID STREAM URINE	2015	2015-05-29 18:54:00	2015-06-01 15:19:00	URINE	2	NOBS	NOBS	NULL	NULL	NULL	LOWER THAN DETECTABLE LIMIT
911707	NJ00271092	04011219MC	M	29	1	6	LIMPOPO	MOPANI	MARULENG	AIR FORCE BASE [HOEDSPRUIT]	NO CLINICAL HISTORY SUPPLIED.	2017	2017-05-16 06:00:00	2017-05-17 06:27:00	URINE	NULL	NOBS	NOBS	NULL	NULL	NULL	LOWER THAN DETECTABLE LIMIT
57617640	CA02566304	CAAD00408151	F	51	3	30	KWAZULU-NATAL	ETHEKWINI METRO	ETHEKWINI	ADDINGTON HOSPITAL	WHICH ANTIBIOTICS IS THE PATIENT ON? : NIL : WAS URINARY CATH INSERTED WITHIN THE LAST 7 DAYS? N : T	2018	2018-05-09 09:09:00	2018-05-09 15:45:00	URINE	0	NOBS	NOBS	NULL	NULL	NULL	NULL
119907302	IM00310101	060667	U	48	10	5	GAUTENG	WEST RAND	MOGALE CITY	DR YUSUF DADOO HOSPITAL	OBSERVATION FOR SUSPECTED DISEASE OR CONDITION, UNSPECIFIED	2016	2016-04-11	2016-04-13 17:05:00	URINE	OBS	NOBS	NOBS	NULL	NULL	NULL	NULL
37046511	BB00409789	539817	F	29	10	27	KWAZULU-NATAL	UTHUNGULU	UMHLATHUZE	LOWER UMFOLOZI WAR MEMORIAL HOSPITAL	FREETEXT DIAGNOSIS: NONE	2015	2015-06-23	2015-06-25 12:07:00	URINE	0	NOBS	NOBS	NULL	NULL	NULL	<20
22082106	GE00087287	50444	M	17	3	28	KWAZULU-NATAL	UTHUNGULU	UMLALAZI	MBONGOLWANE HOSPITAL	BILHARZIA	2014	2014-01-30 09:00:00	2014-01-30 11:48:00	URINE	2	OBS	OBS	NULL	NULL	NULL	231000
5418273	MG00668608	GT63972047	M	13	1	27	GAUTENG	CITY OF TSHWANE METRO	TSHWANE 3 HEALTH SUB-DISTRICT	STEVE BIKO ACADEMIC HOSPITAL	TB CASE. NEPHROTIC VX	2014	2014-01-17 12:00:00	2014-01-18 11:31:00	URINE	NULL	NOBS	NOBS	NULL	NULL	NULL	NULL
692205	UF01651903	UNKNOWN	F	36	11	0	EASTERN CAPE	NELSON MANDELA BAY METRO	NELSON MANDELA BAY	KWAZAKHELE DAY HOSPITAL	OBSERVATION FOR SUSPECTED DISEASE OR CONDITION, UNSPECIFIED	2018	1799-12-31	2018-11-26 14:09:00	URINE	NULL	NOBS	NOBS	NULL	NULL	NULL	LOWER THAN DETECTABLE LIMIT
126518685	BB00599616	970526	F	19	7	29	KWAZULU-NATAL	UTHUNGULU	UMHLATHUZE	LOWER UMFOLOZI WAR MEMORIAL HOSPITAL	FREETEXT DIAGNOSIS: NONE	2017	2017-01-24	2017-01-27 15:33:00	URINE	0	NOBS	NOBS	NULL	NULL	NULL	99
13924369	UC00065910	1107/10	F	31	8	20	EASTERN CAPE	SARAH BAARTMAN	DR BEYERS NAUDE	MIDLAND HOSPITAL	OBSERVATION FOR SUSPECTED DISEASE OR CONDITION, UNSPECIFIED	2014	1799-12-31	2014-03-10 11:40:00	URINE	3	NOBS	NOBS	NULL	NULL	NULL	NULL
21704920	BB00401379	487668	F	54	6	27	KWAZULU-NATAL	UTHUNGULU	UMHLATHUZE	LOWER UMFOLOZI WAR MEMORIAL HOSPITAL	FREETEXT DIAGNOSIS: NONE	2015	2015-05-28	2015-05-31 12:00:00	URINE	0	NOBS	NOBS	NULL	NULL	NULL	NULL
3242612	CA02102569	CAAD00241434	F	3	1	10	KWAZULU-NATAL	ETHEKWINI METRO	ETHEKWINI	ADDINGTON HOSPITAL	WHICH ANTIBIOTICS IS THE PATIENT ON? : NIL : WAS URINARY CATH INSERTED WITHIN THE LAST 7 DAYS? N : T	2016	2016-10-24 10:37:00	2016-10-24 15:06:00	URINE	0	NOBS	NOBS	NULL	NULL	NULL	NULL
133318541	BB00788543	609791	F	53	11	29	KWAZULU-NATAL	UTHUNGULU	UMHLATHUZE	LOWER UMFOLOZI WAR MEMORIAL HOSPITAL	FREETEXT DIAGNOSIS: NONE	2018	2018-11-05 14:30:00	2018-11-08 15:18:00	URINE	1	NOBS	NOBS	NULL	NULL	NULL	LOWER THAN DETECTABLE LIMIT
56344989	NQ00505187	LP1900051485	F	27	7	22	LIMPOPO	MOPANI	GREATER TZANEEN	VAN VELDEN HOSPITAL	NO CLINICAL HISTORY SUPPLIED.	2018	2018-09-05	2018-09-06 14:20:00	URINE	1	NOBS	NOBS	NULL	NULL	NULL	LOWER THAN DETECTABLE LIMIT
2004209	CG02036876	580526	M	56	4	6	KWAZULU-NATAL	ETHEKWINI METRO	ETHEKWINI	RK KHAN HOSPITAL	RENAL DISEASE	2014	1799-12-31	2014-10-02 11:58:00	URINE	3	NOBS	NOBS	NULL	NULL	NULL	NULL
122695022	XN00223485	153736707	M	29	7	11	WESTERN CAPE	CAPE WINELANDS	BREEDE VALLEY	WORCESTER HOSPITAL WC WOC	OBSERVATION FOR SUSPECTED DISEASE OR CONDITION, UNSPECIFIED	2016	2016-08-29 11:40:00	2016-08-31 09:37:00	URINE	NULL	NOBS	NOBS	NULL	NULL	NULL	NULL
142701412	SA02085285	218475915	F	29	6	7	WESTERN CAPE	CITY OF CAPE TOWN METRO	NORTHERN SUB-DISTRICT	GOODWOOD CORR CENTRE WC GWU	OBSERVATION FOR SUSPECTED DISEASE OR CONDITION, UNSPECIFIED	2018	2018-05-08	2018-05-08 15:38:00	URINE	NULL	NOBS	NOBS	NULL	NULL	NULL	271
146408997	CI00625714	740606	F	44	1	21	KWAZULU-NATAL	UGU	UMUZIWABANTU	ST ANDREWS HOSPITAL	?UTI	2018	2018-07-27 09:00:00	2018-07-27 15:03:00	URINE	1	NOBS	NOBS	NULL	NULL	NULL	126
126949530	OA01148489	LP0000266156	M	23	8	3	LIMPOPO	CAPRICORN	POLOKWANE	PIETERSBURG HOSPITAL	ESRD	2016	2016-11-18 19:00:00	2016-11-21 10:08:00	URINE	NULL	NOBS	NOBS	NULL	NULL	NULL	NULL
35218408	UF00562016	28472892	M	72	0	6	EASTERN CAPE	NELSON MANDELA BAY METRO	NELSON MANDELA BAY	LIVINGSTONE HOSPITAL	OBSERVATION FOR SUSPECTED DISEASE OR CONDITION, UNSPECIFIED	2014	1799-12-31	2014-12-23 11:20:00	URINE	3	NOBS	NOBS	NULL	NULL	NULL	NULL
36248200	CI00394557	226303	F	23	4	9	KWAZULU-NATAL	UGU	UMUZIWABANTU	ST ANDREWS HOSPITAL	OBSERVATION FOR SUSPECTED DISEASE OR CONDITION, UNSPECIFIED	2015	2015-11-16	2015-11-17 18:32:00	URINE	0	NOBS	NOBS	NULL	NULL	NULL	LOWER THAN DETECTABLE LIMIT
106681684	TC00384361	22995773	M	60	8	2	EASTERN CAPE	BUFFALO CITY METRO	BUFFALO CITY	CECILIA MAKIWANE HOSPITAL	HAEMATURIA. DYSURIA.	2015	2015-11-13 11:15:00	2015-11-18 17:17:00	URINE	3	NOBS	NOBS	NULL	NULL	NULL	NULL
60565509	GC00451882	0146778	F	28	1	12	KWAZULU-NATAL	UTHUNGULU	UMLALAZI	ESHOWE HOSPITAL	OBSERVATION FOR SUSPECTED DISEASE OR CONDITION, UNSPECIFIED	2018	2018-03-23 14:50:00	2018-03-23 16:17:00	URINE	2	NOBS	NOBS	NULL	NULL	NULL	LOWER THAN DETECTABLE LIMIT
145012454	CI00610899	180387	F	31	2	7	KWAZULU-NATAL	UGU	UMUZIWABANTU	MBONWA CLINIC	NCH	2018	2018-05-25 09:00:00	2018-05-25 18:21:00	URINE	NULL	NOBS	NOBS	NULL	NULL	NULL	LOWER THAN DETECTABLE LIMIT
89718037	TD00962403	UNKNOWN	F	39	3	27	EASTERN CAPE	BUFFALO CITY METRO	EAST LONDON	ALPHENDALE CLINIC	HAEMATURIA. RVD	2014	1799-12-31	2014-12-17 14:00:00	URINE	1	NOBS	NOBS	NULL	NULL	NULL	LOWER THAN DETECTABLE LIMIT
110493930	MA01453987	GN40157006	F	25	99999	99999	GAUTENG	CITY OF TSHWANE METRO	TSHWANE 1 HEALTH SUB-DISTRICT	DR GEORGE MUKHARI HOSPITAL	OBSERVATION FOR SUSPECTED DISEASE OR CONDITION, UNSPECIFIED	2015	2015-09-07 17:04:00	2015-09-14 15:56:00	NULL	NULL	NULL	NOBS	NULL	NULL	N	NULL
57857636	NQ00269094	UNKNOWN	M	3	11	7	LIMPOPO	MOPANI	GREATER LETABA	MIDDLEWATER CLINIC	OBSERVATION FOR SUSPECTED DISEASE OR CONDITION, UNSPECIFIED	2015	2015-08-10 15:45:00	2015-08-11 14:23:00	URINE	0	NOBS	NOBS	NULL	NULL	NULL	NULL
44359110	CG04123742	881030	M	29	9	2	KWAZULU-NATAL	ETHEKWINI METRO	ETHEKWINI	RK KHAN HOSPITAL	UTI	2018	1799-12-31	2018-08-03 11:37:00	URINE	1	NOBS	NOBS	NULL	NULL	NULL	NULL
40305063	RH00690597	023048741	M	48	6	15	GAUTENG	CITY OF TSHWANE METRO	TSHWANE 3 HEALTH SUB-DISTRICT	KALAFONG HOSPITAL	OBSERVATION FOR SUSPECTED DISEASE OR CONDITION, UNSPECIFIED	2015	2015-11-17	2015-11-20 12:57:00	MIDSTREAM URINE	NULL	NOBS	NOBS	NULL	NULL	NULL	107
110939250	NN00088220	UNKNOWN	F	52	5	7	LIMPOPO	MOPANI	MARULENG	SEKORORO MOBILE CLINIC	OBSERVATION FOR SUSPECTED DISEASE OR CONDITION, UNSPECIFIED	2017	2017-07-10 10:20:00	2017-07-10 16:19:00	URINE	0	NOBS	NOBS	NULL	NULL	NULL	NULL
2499087	MA00815790	GT39773120	M	99999	99999	99999	GAUTENG	CITY OF TSHWANE METRO	TSHWANE 1 HEALTH SUB-DISTRICT	DR GEORGE MUKHARI HOSPITAL	NO CLINICAL HISTORY SUPPLIED.	2014	2014-05-27	2014-06-06 15:01:00	NULL	NULL	NULL	NOBS	NULL	NULL	N	NULL
10273295	QF00658184	260538	M	75	10	5	NORTH WEST	DR KENNETH KAUNDA	CITY OF MATLOSANA	TSHEPONG HOSPITAL	OBSERVATION FOR SUSPECTED DISEASE OR CONDITION, UNSPECIFIED	2014	1799-12-31	2014-04-01 11:30:00	URINE	0	NOBS	NOBS	NULL	NULL	NULL	NULL
117606475	BB00533552	566079	F	1	4	19	KWAZULU-NATAL	UTHUNGULU	UMHLATHUZE	LOWER UMFOLOZI WAR MEMORIAL HOSPITAL	FREETEXT DIAGNOSIS: SAM	2016	2016-06-21 16:27:00	2016-06-22 17:01:00	URINE	1	NOBS	NOBS	NULL	NULL	NULL	1070250
32651299	NB00378646	UNKNOWN	M	9	4	8	LIMPOPO	VHEMBE	MUTALE	RAMBUDA CLINIC	NCD	2017	2017-02-14 08:00:00	2017-02-14 17:06:00	URINE	1	NOBS	NOBS	NULL	NULL	NULL	LOWER THAN DETECTABLE LIMIT
20731557	IM00575619	540901	M	63	7	15	GAUTENG	WEST RAND	MOGALE CITY	MULDERSDRIFT CLINIC	OBSERVATION FOR SUSPECTED DISEASE OR CONDITION, UNSPECIFIED	2018	2018-04-16 12:15:00	2018-04-19 14:57:00	URINE	NULL	NOBS	NOBS	NULL	NULL	NULL	6114
139441646	BH02037827	750410	M	42	8	25	KWAZULU-NATAL	ILEMBE	KWADUKUZA	STANGER HOSPITAL	SCHISTOSOMIASIS [BILHARZIA].	2018	2018-01-05	2018-01-05 12:24:00	URINE	1	NOBS	NOBS	NULL	NULL	NULL	NULL
61336332	OD00201636	UNKNOWN	F	78	9	3	LIMPOPO	WATERBERG	MOGALAKWENA	GEORGE MASEBE HOSPITAL	FREETEXT DIAGNOSIS:	2018	2018-04-03 10:00:00	2018-04-03 15:53:00	URINE	3	NOBS	NOBS	NULL	NULL	NULL	NULL
7186321	MG03149263	GP25416918	F	41	9	2	GAUTENG	CITY OF TSHWANE METRO	TSHWANE 3 HEALTH SUB-DISTRICT	STEVE BIKO ACADEMIC HOSPITAL	NO CLINICAL HISTORY SUPPLIED.	2018	2018-03-27 15:01:00	2018-03-27 22:43:00	URINE	NULL	NOBS	NOBS	NULL	NULL	NULL	LOWER THAN DETECTABLE LIMIT
1418805	UF00396154	29550597	F	52	10	19	EASTERN CAPE	NELSON MANDELA BAY METRO	NELSON MANDELA BAY	LIVINGSTONE HOSPITAL	RENAL IMPAIRMENT	2014	1799-12-31	2014-04-26 09:30:00	URINE	3	NOBS	NOBS	NULL	NULL	NULL	931
10057658	PK00973861	UNKNOWN	F	48	10	3	MPUMALANGA	EHLANZENI	UMJINDI	BOULDERS CLINIC	OBSERVATION FOR SUSPECTED DISEASE OR CONDITION, UNSPECIFIED	2015	2015-01-06 15:30:00	2015-01-09 16:10:00	URINE	NULL	NOBS	NOBS	NULL	NULL	NULL	LOWER THAN DETECTABLE LIMIT
135902913	CI00543220	69116	M	0	0	2	KWAZULU-NATAL	UGU	UMUZIWABANTU	ST ANDREWS HOSPITAL	OBSERVATION FOR SUSPECTED DISEASE OR CONDITION, UNSPECIFIED	2017	2017-08-31 12:00:00	2017-08-31 19:07:00	URINE	1	NOBS	NOBS	NULL	NULL	NULL	NULL
22257904	PK01114814	13/761	F	40	2	11	MPUMALANGA	EHLANZENI	MBOMBELA	MSOGWABA CLINIC	OBSERVATION FOR SUSPECTED DISEASE OR CONDITION, UNSPECIFIED	2015	2015-05-27 09:00:00	2015-05-28 16:30:00	URINE	NULL	NOBS	NOBS	NULL	NULL	NULL	LOWER THAN DETECTABLE LIMIT
27845956	FE00598946	9068	F	27	2	30	KWAZULU-NATAL	UMKHANYAKUDE	UMHLABUYALINGANA	MSELENI HOSPITAL	FREETEXT DIAGNOSIS:	2017	2017-11-02	2017-11-03 10:02:00	URINE	0	NOBS	NOBS	NULL	NULL	NULL	LOWER THAN DETECTABLE LIMIT
143720688	OA01560552	LP0000301911	M	23	3	11	LIMPOPO	CAPRICORN	POLOKWANE	PIETERSBURG HOSPITAL	END STAGE RENAL DISEAS	2018	2018-09-13	2018-09-14 03:57:00	URINE	NULL	NOBS	NOBS	NULL	NULL	NULL	NULL
27322655	CI00524910	980201	F	19	4	6	KWAZULU-NATAL	UGU	UMUZIWABANTU	ST ANDREWS HOSPITAL	OBSERVATION FOR SUSPECTED DISEASE OR CONDITION, UNSPECIFIED	2017	2017-06-07 12:25:00	2017-06-07 18:53:00	URINE	0	NOBS	NOBS	NULL	NULL	NULL	75768
3229244	LD00364943	100288MA	M	26	0	7	GAUTENG	CITY OF JOHANNESBURG METRO	JOHANNESBURG B	HELEN JOSEPH HOSPITAL	OBSERVATION FOR SUSPECTED DISEASE OR CONDITION, UNSPECIFIED	2014	2014-02-17	2014-02-17 06:14:00	URINE	0	NOBS	NOBS	NULL	NULL	NULL	LOWER THAN DETECTABLE LIMIT
103577847	IK00908167	1752969	F	30	99999	99999	GAUTENG	EKURHULENI METRO	EKURHULENI SOUTH 1	TAMBO MEMORIAL HOSPITAL	NCH	2015	2015-02-02 12:21:00	2015-02-03 00:29:00	URINE	NULL	NOBS	NOBS	NULL	NULL	NULL	<20
663404	CG02209701	771221	F	37	1	16	KWAZULU-NATAL	ETHEKWINI METRO	ETHEKWINI	RK KHAN HOSPITAL	HAEMATURIA	2015	2015-02-06 12:45:00	2015-02-10 12:48:00	URINE	1	NOBS	NOBS	NULL	NULL	NULL	LOWER THAN DETECTABLE LIMIT
9425433	PK00907997	14/30858	F	51	5	16	MPUMALANGA	EHLANZENI	MBOMBELA	ROB FERREIRA HOSPITAL	OBSERVATION FOR SUSPECTED DISEASE OR CONDITION, UNSPECIFIED	2014	2014-10-23	2014-10-24 08:47:00	URINE	NULL	NOBS	NOBS	NULL	NULL	NULL	NULL
40653837	SA00942644	141006312	F	30	2	4	WESTERN CAPE	CITY OF CAPE TOWN METRO	WESTERN SUB-DISTRICT	ALBOW GARDENS CLINIC WC ALB	ILLEG	2016	2016-12-08	2016-12-09 12:33:00	URINE	NULL	NOBS	NOBS	NULL	NULL	NULL	<20
1177970	GC00219153	UNKNOWN	F	27	10	4	KWAZULU-NATAL	UTHUNGULU	UMLALAZI	ESHOWE HOSPITAL	HAEMATURIA.	2014	2014-01-06 13:20:00	2014-01-06 16:46:00	URINE	3	NOBS	NOBS	NULL	NULL	NULL	LOWER THAN DETECTABLE LIMIT
150445301	LD02770265	280368NG	F	50	7	24	GAUTENG	CITY OF JOHANNESBURG METRO	JOHANNESBURG B	HELEN JOSEPH HOSPITAL	NCD	2018	1799-12-31	2018-11-21 17:46:00	URINE	0	NOBS	NOBS	NULL	NULL	NULL	NULL
99204088	GH00518766	940406	F	21	5	4	KWAZULU-NATAL	ZULULAND	ABAQULUSI	VRYHEID HOSPITAL	? HAEMATURIA	2015	2015-09-10	2015-09-14 13:27:00	URINE	0	NOBS	NOBS	NULL	NULL	NULL	LOWER THAN DETECTABLE LIMIT
1267246	CI00499744	KMB19870712SKH	F	29	7	3	KWAZULU-NATAL	UGU	UMUZIWABANTU	KWAJALI CLINIC	OBSERVATION FOR SUSPECTED DISEASE OR CONDITION, UNSPECIFIED	2017	2017-02-15	2017-02-15 17:51:00	URINE	0	NOBS	NOBS	NULL	NULL	NULL	LOWER THAN DETECTABLE LIMIT
15222202	WF00063813	UNKNOWN	M	32	6	12	EASTERN CAPE	AMATHOLE	MBHASHE	HOBENI CLINIC	?HAEMUTURIA	2015	2015-01-14 09:42:00	2015-01-19 15:40:00	URINE	NULL	NOBS	NOBS	NULL	NULL	NULL	LOWER THAN DETECTABLE LIMIT
21615064	IM00379794	180985LE	M	31	1	9	GAUTENG	WEST RAND	MOGALE CITY	LERATONG HOSPITAL	OBSERVATION FOR SUSPECTED DISEASE OR CONDITION, UNSPECIFIED	2016	2016-10-27 10:55:00	2016-10-29 13:23:00	URINE	NULL	NOBS	NOBS	NULL	NULL	NULL	LOWER THAN DETECTABLE LIMIT
20066327	PD00141617	7523	M	24	2	22	MPUMALANGA	GERT SIBANDE	ALBERT LUTHULI	EMBHULENI HOSPITAL	OBSERVATION FOR SUSPECTED DISEASE OR CONDITION, UNSPECIFIED	2014	2014-01-08	2014-01-09 16:12:00	URINE	NULL	NOBS	NOBS	NULL	NULL	NULL	90000.000000000000000000
25837756	BB00293246	500976	F	23	10	8	KWAZULU-NATAL	UTHUNGULU	UMHLATHUZE	LOWER UMFOLOZI WAR MEMORIAL HOSPITAL	FREETEXT DIAGNOSIS: NONE	2014	2014-03-25 15:35:00	2014-03-28 10:21:00	URINE	0	NOBS	NOBS	NULL	NULL	NULL	2410
30054104	RH01117313	2755791	M	57	8	2	GAUTENG	CITY OF TSHWANE METRO	TSHWANE 3 HEALTH SUB-DISTRICT	KALAFONG HOSPITAL	NCH	2017	2017-12-01 10:50:00	2017-12-02 19:27:00	MIDSTREAM URINE	NULL	NOBS	NOBS	NULL	NULL	NULL	LOWER THAN DETECTABLE LIMIT
18150576	BB00408621	821203	F	32	6	16	KWAZULU-NATAL	UTHUNGULU	UMHLATHUZE	LOWER UMFOLOZI WAR MEMORIAL HOSPITAL	FREETEXT DIAGNOSIS: NONE	2015	2015-06-19 11:20:00	2015-06-21 09:10:00	URINE	1	NOBS	NOBS	NULL	NULL	NULL	LOWER THAN DETECTABLE LIMIT
11079345	QD01112603	071269	F	48	2	29	NORTH WEST	DR KENNETH KAUNDA	TLOKWE CITY COUNCIL	POTCHEFSTROOM HOSPITAL	OBSERVATION FOR SUSPECTED DISEASE OR CONDITION, UNSPECIFIED	2018	2018-03-05 09:00:00	2018-03-05 23:36:00	URINE	NULL	NOBS	NOBS	NULL	NULL	NULL	745
33282783	UF01136406	UNKNOWN	F	35	2	16	EASTERN CAPE	NELSON MANDELA BAY METRO	NELSON MANDELA BAY	TANDUXOLO CLINIC	OBSERVATION FOR SUSPECTED DISEASE OR CONDITION, UNSPECIFIED	2017	2017-02-09 12:00:00	2017-02-11 11:21:00	URINE	2	NOBS	NOBS	NULL	NULL	NULL	LOWER THAN DETECTABLE LIMIT
44425736	PI00172424	150504	F	9	11	1	MPUMALANGA	EHLANZENI	BUSHBUCKRIDGE	JUSTICIA CLINIC	OBSERVATION FOR SUSPECTED DISEASE OR CONDITION, UNSPECIFIED	2014	2014-04-16 12:40:00	2014-04-24 12:54:00	URINE	0	NOBS	NOBS	NULL	NULL	NULL	NULL
446225	CJ00693482	820609	M	36	2	6	KWAZULU-NATAL	ETHEKWINI METRO	ETHEKWINI	WENTWORTH HOSPITAL	RVD	2018	2018-08-15 12:40:00	2018-08-16 14:20:00	URINE	1	NOBS	NOBS	NULL	NULL	NULL	LOWER THAN DETECTABLE LIMIT
24919383	UH00892380	25239575	F	32	4	9	EASTERN CAPE	NELSON MANDELA BAY METRO	NELSON MANDELA BAY	PORT ELIZABETH PROVINCIAL HOSPITAL	?UTI	2017	2017-04-05	2017-04-07 11:52:00	URINE	3	NOBS	NOBS	NULL	NULL	NULL	2170
16358174	MG01277900	P388	F	18	2	7	GAUTENG	CITY OF TSHWANE METRO	TSHWANE 3 HEALTH SUB-DISTRICT	TSHWANE DISTRICT HOSPITAL	NO CLINICAL HISTORY SUPPLIED. TIME OF COLLECTION NOT STATED TREAT RESULTS WITH RESERVE	2015	2015-02-24	2015-02-26 14:16:00	URINE	NULL	NOBS	NOBS	NULL	NULL	NULL	LOWER THAN DETECTABLE LIMIT
1312537	CH00782526	GJC17812KZN	F	19	3	27	KWAZULU-NATAL	UGU	UMDONI	G J CROOKES HOSPITAL	HAEMATURIA.	2018	2018-02-12 09:45:00	2018-02-12 16:20:00	URINE	3	OBS	OBS	NULL	NULL	NULL	LOWER THAN DETECTABLE LIMIT
8473108	PK00667503	UNKNOWN	F	19	9	28	MPUMALANGA	EHLANZENI	MBOMBELA	MANZINI CLINIC	OBSERVATION FOR SUSPECTED DISEASE OR CONDITION, UNSPECIFIED	2014	2014-03-04 08:00:00	2014-03-06 11:13:00	URINE	NULL	NOBS	NOBS	NULL	NULL	NULL	LOWER THAN DETECTABLE LIMIT
908392	UB00279254	23427917	F	34	7	4	EASTERN CAPE	NELSON MANDELA BAY METRO	NELSON MANDELA BAY	DORA NGINZA HOSPITAL	UTI	2014	2014-10-07 10:35:00	2014-10-08 16:42:00	URINE	NULL	NOBS	NOBS	NULL	NULL	NULL	>10000000
26318426	TJ00154505	2928/17	F	43	1	29	EASTERN CAPE	AMATHOLE	NKONKOBE	VICTORIA HOSPITAL [ALICE]	NO CLINICAL HISTORY SUPPLIED.	2017	2017-06-09 10:56:00	2017-06-13 10:01:00	URINE	3	NOBS	NOBS	NULL	NULL	NULL	LOWER THAN DETECTABLE LIMIT
24851411	PA00118826	2221/15	M	45	2	26	MPUMALANGA	EHLANZENI	UMJINDI	BARBERTON HOSPITAL	OBSERVATION FOR SUSPECTED DISEASE OR CONDITION, UNSPECIFIED	2015	2015-03-20	2015-03-25 09:56:00	URINE	NULL	NOBS	NOBS	NULL	NULL	NULL	LOWER THAN DETECTABLE LIMIT
946306	BE03097992	74 02 15	M	43	11	16	KWAZULU-NATAL	ETHEKWINI METRO	ETHEKWINI	PHOENIX CHC	FREETEXT DIAGNOSIS: EXCLUDE BILHARZIA	2018	2018-01-31 13:00:00	2018-01-31 16:51:00	URINE	0	NOBS	NOBS	NULL	NULL	NULL	LOWER THAN DETECTABLE LIMIT
14719955	BG00639999	623404	F	10	5	21	KWAZULU-NATAL	ETHEKWINI METRO	ETHEKWINI	TONGAAT CHC	NO CLINICAL HISTORY SUPPLIED.	2016	2016-12-06	2016-12-06 15:39:00	URINE	1	NOBS	NOBS	NULL	NULL	NULL	NULL
15376235	UB00376201	26924399	F	21	6	14	EASTERN CAPE	NELSON MANDELA BAY METRO	NELSON MANDELA BAY	DORA NGINZA HOSPITAL	UTI	2015	1799-12-31	2015-06-29 11:11:00	URINE	3	NOBS	NOBS	NULL	NULL	NULL	6332
38289430	RH01234609	3164589	F	27	1	5	GAUTENG	CITY OF TSHWANE METRO	TSHWANE 3 HEALTH SUB-DISTRICT	KALAFONG HOSPITAL	OBSERVATION FOR SUSPECTED DISEASE OR CONDITION, UNSPECIFIED	2018	2018-06-30	2018-07-02 15:07:00	URINE	NULL	NOBS	NOBS	NULL	NULL	NULL	LOWER THAN DETECTABLE LIMIT
12419749	CI00385777	224444/15	F	38	11	4	KWAZULU-NATAL	UGU	UMUZIWABANTU	ST ANDREWS HOSPITAL	OBSERVATION FOR SUSPECTED DISEASE OR CONDITION, UNSPECIFIED	2015	2015-10-12	2015-10-12 19:22:00	URINE	1	NOBS	NOBS	NULL	NULL	NULL	LOWER THAN DETECTABLE LIMIT
1092192	CE03548732	10474/17	F	34	1	3	KWAZULU-NATAL	ETHEKWINI METRO	ETHEKWINI	PRINCE MSHIYENI HOSPITAL	OBSERVATION FOR SUSPECTED DISEASE OR CONDITION, UNSPECIFIED	2017	2017-10-17 10:50:00	2017-10-18	URINE	0	NOBS	NOBS	NULL	NULL	NULL	LOWER THAN DETECTABLE LIMIT
14610026	UB00347854	25080821	M	6	1	5	EASTERN CAPE	NELSON MANDELA BAY METRO	NELSON MANDELA BAY	DORA NGINZA HOSPITAL	OBSERVATION FOR SUSPECTED DISEASE OR CONDITION, UNSPECIFIED	2015	1799-12-31	2015-04-14 13:20:00	URINE	NULL	NOBS	NOBS	NULL	NULL	NULL	LOWER THAN DETECTABLE LIMIT
2151169	LD00827592	211284NY	F	30	2	14	GAUTENG	CITY OF JOHANNESBURG METRO	JOHANNESBURG B	HELEN JOSEPH HOSPITAL	NCD	2015	2015-03-04	2015-03-04 16:24:00	URINE	2	NOBS	NOBS	NULL	NULL	NULL	NULL
102253589	FE00402504	35179	F	20	5	21	KWAZULU-NATAL	UMKHANYAKUDE	UMHLABUYALINGANA	MSELENI HOSPITAL	FREETEXT DIAGNOSIS:	2015	2015-04-21 10:18:00	2015-04-21 18:35:00	URINE	NULL	NOBS	NOBS	NULL	NULL	NULL	LOWER THAN DETECTABLE LIMIT
40345138	GI00159934	UNKNOWN	F	33	8	27	KWAZULU-NATAL	ZULULAND	EDUMBE	EDUMBE CHC	FREETEXT DIAGNOSIS: PERSISTENT UTI	2016	2016-03-30	2016-03-31 13:34:00	URINE	0	NOBS	NOBS	NULL	NULL	NULL	LOWER THAN DETECTABLE LIMIT
1030821	CG02157470	721225	M	42	0	6	KWAZULU-NATAL	ETHEKWINI METRO	ETHEKWINI	RK KHAN HOSPITAL	OBSERVATION FOR SUSPECTED DISEASE OR CONDITION, UNSPECIFIED	2014	2014-12-31	2015-01-07 14:57:00	URINE	1	NOBS	NOBS	NULL	NULL	NULL	LOWER THAN DETECTABLE LIMIT
39993565	NC00548770	UNKNOWN	F	31	2	27	LIMPOPO	VHEMBE	MAKHADO	MASAKONA CLINIC	OBSERVATION FOR SUSPECTED DISEASE OR CONDITION, UNSPECIFIED	2018	2018-05-24 15:10:00	2018-05-29 22:16:00	URINE	1	NOBS	NOBS	NULL	NULL	NULL	NULL
131530029	XG00283486	20776589	M	42	3	1	WESTERN CAPE	CITY OF CAPE TOWN METRO	KHAYELITSHA SUB-DISTRICT	MICHAEL MAPONGWANA CDC WC MMP	RVD+	2017	2017-06-06	2017-06-09 11:20:00	URINE	NULL	NOBS	NOBS	NULL	NULL	NULL	LOWER THAN DETECTABLE LIMIT
29782170	IK01682020	1721471	F	43	3	9	GAUTENG	EKURHULENI METRO	EKURHULENI SOUTH 1	TAMBO MEMORIAL HOSPITAL	DNS	2016	2016-09-12 13:30:00	2016-09-13 04:56:00	URINE	1	NOBS	NOBS	NULL	NULL	NULL	988
111615239	BB00459644	1998/07/07	F	17	4	9	KWAZULU-NATAL	UTHUNGULU	UMHLATHUZE	LOWER UMFOLOZI WAR MEMORIAL HOSPITAL	FREETEXT DIAGNOSIS: ?UTI	2015	2015-11-16	2015-11-19 10:35:00	URINE	NULL	NOBS	NOBS	NULL	NULL	NULL	LOWER THAN DETECTABLE LIMIT
581729	FE00466823	UNKNOWN	F	55	2	2	KWAZULU-NATAL	UMKHANYAKUDE	UMHLABUYALINGANA	MSELENI HOSPITAL	FREETEXT DIAGNOSIS: AGE	2016	2016-02-09 10:15:00	2016-02-09 21:19:00	URINE	0	NOBS	NOBS	NULL	NULL	NULL	LOWER THAN DETECTABLE LIMIT
80828464	BB00592890	930423	F	23	8	7	KWAZULU-NATAL	UTHUNGULU	UMHLATHUZE	LOWER UMFOLOZI WAR MEMORIAL HOSPITAL	FREETEXT DIAGNOSIS: NONE	2016	2016-12-30	2017-01-01 11:34:00	URINE	0	NOBS	NOBS	NULL	NULL	NULL	LOWER THAN DETECTABLE LIMIT
61973702	FAM0310617	2848/18	F	67	8	10	KWAZULU-NATAL	UMKHANYAKUDE	JOZINI	BETHESDA HOSPITAL	NCH	2018	2018-08-02 12:00:00	2018-08-04 15:59:00	URINE	0	NOBS	NOBS	NULL	NULL	NULL	LOWER THAN DETECTABLE LIMIT
3701274	MA00748522	GP39467229	M	99999	99999	99999	GAUTENG	CITY OF TSHWANE METRO	TSHWANE 1 HEALTH SUB-DISTRICT	DR GEORGE MUKHARI HOSPITAL	RVD	2014	2014-03-31 15:18:00	2014-04-07 09:58:00	NULL	NULL	NULL	NOBS	NULL	NULL	N	NULL
16122143	PK00675397	525	M	62	9	22	MPUMALANGA	EHLANZENI	UMJINDI	M'AFRICA PHC CLINIC	OBSERVATION FOR SUSPECTED DISEASE OR CONDITION, UNSPECIFIED	2014	2014-03-11 11:34:00	2014-03-14 16:32:00	URINE	NULL	NOBS	NOBS	NULL	NULL	NULL	LOWER THAN DETECTABLE LIMIT
20582346	EA00211759	UNKNOWN	F	20	5	17	KWAZULU-NATAL	UMGUNGUNDLOVU	UMSHWATHI	CRAMOND SATELLITE CLINIC	OBSERVATION FOR SUSPECTED DISEASE OR CONDITION, UNSPECIFIED	2015	2015-01-14	2015-01-14 19:53:00	URINE	0	NOBS	NOBS	NULL	NULL	NULL	LOWER THAN DETECTABLE LIMIT
1870599	BB00628432	587227	F	40	7	2	KWAZULU-NATAL	UTHUNGULU	UMHLATHUZE	LOWER UMFOLOZI WAR MEMORIAL HOSPITAL	FREETEXT DIAGNOSIS: NONE	2017	2017-05-03	2017-05-05 15:59:00	URINE	1	NOBS	NOBS	NULL	NULL	NULL	LOWER THAN DETECTABLE LIMIT
29709789	PA00124402	14207/11	M	44	10	28	MPUMALANGA	EHLANZENI	UMJINDI	BARBERTON HOSPITAL	RHEUMATOID ARTHRITIS.	2015	2015-05-26 13:00:00	2015-05-28 16:30:00	URINE	NULL	NOBS	NOBS	NULL	NULL	NULL	LOWER THAN DETECTABLE LIMIT
1253738	BE03136212	8225	F	47	1	26	KWAZULU-NATAL	ETHEKWINI METRO	ETHEKWINI	PHOENIX CHC	NO CLINICAL HISTORY SUPPLIED.	2018	2018-03-01	2018-03-01 16:21:00	URINE	0	NOBS	NOBS	NULL	NULL	NULL	LOWER THAN DETECTABLE LIMIT
121872183	TD02490806	30655716	F	28	7	4	EASTERN CAPE	BUFFALO CITY METRO	EAST LONDON	FRERE HOSPITAL	OBSERVATION FOR SUSPECTED DISEASE OR CONDITION, UNSPECIFIED	2018	1799-12-31	2018-04-12 16:22:00	URINE	OCC	NOBS	NOBS	NULL	NULL	NULL	4330
45641690	MG02337770	GP63254436	F	27	8	11	GAUTENG	CITY OF TSHWANE METRO	TSHWANE 3 HEALTH SUB-DISTRICT	STEVE BIKO ACADEMIC HOSPITAL	FREETEXT DIAGNOSIS: ANAEMIA IN PREGNANCY	2016	1799-12-31	2016-11-29 10:31:00	URINE	NULL	NOBS	NOBS	NULL	NULL	NULL	LOWER THAN DETECTABLE LIMIT
93661863	BF02058828	15/49747	M	40	99999	99999	KWAZULU-NATAL	UTHUNGULU	UMHLATHUZE	NGWELEZANA HOSPITAL	HIV DISEASE.	2015	2015-09-17	2015-09-19 17:28:00	URINE	0	NOBS	NOBS	NULL	NULL	NULL	LOWER THAN DETECTABLE LIMIT
20717405	CI00238033	43789	F	20	2	15	KWAZULU-NATAL	UGU	UMUZIWABANTU	ST ANDREWS HOSPITAL	OBSERVATION FOR SUSPECTED DISEASE OR CONDITION, UNSPECIFIED	2014	2014-01-26	2014-01-26 17:02:00	URINE	0	NOBS	NOBS	NULL	NULL	NULL	9510
43795938	CI00590305	750727	F	42	7	11	KWAZULU-NATAL	UGU	UMUZIWABANTU	ST ANDREWS HOSPITAL	FOLLOW-UP EXAMINATION AFTER PSYCHOTHERAPY	2018	2018-03-07	2018-03-07 19:35:00	URINE	1	NOBS	NOBS	NULL	NULL	NULL	<20
1123161	CH00641408	1149/16	F	32	9	4	KWAZULU-NATAL	UGU	UMDONI	G J CROOKES HOSPITAL	NO CLINICAL HISTORY SUPPLIED.	2016	2016-06-09 15:00:00	2016-06-10 11:02:00	URINE	0	NOBS	NOBS	NULL	NULL	NULL	727
15289133	PK00933445	3780/05	M	41	4	13	MPUMALANGA	EHLANZENI	THABA CHWEU	SABIE HOSPITAL	OBSERVATION FOR SUSPECTED DISEASE OR CONDITION, UNSPECIFIED	2014	2014-11-18	2014-11-19 16:11:00	URINE	NULL	NOBS	NOBS	NULL	NULL	NULL	LOWER THAN DETECTABLE LIMIT
124232810	CG03113022	860915	F	29	11	20	KWAZULU-NATAL	ETHEKWINI METRO	ETHEKWINI	RK KHAN HOSPITAL	?UTI/HPT	2016	2016-09-05	2016-09-07 11:07:00	URINE	0	NOBS	NOBS	NULL	NULL	NULL	12500
102591539	OI00404749	LK163124	F	5	5	0	LIMPOPO	CAPRICORN	LEPELLE-NKUMPI	LEBOWAKGOMO HOSPITAL	UTI	2016	2016-11-11 11:55:00	2016-11-11 13:39:00	URINE	0	NOBS	NOBS	NULL	NULL	NULL	NULL
123111	BB00554952	571027	F	37	3	23	KWAZULU-NATAL	UTHUNGULU	UMHLATHUZE	LOWER UMFOLOZI WAR MEMORIAL HOSPITAL	FREETEXT DIAGNOSIS: NONE	2016	2016-08-24 19:30:00	2016-08-25 16:15:00	URINE	0	NOBS	NOBS	NULL	NULL	NULL	LOWER THAN DETECTABLE LIMIT
141148178	PK02124825	08/6372	F	38	8	8	MPUMALANGA	EHLANZENI	THABA CHWEU	SABIE HOSPITAL	OBSERVATION FOR SUSPECTED DISEASE OR CONDITION, UNSPECIFIED	2018	2018-02-02	2018-02-03 06:33:00	URINE	NULL	NOBS	NOBS	NULL	NULL	NULL	<50
106760178	LD01863906	250683MA	F	33	8	17	GAUTENG	CITY OF JOHANNESBURG METRO	JOHANNESBURG B	HELEN JOSEPH HOSPITAL	UTI	2017	2017-03-12	2017-03-12 18:30:00	MIDSTREAM URINE	0	NOBS	NOBS	NULL	NULL	NULL	LOWER THAN DETECTABLE LIMIT
115047487	CI00638107	76928	M	22	1	16	KWAZULU-NATAL	UGU	UMUZIWABANTU	ST ANDREWS HOSPITAL	OBSERVATION FOR SUSPECTED DISEASE OR CONDITION, UNSPECIFIED	2018	2018-09-15 11:00:00	2018-09-15 12:04:00	URINE	3	NOBS	NOBS	NULL	NULL	NULL	LOWER THAN DETECTABLE LIMIT
99872156	PQ00088400	14/24546	M	60	4	22	MPUMALANGA	EHLANZENI	NKOMAZI	TONGA HOSPITAL	OBSERVATION FOR SUSPECTED DISEASE OR CONDITION, UNSPECIFIED	2014	2014-11-21	2014-11-25 15:29:00	URINE	NULL	NOBS	NOBS	NULL	NULL	NULL	LOWER THAN DETECTABLE LIMIT
142469409	VH00486891	UNKNOWN	M	33	11	13	EASTERN CAPE	ALFRED NZO	UMZIMVUBU	ST PATRICK'S HOSPITAL	NO CLINICAL HISTORY SUPPLIED.	2018	2018-03-29 13:00:00	2018-04-03 11:35:00	URINE	0	NOBS	NOBS	NULL	NULL	NULL	LOWER THAN DETECTABLE LIMIT
125370485	BC01081594	BCKG00052592	F	62	9	8	KWAZULU-NATAL	ETHEKWINI METRO	ETHEKWINI	KING DINUZULU HOSPITAL	WHICH ANTIBIOTICS IS THE PATIENT ON? : NA : WAS URINARY CATH INSERTED WITHIN THE LAST 7 DAYS? N : TY	2016	2016-10-12 14:40:00	2016-10-13 12:14:00	URINE	1	NOBS	NOBS	NULL	NULL	NULL	LOWER THAN DETECTABLE LIMIT
40052938	BB00337632	850609	F	29	3	29	KWAZULU-NATAL	UTHUNGULU	UMHLATHUZE	LOWER UMFOLOZI WAR MEMORIAL HOSPITAL	FREETEXT DIAGNOSIS: ANAEMIA	2014	2014-10-08	2014-10-11 13:22:00	URINE	0	NOBS	NOBS	NULL	NULL	NULL	NULL
135170014	LD02083683	170686LU	M	31	1	23	GAUTENG	CITY OF JOHANNESBURG METRO	JOHANNESBURG B	HELEN JOSEPH HOSPITAL	OBSERVATION FOR SUSPECTED DISEASE OR CONDITION, UNSPECIFIED	2017	2017-08-10 08:00:00	2017-08-10 13:19:00	URINE	1	NOBS	NOBS	NULL	NULL	NULL	LOWER THAN DETECTABLE LIMIT
453581	UF01406672	UF30609994	F	40	10	13	EASTERN CAPE	NELSON MANDELA BAY METRO	NELSON MANDELA BAY	LIVINGSTONE HOSPITAL	NCH	2018	1799-12-31	2018-02-14 10:28:00	URINE	NULL	NOBS	NOBS	NULL	NULL	NULL	<100
129488216	PK01789604	17/154	M	21	5	14	MPUMALANGA	EHLANZENI	MBOMBELA	LUPHISI CLINIC	OBSERVATION FOR SUSPECTED DISEASE OR CONDITION, UNSPECIFIED	2017	2017-02-10 07:00:00	2017-02-11 06:00:00	URINE	NULL	OBS	OBS	NULL	NULL	NULL	NULL
13073388	BH00984631	658/14	M	22	4	0	KWAZULU-NATAL	ILEMBE	MANDENI	MANDINI CLINIC	FREETEXT DIAGNOSIS: SIGNS + SYMPTOMS	2014	2014-02-17 16:00:00	2014-02-19 03:03:00	URINE	3	OBS	OBS	NULL	NULL	NULL	LOWER THAN DETECTABLE LIMIT
105154543	ED01185629	760925	F	38	10	25	KWAZULU-NATAL	UMGUNGUNDLOVU	THE MSUNDUZI	GREY'S HOSPITAL	HAEMATURIA.	2015	2015-08-20	2015-08-26 11:21:00	URINE	1	NOBS	NOBS	NULL	NULL	NULL	6670
26566095	PM00522321	UNKNOWN	F	27	10	5	MPUMALANGA	EHLANZENI	NKOMAZI	MZINTI PHC CLINIC	OBSERVATION FOR SUSPECTED DISEASE OR CONDITION, UNSPECIFIED	2017	2017-07-18 07:00:00	2017-07-20 05:30:00	URINE	NULL	NOBS	NOBS	NULL	NULL	NULL	21600
1052573	QF00634186	UNKNOWN	F	31	2	1	NORTH WEST	DR KENNETH KAUNDA	CITY OF MATLOSANA	KLERKSDORP HOSPITAL	OBSERVATION FOR SUSPECTED DISEASE OR CONDITION, UNSPECIFIED	2014	2014-03-06	2014-03-07 14:50:00	URINE	NULL	NOBS	NOBS	NULL	NULL	NULL	LOWER THAN DETECTABLE LIMIT
1690047	UF00661721	UNKNOWN	F	23	11	6	EASTERN CAPE	NELSON MANDELA BAY METRO	NELSON MANDELA BAY	IKAMVELIHLE CLINIC	OBSERVATION FOR SUSPECTED DISEASE OR CONDITION, UNSPECIFIED	2015	1799-12-31	2015-05-06 11:06:00	URINE	3	NOBS	NOBS	NULL	NULL	NULL	905316
758482	PK01531966	F2411/14	F	34	9	21	MPUMALANGA	GERT SIBANDE	ALBERT LUTHULI	NHLAZATSHE CLINIC 6	OBSERVATION FOR SUSPECTED DISEASE OR CONDITION, UNSPECIFIED	2016	2016-06-22 08:33:00	2016-06-23 06:07:00	URINE	NULL	NOBS	NOBS	NULL	NULL	NULL	LOWER THAN DETECTABLE LIMIT
35906837	BB00478433	551797	U	1	10	26	KWAZULU-NATAL	UTHUNGULU	UMHLATHUZE	LOWER UMFOLOZI WAR MEMORIAL HOSPITAL	FREETEXT DIAGNOSIS: NONE	2016	2016-01-12	2016-01-14 16:42:00	URINE	0	NOBS	NOBS	NULL	NULL	NULL	48600
20416268	ID00180911	22031966	F	48	7	26	GAUTENG	EKURHULENI METRO	EKURHULENI SOUTH 1	BERTHA GXOWA HOSPITAL	OBSERVATION FOR SUSPECTED DISEASE OR CONDITION, UNSPECIFIED	2014	2014-11-17 13:30:00	2014-11-18 03:31:00	URINE	1	NOBS	NOBS	NULL	NULL	NULL	LOWER THAN DETECTABLE LIMIT
3998079	LD00598389	111175MU	M	38	9	14	GAUTENG	CITY OF JOHANNESBURG METRO	JOHANNESBURG B	HELEN JOSEPH HOSPITAL	OBSERVATION FOR SUSPECTED DISEASE OR CONDITION, UNSPECIFIED	2014	2014-08-25 13:15:00	2014-08-25 17:58:00	URINE	NULL	NOBS	NOBS	NULL	NULL	NULL	LOWER THAN DETECTABLE LIMIT
414985	CA01243571	CAAD00103023	F	38	6	21	KWAZULU-NATAL	ETHEKWINI METRO	ETHEKWINI	ADDINGTON HOSPITAL	CLINICAL INDICATIONS: : PREGNANT BLOOD IN URINE	2014	2014-01-07 12:00:00	2014-01-07 16:00:00	URINE	NULL	NOBS	NOBS	NULL	NULL	NULL	NULL
12536236	RH01141310	3293339	F	31	6	17	GAUTENG	CITY OF TSHWANE METRO	TSHWANE 3 HEALTH SUB-DISTRICT	KALAFONG HOSPITAL	?BIL;HARZIA	2018	2018-01-17	2018-01-21 10:17:00	MIDSTREAM URINE	NULL	NOBS	NOBS	NULL	NULL	NULL	4774
292573	BB00533100	800910	F	35	9	10	KWAZULU-NATAL	UTHUNGULU	UMHLATHUZE	LOWER UMFOLOZI WAR MEMORIAL HOSPITAL	FREETEXT DIAGNOSIS: PREGNANT	2016	2016-06-20 10:00:00	2016-06-21 13:10:00	URINE	0	NOBS	NOBS	NULL	NULL	NULL	LOWER THAN DETECTABLE LIMIT
1519305	CG03529492	860928	F	30	8	14	KWAZULU-NATAL	ETHEKWINI METRO	ETHEKWINI	RK KHAN HOSPITAL	OBSERVATION FOR SUSPECTED DISEASE OR CONDITION, UNSPECIFIED	2017	2017-06-12	2017-06-13 09:55:00	URINE	1	NOBS	NOBS	NULL	NULL	NULL	LOWER THAN DETECTABLE LIMIT
39940123	CI00569801	740803	M	43	4	11	KWAZULU-NATAL	UGU	UMUZIWABANTU	ST ANDREWS HOSPITAL	OBSERVATION FOR SUSPECTED DISEASE OR CONDITION, UNSPECIFIED	2017	2017-12-14 14:00:00	2017-12-15 00:46:00	URINE	1	NOBS	NOBS	NULL	NULL	NULL	LOWER THAN DETECTABLE LIMIT
116188167	VJ00019938	UNKNOWN	F	19	0	29	EASTERN CAPE	ALFRED NZO	UMZIMVUBU	GREENVILLE HOSPITAL	NO CLINICAL HISTORY SUPPLIED.	2018	2018-06-18 15:00:00	2018-06-22 12:07:00	URINE	3	NOBS	NOBS	NULL	NULL	NULL	122
100376842	BB00737628	618253	F	50	11	20	KWAZULU-NATAL	UTHUNGULU	UMHLATHUZE	LOWER UMFOLOZI WAR MEMORIAL HOSPITAL	FREETEXT DIAGNOSIS: LAP	2018	2018-05-14 15:00:00	2018-05-17 16:44:00	URINE	0	NOBS	NOBS	NULL	NULL	NULL	LOWER THAN DETECTABLE LIMIT
52170044	UH01092031	27768795	M	61	3	11	EASTERN CAPE	NELSON MANDELA BAY METRO	NELSON MANDELA BAY	DORA NGINZA HOSPITAL	NO CLINICAL HISTORY SUPPLIED.	2018	1799-12-31	2018-04-16 15:34:00	URINE	3	NOBS	NOBS	NULL	NULL	NULL	650000
24167898	SN00850436	UNKNOWN	M	33	5	25	EASTERN CAPE	O R TAMBO	NYANDENI	ST BARNABAS HOSPITAL	NCH	2018	2018-03-26 17:30:00	2018-03-28 11:29:00	URINE	NULL	NOBS	NOBS	NULL	NULL	NULL	341000
11957217	BB00597017	880101	F	29	0	15	KWAZULU-NATAL	UTHUNGULU	UMHLATHUZE	LOWER UMFOLOZI WAR MEMORIAL HOSPITAL	FREETEXT DIAGNOSIS: ANAEMIA.	2017	2017-01-16	2017-01-18 11:49:00	URINE	0	NOBS	NOBS	NULL	NULL	NULL	LOWER THAN DETECTABLE LIMIT
45923644	PM00649984	18/15183	M	61	9	22	MPUMALANGA	EHLANZENI	NKOMAZI	SHONGWE HOSPITAL	OBSERVATION FOR SUSPECTED DISEASE OR CONDITION, UNSPECIFIED	2018	1799-12-31	2018-11-26 13:33:00	NULL	NULL	NULL	NOBS	P	N	NULL	LOWER THAN DETECTABLE LIMIT
4334798	MA01331918	GT39744088	F	13	11	6	GAUTENG	CITY OF TSHWANE METRO	TSHWANE 1 HEALTH SUB-DISTRICT	DR GEORGE MUKHARI HOSPITAL	FREETEXT DIAGNOSIS: PORTAL HPT	2015	2015-06-05	2015-06-12 12:22:00	NULL	NULL	NULL	NOBS	N	N	NULL	NULL
107159993	UF00666340	29864048	M	28	11	9	EASTERN CAPE	NELSON MANDELA BAY METRO	NELSON MANDELA BAY	LIVINGSTONE HOSPITAL	OBSERVATION FOR SUSPECTED DISEASE OR CONDITION, UNSPECIFIED	2015	1799-12-31	2015-05-11 15:59:00	URINE	NULL	NOBS	NOBS	NULL	NULL	NULL	NULL
229425	BF02229937	14/53046	M	34	7	5	KWAZULU-NATAL	UTHUNGULU	UMHLATHUZE	NGWELEZANA HOSPITAL	NO CLINICAL HISTORY SUPPLIED.	2016	2016-02-11	2016-02-15 16:17:00	URINE	0	NOBS	NOBS	NULL	NULL	NULL	LOWER THAN DETECTABLE LIMIT
65852954	PA00263835	FCA1111/15	M	29	9	29	MPUMALANGA	EHLANZENI	UMJINDI	CATHYVILLE CLINIC	OBSERVATION FOR SUSPECTED DISEASE OR CONDITION, UNSPECIFIED	2018	2018-10-25 08:20:00	2018-10-28 20:54:00	URINE	NULL	NOBS	NOBS	NULL	NULL	NULL	LOWER THAN DETECTABLE LIMIT
19670769	PQ00097438	UNKNOWN	F	39	2	12	MPUMALANGA	EHLANZENI	NKOMAZI	TONGA HOSPITAL	OBSERVATION FOR SUSPECTED DISEASE OR CONDITION, UNSPECIFIED	2015	2015-03-13 12:50:00	2015-03-17 11:53:00	URINE	NULL	NOBS	NOBS	NULL	NULL	NULL	LOWER THAN DETECTABLE LIMIT
26522627	CD02016168	910206	F	27	8	5	KWAZULU-NATAL	UGU	RAY NKONYANA	PORT SHEPSTONE HOSPITAL	OBSERVATION FOR SUSPECTED DISEASE OR CONDITION, UNSPECIFIED	2018	2018-10-11	2018-10-12 10:47:00	URINE	0	NOBS	NOBS	NULL	NULL	NULL	LOWER THAN DETECTABLE LIMIT
10718952	CG03858289	790101	F	39	0	30	KWAZULU-NATAL	ETHEKWINI METRO	ETHEKWINI	RK KHAN HOSPITAL	UTI	2018	2018-01-31	2018-02-01 09:52:00	URINE	1	NOBS	NOBS	NULL	NULL	NULL	LOWER THAN DETECTABLE LIMIT
38721827	GA00836385	810920	F	36	10	18	KWAZULU-NATAL	ZULULAND	NONGOMA	BENEDICTINE HOSPITAL	FREETEXT DIAGNOSIS: HEAMATURIA	2018	2018-08-08 06:15:00	2018-08-08 22:29:00	URINE	NULL	NOBS	NOBS	NULL	NULL	NULL	LOWER THAN DETECTABLE LIMIT
102701523	PM00349127	14/16742	F	39	9	14	MPUMALANGA	EHLANZENI	NKOMAZI	SHONGWE HOSPITAL	OBSERVATION FOR SUSPECTED DISEASE OR CONDITION, UNSPECIFIED	2015	2015-09-10	2015-09-18 17:07:00	NULL	NULL	NULL	NOBS	P	N	NULL	964
2509983	LD01634937	02-105541	F	37	2	4	GAUTENG	CITY OF JOHANNESBURG METRO	JOHANNESBURG A	DIEPSLOOT SOUTH CLINIC	NDC	2016	2016-10-10	2016-10-10 18:20:00	URINE	0	NOBS	NOBS	NULL	NULL	NULL	LOWER THAN DETECTABLE LIMIT
111516437	GF00231173	5611/16	M	39	7	14	KWAZULU-NATAL	UTHUNGULU	NKANDLA	NKANDLA HOSPITAL	OBSERVATION FOR SUSPECTED DISEASE OR CONDITION, UNSPECIFIED	2016	2016-07-21	2016-07-22 11:21:00	URINE	1	NOBS	NOBS	NULL	NULL	NULL	LOWER THAN DETECTABLE LIMIT
17010789	IM00134285	M6447	M	40	3	8	GAUTENG	WEST RAND	MOGALE CITY	STERKFONTEIN CLINIC	NCH	2014	2014-07-29 13:00:00	2014-07-31 12:29:00	URINE	0	NOBS	NOBS	NULL	NULL	NULL	LOWER THAN DETECTABLE LIMIT
8476917	FA00465166	9437/10	F	30	1	23	KWAZULU-NATAL	UMKHANYAKUDE	JOZINI	BETHESDA HOSPITAL	NO CLINICAL HISTORY SUPPLIED.	2016	2016-07-07 14:40:00	2016-07-11 14:31:00	URINE	3	NOBS	NOBS	NULL	NULL	NULL	LOWER THAN DETECTABLE LIMIT
1239622	BE03380880	8555	F	53	11	22	KWAZULU-NATAL	ETHEKWINI METRO	ETHEKWINI	PHOENIX CHC	NO CLINICAL HISTORY SUPPLIED.	2018	2018-09-19 12:27:00	2018-09-20 08:35:00	URINE	0	NOBS	NOBS	NULL	NULL	NULL	LOWER THAN DETECTABLE LIMIT
99697801	CI00599606	901211	M	27	4	2	KWAZULU-NATAL	UGU	UMUZIWABANTU	KWAMBOTHO CLINIC	OBSERVATION FOR SUSPECTED DISEASE OR CONDITION, UNSPECIFIED	2018	2018-04-13	2018-04-13 18:15:00	URINE	0	NOBS	NOBS	NULL	NULL	NULL	47
136329	BE02289225	8192	M	45	4	14	KWAZULU-NATAL	ETHEKWINI METRO	ETHEKWINI	PHOENIX CHC	NO CLINICAL HISTORY SUPPLIED.	2016	2016-03-24 09:00:00	2016-03-24 13:53:00	URINE	1	NOBS	NOBS	NULL	NULL	NULL	LOWER THAN DETECTABLE LIMIT
60776984	PK01531894	16/11229	F	46	2	10	MPUMALANGA	EHLANZENI	MBOMBELA	ROB FERREIRA HOSPITAL	OBSERVATION FOR SUSPECTED DISEASE OR CONDITION, UNSPECIFIED	2016	2016-06-22	2016-06-23 06:07:00	URINE	NULL	NOBS	NOBS	NULL	NULL	NULL	NULL
108103503	NQ00402818	UNKNOWN	M	42	7	5	LIMPOPO	MOPANI	GREATER TZANEEN	MAMITWA CLINIC	OBSERVATION FOR SUSPECTED DISEASE OR CONDITION, UNSPECIFIED	2017	2017-05-14	2017-05-17 06:17:00	URINE	NULL	OBS	OBS	NULL	NULL	NULL	<50
141182733	HG05381551	218851304	M	38	0	22	GAUTENG	CITY OF JOHANNESBURG METRO	JOHANNESBURG D	MONDEOR PRISON	OBSERVATION FOR SUSPECTED DISEASE OR CONDITION, UNSPECIFIED	2018	2018-02-27 09:20:00	2018-02-28 14:53:00	URINE	OBS	NOBS	NOBS	NULL	NULL	NULL	NULL
52973116	UB00358755	26659672	M	45	1	19	EASTERN CAPE	NELSON MANDELA BAY METRO	NELSON MANDELA BAY	DORA NGINZA HOSPITAL	OBSERVATION FOR SUSPECTED DISEASE OR CONDITION, UNSPECIFIED	2015	2015-05-11	2015-05-13 12:43:00	URINE	NULL	NOBS	NOBS	NULL	NULL	NULL	<20
24807216	PK01365960	15/49267	F	47	1	0	MPUMALANGA	EHLANZENI	MBOMBELA	ROB FERREIRA HOSPITAL	OBSERVATION FOR SUSPECTED DISEASE OR CONDITION, UNSPECIFIED	2016	2016-01-25	2016-01-27 07:01:00	URINE	NULL	NOBS	NOBS	NULL	NULL	NULL	LOWER THAN DETECTABLE LIMIT
22132617	UF01459293	UF29614674	M	32	9	9	EASTERN CAPE	NELSON MANDELA BAY METRO	NELSON MANDELA BAY	LIVINGSTONE HOSPITAL	OBSERVATION FOR SUSPECTED DISEASE OR CONDITION, UNSPECIFIED	2018	1799-12-31	2018-04-16 12:17:00	URINE	3	NOBS	NOBS	NULL	NULL	NULL	<20
110770469	BB00429474	530529	M	3	5	7	KWAZULU-NATAL	UTHUNGULU	UMHLATHUZE	LOWER UMFOLOZI WAR MEMORIAL HOSPITAL	FREETEXT DIAGNOSIS: NONE	2015	2015-08-19	2015-08-23 09:00:00	URINE	0	NOBS	NOBS	NULL	NULL	NULL	193852
16824688	PA00128738	12439/14	M	36	9	27	MPUMALANGA	EHLANZENI	UMJINDI	BARBERTON HOSPITAL	NO CLINICAL HISTORY SUPPLIED.	2015	2015-07-13 10:00:00	2015-07-15 16:25:00	URINE	NULL	NOBS	NOBS	NULL	NULL	NULL	220
11021483	PI00245003	MTK 21437491	M	45	3	22	MPUMALANGA	EHLANZENI	BUSHBUCKRIDGE	MATIKWANA HOSPITAL	OBSERVATION FOR SUSPECTED DISEASE OR CONDITION, UNSPECIFIED	2015	2015-04-30 12:44:00	2015-05-04 11:54:00	URINE	NULL	NOBS	NOBS	NULL	NULL	NULL	LOWER THAN DETECTABLE LIMIT
420791	GC00227466	ST859/09	M	14	6	11	KWAZULU-NATAL	UTHUNGULU	UMLALAZI	ESHOWE HOSPITAL	SCHISTOSOMIASIS [BILHARZIA].	2014	2014-02-24 11:00:00	2014-02-24 15:10:00	URINE	0	NOBS	NOBS	NULL	NULL	NULL	LOWER THAN DETECTABLE LIMIT
47876628	TD02762484	011835/18	U	47	3	5	EASTERN CAPE	BUFFALO CITY METRO	BISHO	GREY HOSPITAL [KING WILLIAM'S TOWN]	OBSERVATION FOR SUSPECTED DISEASE OR CONDITION, UNSPECIFIED	2018	1799-12-31	2018-11-29 12:35:00	URINE	3	NOBS	NOBS	NULL	NULL	NULL	NULL
37464210	BB00360583	831010	F	31	3	3	KWAZULU-NATAL	UTHUNGULU	UMHLATHUZE	LOWER UMFOLOZI WAR MEMORIAL HOSPITAL	FREETEXT DIAGNOSIS: NONE	2015	2015-01-13	2015-01-16 09:52:00	URINE	NULL	NOBS	NOBS	NULL	NULL	NULL	78400
17260270	PM00365091	10/13023	F	30	7	5	MPUMALANGA	EHLANZENI	NKOMAZI	SHONGWE HOSPITAL	OBSERVATION FOR SUSPECTED DISEASE OR CONDITION, UNSPECIFIED	2015	2015-11-11 14:25:00	2015-11-19 11:02:00	NULL	NULL	NULL	NOBS	P	P	NULL	LOWER THAN DETECTABLE LIMIT
30135979	GH00504581	UNKNOWN	U	51	5	22	KWAZULU-NATAL	ZULULAND	ABAQULUSI	VRYHEID HOSPITAL	HEMATURIA	2015	2015-07-24	2015-07-27 12:14:00	URINE	0	OBS	OBS	NULL	NULL	NULL	LOWER THAN DETECTABLE LIMIT
25202806	TD01035847	10933257	F	25	6	16	EASTERN CAPE	BUFFALO CITY METRO	EAST LONDON	FRERE HOSPITAL	OBSERVATION FOR SUSPECTED DISEASE OR CONDITION, UNSPECIFIED	2015	2015-02-12	2015-02-17 11:45:00	URINE	OBS	NOBS	NOBS	NULL	NULL	NULL	LOWER THAN DETECTABLE LIMIT
35954151	XC00198325	30001036	M	32	1	1	WESTERN CAPE	CITY OF CAPE TOWN METRO	MITCHELLS PLAIN SUB-DISTRICT	MITCHELLS PLAIN HOSPITAL WC MPH	NO DIAGNOSIS	2017	2017-08-15	2017-08-16 14:34:00	URINE	NULL	NOBS	NOBS	NULL	NULL	NULL	72.000000000000000000
93743683	OK00121509	LP3100073459	M	17	99999	99999	LIMPOPO	GREATER SEKHUKHUNE	EPHRAIM MOGALE	MATLALA HOSPITAL	OBSERVATION FOR SUSPECTED DISEASE OR CONDITION, UNSPECIFIED	2015	2015-07-10 11:30:00	2015-07-11 17:30:00	URINE	2	NOBS	NOBS	NULL	NULL	NULL	LOWER THAN DETECTABLE LIMIT
90113336	UB00325130	26769455	F	21	6	28	EASTERN CAPE	NELSON MANDELA BAY METRO	NELSON MANDELA BAY	DORA NGINZA HOSPITAL	OBSERVATION FOR SUSPECTED DISEASE OR CONDITION, UNSPECIFIED	2015	1799-12-31	2015-02-16 14:09:00	URINE	NULL	NOBS	NOBS	NULL	NULL	NULL	LOWER THAN DETECTABLE LIMIT
16393120	HN02167575	810622	M	36	10	16	GAUTENG	CITY OF JOHANNESBURG METRO	JOHANNESBURG F	MALVERN CLINIC	NCH	2018	2018-05-08 12:40:00	2018-05-10 11:31:00	URINE	NULL	OBSNV	OBS	NULL	NULL	NULL	NULL
19035443	PM00588256	16/10456	M	50	4	16	MPUMALANGA	EHLANZENI	NKOMAZI	SHONGWE HOSPITAL	OBSERVATION FOR SUSPECTED DISEASE OR CONDITION, UNSPECIFIED	2018	1799-12-31	2018-05-17 15:41:00	NULL	NULL	NULL	NOBS	P	P	NULL	LOWER THAN DETECTABLE LIMIT
141173388	ED01604054	120311	F	5	10	19	KWAZULU-NATAL	UMGUNGUNDLOVU	THE MSUNDUZI	EAST BOOM STREET CHC	FREETEXT DIAGNOSIS: ?APSGN.	2018	2018-01-30 13:00:00	2018-01-31 04:07:00	URINE	3	NOBS	NOBS	NULL	NULL	NULL	LOWER THAN DETECTABLE LIMIT
106324296	CH00531828	09804	F	16	0	27	KWAZULU-NATAL	UGU	UMDONI	G J CROOKES HOSPITAL	BILHARZIA	2015	2015-04-09 09:46:00	2015-04-09 13:53:00	URINE	2	OBS	OBS	NULL	NULL	NULL	4022
89374351	PK02047361	17/47154	F	34	6	13	MPUMALANGA	EHLANZENI	MBOMBELA	ROB FERREIRA HOSPITAL	OBSERVATION FOR SUSPECTED DISEASE OR CONDITION, UNSPECIFIED	2017	2017-10-30	2017-10-31 07:04:00	URINE	NULL	NOBS	NOBS	NULL	NULL	NULL	LOWER THAN DETECTABLE LIMIT
122239087	HG03559118	GT10542891	M	31	4	3	GAUTENG	CITY OF JOHANNESBURG METRO	JOHANNESBURG D	NTHABISENG THUTHUZELA CMLS CLIN	OBSERVATION FOR SUSPECTED DISEASE OR CONDITION, UNSPECIFIED	2016	1799-12-31	2016-07-07 16:00:00	MIDSTREAM URINE	0	NOBS	NOBS	NULL	NULL	NULL	LOWER THAN DETECTABLE LIMIT
141616989	CI00644971	790320	M	39	6	21	KWAZULU-NATAL	UGU	UMUZIWABANTU	ST ANDREWS HOSPITAL	OBSERVATION FOR SUSPECTED DISEASE OR CONDITION, UNSPECIFIED	2018	2018-10-10	2018-10-12 18:57:00	URINE	3	NOBS	NOBS	NULL	NULL	NULL	LOWER THAN DETECTABLE LIMIT
8148181	FA00288144	4361/14	F	32	11	11	KWAZULU-NATAL	UMKHANYAKUDE	JOZINI	BETHESDA HOSPITAL	FREETEXT DIAGNOSIS: NON STATED	2014	2014-04-08	2014-04-09 16:08:00	URINE	0	NULL	NOBS	NULL	NULL	NULL	<40
105926097	BE02645806	912035	M	24	1	29	KWAZULU-NATAL	ETHEKWINI METRO	ETHEKWINI	MAHATMA GANDHI HOSPITAL	NO CLINICAL HISTORY SUPPLIED.	2017	2017-01-24 13:15:00	2017-01-26 11:31:00	URINE	1	NOBS	NOBS	NULL	NULL	NULL	LOWER THAN DETECTABLE LIMIT
43214601	NJ00125623	MM1700099655	F	25	1	3	LIMPOPO	MOPANI	BA-PHALABORWA	MAPHUTA L MALATJI HOSPITAL	UNSPECIFIED URINARY INCONTINENCE	2014	2014-03-18 15:45:00	2014-03-19 07:29:00	URINE	3	NOBS	NOBS	NULL	NULL	NULL	NULL
17513005	FE00410006	63232	F	22	6	24	KWAZULU-NATAL	UMKHANYAKUDE	UMHLABUYALINGANA	MSELENI HOSPITAL	OBSERVATION FOR SUSPECTED DISEASE OR CONDITION, UNSPECIFIED	2015	2015-05-21 11:50:00	2015-05-26 13:37:00	URINE	NULL	NOBS	NOBS	NULL	NULL	NULL	LOWER THAN DETECTABLE LIMIT
14167515	PK00839035	14/0056	M	33	7	24	MPUMALANGA	EHLANZENI	MBOMBELA	ROB FERREIRA HOSPITAL	OBSERVATION FOR SUSPECTED DISEASE OR CONDITION, UNSPECIFIED	2014	2014-08-18	2014-08-19 11:54:00	URINE	NULL	NOBS	NOBS	NULL	NULL	NULL	346261
426592	CG01672532	780610	F	35	7	25	KWAZULU-NATAL	ETHEKWINI METRO	ETHEKWINI	RK KHAN HOSPITAL	OBSERVATION FOR SUSPECTED DISEASE OR CONDITION, UNSPECIFIED	2014	2014-02-05	2014-02-06 12:15:00	URINE	0	NOBS	NOBS	NULL	NULL	NULL	LOWER THAN DETECTABLE LIMIT
20780962	FE00464331	8091	F	25	0	7	KWAZULU-NATAL	UMKHANYAKUDE	UMHLABUYALINGANA	MSELENI HOSPITAL	HAEMATURIA.	2016	2016-01-28 12:30:00	2016-01-28 23:54:00	URINE	NULL	OBS	OBS	NULL	NULL	NULL	LOWER THAN DETECTABLE LIMIT
22679699	DG00850899	0429333	F	32	11	15	KWAZULU-NATAL	UTHUKELA	EMNAMBITHI-LADYSMITH	LADYSMITH HOSPITAL	NO CLINICAL HISTORY SUPPLIED.	2015	2015-05-14 13:10:00	2015-05-16 07:17:00	URINE	0	NOBS	NOBS	NULL	NULL	NULL	LOWER THAN DETECTABLE LIMIT
520458	CA02090029	CAAD00100935	M	41	3	6	KWAZULU-NATAL	ETHEKWINI METRO	ETHEKWINI	ADDINGTON HOSPITAL	WHICH ANTIBIOTICS IS THE PATIENT ON? : CIPROBAY : WAS URINARY CATH INSERTED WITHIN THE LAST 7 DAYS?	2016	2016-10-10 10:04:00	2016-10-10 15:57:00	URINE	NULL	NOBS	NOBS	NULL	NULL	NULL	LOWER THAN DETECTABLE LIMIT
1187967	BH01644017	751015	F	40	9	24	KWAZULU-NATAL	ILEMBE	KWADUKUZA	STANGER HOSPITAL	OBSERVATION FOR SUSPECTED DISEASE OR CONDITION, UNSPECIFIED	2016	2016-08-08	2016-08-08 08:15:00	URINE	3	NOBS	NOBS	NULL	NULL	NULL	98100
38523278	PK00636256	UNKNOWN	M	34	11	20	MPUMALANGA	EHLANZENI	MBOMBELA	ACTS CLINIC	OBSERVATION FOR SUSPECTED DISEASE OR CONDITION, UNSPECIFIED	2014	2014-02-03	2014-02-04 11:34:00	URINE	NULL	NOBS	NOBS	NULL	NULL	NULL	LOWER THAN DETECTABLE LIMIT
18480892	PK01052389	43/15	F	29	0	26	MPUMALANGA	EHLANZENI	UMJINDI	BARBERTON CLINIC	OBSERVATION FOR SUSPECTED DISEASE OR CONDITION, UNSPECIFIED	2015	2015-03-24 11:00:00	2015-03-26 15:53:00	URINE	NULL	NOBS	NOBS	NULL	NULL	NULL	LOWER THAN DETECTABLE LIMIT
49123961	NP00521762	220317160994	F	22	6	6	LIMPOPO	VHEMBE	THULAMELA	PFANANI CLINIC	OBSERVATION FOR SUSPECTED DISEASE OR CONDITION, UNSPECIFIED	2017	2017-03-22 13:38:00	2017-03-23 19:56:00	URINE	1	NOBS	NOBS	NULL	NULL	NULL	918
125113508	PK01629328	UNKNOWN	M	53	8	14	MPUMALANGA	EHLANZENI	UMJINDI	BARBERTON CLINIC	HAEMATURIA	2016	2016-09-16 09:30:00	2016-09-17 05:48:00	URINE	NULL	NOBS	NOBS	NULL	NULL	NULL	LOWER THAN DETECTABLE LIMIT
41946512	FE00314186	01/037/13	F	26	11	1	KWAZULU-NATAL	UMKHANYAKUDE	UMHLABUYALINGANA	OQONDWENI CLINIC	FREETEXT DIAGNOSIS:	2014	2014-03-04 11:02:00	2014-03-06 05:32:00	URINE	3	NOBS	NOBS	NULL	NULL	NULL	7850
113842885	BB00490433	960310	F	19	11	8	KWAZULU-NATAL	UTHUNGULU	UMHLATHUZE	LOWER UMFOLOZI WAR MEMORIAL HOSPITAL	FREETEXT DIAGNOSIS: TWIN PREGNANCY	2016	2016-02-18	2016-02-19 15:12:00	URINE	2	NOBS	NOBS	NULL	NULL	NULL	LOWER THAN DETECTABLE LIMIT
18739346	BE01425112	900316	F	23	10	15	KWAZULU-NATAL	ETHEKWINI METRO	ETHEKWINI	MAHATMA GANDHI HOSPITAL	FREETEXT DIAGNOSIS: UTI	2014	2014-01-31 08:35:00	2014-02-01 12:53:00	MIDSTREAM URINE	0	NOBS	NOBS	NULL	NULL	NULL	LOWER THAN DETECTABLE LIMIT
1479356	BG00310999	2335/12	F	25	7	17	KWAZULU-NATAL	ETHEKWINI METRO	ETHEKWINI	OAKFORD CLINIC	HAEMATURIA.	2014	2014-02-03	2014-02-05 11:52:00	URINE	NULL	NOBS	NOBS	NULL	NULL	NULL	LOWER THAN DETECTABLE LIMIT
113592717	PK01282981	3940/13	M	21	6	29	MPUMALANGA	EHLANZENI	MBOMBELA	SAND RIVER CLINIC	OBSERVATION FOR SUSPECTED DISEASE OR CONDITION, UNSPECIFIED	2015	2015-10-29 15:00:00	2015-11-02 16:24:00	URINE	NULL	OBS	OBS	NULL	NULL	NULL	542000
1052563	UF00626664	23692957	M	61	8	7	EASTERN CAPE	NELSON MANDELA BAY METRO	NELSON MANDELA BAY	LIVINGSTONE HOSPITAL	NCH	2015	1799-12-31	2015-03-17 10:50:00	URINE	3	NOBS	NOBS	NULL	NULL	NULL	LOWER THAN DETECTABLE LIMIT
50514963	SA02125983	17394917	M	43	8	25	WESTERN CAPE	CITY OF CAPE TOWN METRO	SOUTHERN SUB-DISTRICT	FALSE BAY HOSPITAL WC FBH	OBSERVATION FOR SUSPECTED DISEASE OR CONDITION, UNSPECIFIED	2018	2018-05-23 14:30:00	2018-05-24 16:04:00	URINE	NULL	NOBS	NOBS	NULL	NULL	NULL	419825
114020043	XC00048312	79323952	M	22	10	0	WESTERN CAPE	CITY OF CAPE TOWN METRO	MITCHELLS PLAIN SUB-DISTRICT	MITCHELLS PLAIN HOSPITAL WC MPH	FREETEXT DIAGNOSIS: ?BILHARZIA	2015	1799-12-31	2015-12-04 15:00:00	URINE	NULL	NOBS	NOBS	NULL	NULL	NULL	LOWER THAN DETECTABLE LIMIT
105917062	IF01278467	1115688BA	F	26	7	6	GAUTENG	WEST RAND	MOGALE CITY	LERATONG HOSPITAL	NCH	2016	1799-12-31	2016-06-29 12:52:00	MIDSTREAM URINE	NULL	NOBS	NOBS	NULL	NULL	NULL	LOWER THAN DETECTABLE LIMIT
110545381	CJ00552796	21742/16	F	42	8	19	KWAZULU-NATAL	ETHEKWINI METRO	ETHEKWINI	WENTWORTH HOSPITAL	? SCHISTOSOMIASIS	2016	2016-10-25	2016-10-25 15:20:00	URINE	NULL	NOBS	NOBS	NULL	NULL	NULL	LOWER THAN DETECTABLE LIMIT
20480008	PK02163150	18/12613	M	37	7	14	MPUMALANGA	EHLANZENI	MBOMBELA	KANYAMAZANE CHC	OBSERVATION FOR SUSPECTED DISEASE OR CONDITION, UNSPECIFIED	2018	2018-03-19 13:40:00	2018-03-20 11:43:00	URINE	NULL	NOBS	NOBS	NULL	NULL	NULL	NULL
806340	CA02615936	CAAD00015716	F	40	1	30	KWAZULU-NATAL	ETHEKWINI METRO	ETHEKWINI	ADDINGTON HOSPITAL	WHICH ANTIBIOTICS IS THE PATIENT ON? : AMOXICILLIN : WAS URINARY CATH INSERTED WITHIN THE LAST 7 DAY	2018	2018-07-05 16:02:00	2018-07-05 20:49:00	URINE	3	NOBS	NOBS	NULL	NULL	NULL	LOWER THAN DETECTABLE LIMIT
15839861	UF00521746	29711785	F	38	4	4	EASTERN CAPE	NELSON MANDELA BAY METRO	NELSON MANDELA BAY	LIVINGSTONE HOSPITAL	OBSERVATION FOR SUSPECTED DISEASE OR CONDITION, UNSPECIFIED	2014	1799-12-31	2014-10-28 17:12:00	URINE	3	NOBS	NOBS	NULL	NULL	NULL	LOWER THAN DETECTABLE LIMIT
27014038	PI00331516	160408	M	8	2	0	MPUMALANGA	EHLANZENI	BUSHBUCKRIDGE	JIM BROWN PHC CLINIC	OBSERVATION FOR SUSPECTED DISEASE OR CONDITION, UNSPECIFIED	2016	2016-06-16 15:35:00	2016-06-17 16:48:00	URINE	2	OBS	OBS	NULL	NULL	NULL	<50
829470	UD00088841	20255030	F	46	6	25	EASTERN CAPE	SARAH BAARTMAN	MAKANA	SETTLERS PROVINCIAL HOSPITAL	OBSERVATION FOR SUSPECTED DISEASE OR CONDITION, UNSPECIFIED	2014	1799-12-31	2014-02-18 17:02:00	URINE	NULL	NOBS	NOBS	NULL	NULL	NULL	967
260077	PI00240878	UNKNOWN	F	35	3	14	MPUMALANGA	EHLANZENI	BUSHBUCKRIDGE	KILDARE CLINIC	OBSERVATION FOR SUSPECTED DISEASE OR CONDITION, UNSPECIFIED	2015	2015-04-08 08:40:00	2015-04-08 17:26:00	URINE	1	NOBS	NOBS	NULL	NULL	NULL	LOWER THAN DETECTABLE LIMIT
131287994	CA02231724	CAAD00419330	F	28	7	19	KWAZULU-NATAL	ETHEKWINI METRO	ETHEKWINI	ADDINGTON HOSPITAL	WHICH ANTIBIOTICS IS THE PATIENT ON? : NONE : WAS URINARY CATH INSERTED WITHIN THE LAST 7 DAYS? N :	2017	2017-03-27 13:45:00	2017-03-28 11:21:00	URINE	NULL	NOBS	NOBS	NULL	NULL	NULL	NULL
20063871	BF02671450	2654/17	F	32	10	1	KWAZULU-NATAL	UTHUNGULU	NTAMBANANA	KWAMBIZA CLINIC	NO CLINICAL HISTORY SUPPLIED.	2017	2017-02-20	2017-02-22 10:36:00	URINE	0	NOBS	NOBS	NULL	NULL	NULL	LOWER THAN DETECTABLE LIMIT
19248591	BB00780568	629598	F	22	3	21	KWAZULU-NATAL	UTHUNGULU	UMHLATHUZE	LOWER UMFOLOZI WAR MEMORIAL HOSPITAL	FREETEXT DIAGNOSIS: PRE C/S	2018	2018-10-08 10:00:00	2018-10-11 15:47:00	URINE	0	NOBS	NOBS	NULL	NULL	NULL	LOWER THAN DETECTABLE LIMIT
16633176	BB00542202	950624	F	21	0	21	KWAZULU-NATAL	UTHUNGULU	UMHLATHUZE	LOWER UMFOLOZI WAR MEMORIAL HOSPITAL	FREETEXT DIAGNOSIS: NONE	2016	2016-07-15	2016-07-18 17:40:00	URINE	2	NOBS	NOBS	NULL	NULL	NULL	LOWER THAN DETECTABLE LIMIT
15874997	FA00598494	14281/18	M	67	10	17	KWAZULU-NATAL	UMKHANYAKUDE	JOZINI	BETHESDA HOSPITAL	SEPSIS.	2018	1799-12-31	2018-12-14 10:53:00	URINE	NULL	NOBS	NOBS	NULL	NULL	NULL	LOWER THAN DETECTABLE LIMIT
38868365	AG01055841	977828/14	M	30	9	20	KWAZULU-NATAL	ETHEKWINI METRO	ETHEKWINI	KING EDWARD VIII HOSPITAL	UTI	2015	2015-10-01	2015-10-04 08:42:00	MIDSTREAM URINE	2	NOBS	NOBS	NULL	NULL	NULL	LOWER THAN DETECTABLE LIMIT
555294	UB00183932	26426643	F	33	4	7	EASTERN CAPE	NELSON MANDELA BAY METRO	NELSON MANDELA BAY	DORA NGINZA HOSPITAL	RVD	2014	1799-12-31	2014-01-14 14:53:00	URINE	NULL	NOBS	NOBS	NULL	NULL	NULL	LOWER THAN DETECTABLE LIMIT
106944147	CI00343492	214737	F	16	9	24	KWAZULU-NATAL	UGU	UMUZIWABANTU	ST ANDREWS HOSPITAL	OBSERVATION FOR SUSPECTED DISEASE OR CONDITION, UNSPECIFIED	2015	2015-04-16 14:30:00	2015-04-16 18:12:00	URINE	1	NOBS	NOBS	NULL	NULL	NULL	NULL
3434328	XC00076511	43666627	F	32	5	16	WESTERN CAPE	CITY OF CAPE TOWN METRO	MITCHELLS PLAIN SUB-DISTRICT	MITCHELLS PLAIN HOSPITAL WC MPH	ANAEMIA ? CAUSE	2016	2016-03-09 11:55:00	2016-03-10 15:54:00	URINE	NULL	NOBS	NOBS	NULL	NULL	NULL	<20
112436191	UJ00541752	31691249	F	25	5	23	EASTERN CAPE	NELSON MANDELA BAY METRO	NELSON MANDELA BAY	UITENHAGE HOSPITAL	OBSERVATION FOR SUSPECTED DISEASE OR CONDITION, UNSPECIFIED	2017	1799-12-31	2017-01-28 12:02:00	URINE	3	NOBS	NOBS	NULL	NULL	NULL	>10000000
103448746	OI00490471	LK 166890	M	2	10	25	LIMPOPO	CAPRICORN	LEPELLE-NKUMPI	LEBOWAKGOMO HOSPITAL	NCH	2017	2017-11-22	2017-11-22 21:17:00	MIDSTREAM URINE	OCC	NOBS	NOBS	NULL	NULL	NULL	NULL
64926776	QF01837143	260978	F	39	0	21	NORTH WEST	DR KENNETH KAUNDA	CITY OF MATLOSANA	TSHEPONG HOSPITAL	OBSERVATION FOR SUSPECTED DISEASE OR CONDITION, UNSPECIFIED	2017	2017-10-17 12:55:00	2017-10-22 23:42:00	URINE	NULL	NOBS	NOBS	NULL	NULL	NULL	<20
102666690	CI00318961	UNKNOWN	F	30	1	24	KWAZULU-NATAL	UGU	UMUZIWABANTU	ST ANDREWS HOSPITAL	OBSERVATION FOR SUSPECTED DISEASE OR CONDITION, UNSPECIFIED	2015	2015-01-12	2015-01-12 18:08:00	URINE	1	NOBS	NOBS	NULL	NULL	NULL	NULL
24051436	PK00682234	491/79	F	34	5	29	MPUMALANGA	EHLANZENI	THABA CHWEU	GLORY HILL CLINIC	OBSERVATION FOR SUSPECTED DISEASE OR CONDITION, UNSPECIFIED	2014	2014-03-17	2014-03-18 17:10:00	URINE	NULL	NOBS	NOBS	NULL	NULL	NULL	LOWER THAN DETECTABLE LIMIT
115936389	PO00695799	18/11775	M	42	9	13	MPUMALANGA	EHLANZENI	MBOMBELA	THEMBA HOSPITAL	FREETEXT DIAGNOSIS:	2018	2018-05-25	2018-05-26 07:03:00	URINE	NULL	NOBS	NOBS	NULL	NULL	NULL	NULL
247482	ED01136694	740202	F	41	3	10	KWAZULU-NATAL	UMGUNGUNDLOVU	THE MSUNDUZI	GREY'S HOSPITAL	FREETEXT DIAGNOSIS: ?UTI ?TB	2015	2015-05-12 10:50:00	2015-05-15 16:00:00	URINE	0	NOBS	NOBS	NULL	NULL	NULL	LOWER THAN DETECTABLE LIMIT
771102	BB00367063	820407	F	32	9	27	KWAZULU-NATAL	UTHUNGULU	UMHLATHUZE	LOWER UMFOLOZI WAR MEMORIAL HOSPITAL	FREETEXT DIAGNOSIS: NONE	2015	2015-02-04	2015-02-08 07:46:00	URINE	1	NOBS	NOBS	NULL	NULL	NULL	LOWER THAN DETECTABLE LIMIT
46190245	PK01199987	15/25789	F	43	11	1	MPUMALANGA	EHLANZENI	MBOMBELA	ROB FERREIRA HOSPITAL	OBSERVATION FOR SUSPECTED DISEASE OR CONDITION, UNSPECIFIED	2015	2015-08-19	2015-08-21 13:02:00	URINE	NULL	NOBS	NOBS	NULL	NULL	NULL	NULL
6153170	FE00475104	816	F	20	10	16	KWAZULU-NATAL	UMKHANYAKUDE	UMHLABUYALINGANA	MSELENI HOSPITAL	FREETEXT DIAGNOSIS: ?	2016	2016-03-14 14:37:00	2016-03-15 12:45:00	URINE	1	NOBS	NOBS	NULL	NULL	NULL	LOWER THAN DETECTABLE LIMIT
178143	TH00431833	UNKNOWN	M	34	11	16	EASTERN CAPE	CHRIS HANI	LUKHANJI	NOMZAMO PHC CLINIC	OBSERVATION FOR SUSPECTED DISEASE OR CONDITION, UNSPECIFIED	2016	1799-12-31	2016-07-21 16:45:00	URINE	OBS	NOBS	NOBS	NULL	NULL	NULL	68910
141159393	VD00242795	UNKNOWN	F	35	0	16	EASTERN CAPE	ALFRED NZO	UMZIMVUBU	SIPETU HOSPITAL	OBSERVATION FOR SUSPECTED DISEASE OR CONDITION, UNSPECIFIED	2018	2018-04-03 02:28:00	2018-04-06 18:20:00	URINE	NULL	NOBS	NOBS	NULL	NULL	NULL	321
90082313	XG00227418	155855935	F	22	2	3	WESTERN CAPE	CITY OF CAPE TOWN METRO	KHAYELITSHA SUB-DISTRICT	MATTHEW GONIWE CDC WC MAG	OBSERVATION FOR SUSPECTED DISEASE OR CONDITION, UNSPECIFIED	2016	2016-12-02	2016-12-03 11:54:00	URINE	NULL	OBS	OBS	NULL	NULL	NULL	LOWER THAN DETECTABLE LIMIT
28662930	CI00531705	170981	F	35	9	24	KWAZULU-NATAL	UGU	UMUZIWABANTU	ST ANDREWS HOSPITAL	OBSERVATION FOR SUSPECTED DISEASE OR CONDITION, UNSPECIFIED	2017	2017-07-11	2017-07-11 13:59:00	URINE	0	NOBS	NOBS	NULL	NULL	NULL	LOWER THAN DETECTABLE LIMIT
1643219	PG00039868	2660	F	41	0	7	MPUMALANGA	EHLANZENI	THABA CHWEU	LYDENBURG HOSPITAL	OBSERVATION FOR SUSPECTED DISEASE OR CONDITION, UNSPECIFIED	2014	2014-08-11 08:15:00	2014-08-11 15:26:00	URINE	3	NOBS	NOBS	NULL	NULL	NULL	LOWER THAN DETECTABLE LIMIT
89844833	CA02305141	CAAD00488165	F	27	5	20	KWAZULU-NATAL	ETHEKWINI METRO	ETHEKWINI	ADDINGTON HOSPITAL	WHICH ANTIBIOTICS IS THE PATIENT ON? : N : WAS URINARY CATH INSERTED WITHIN THE LAST 7 DAYS? N : TYP	2017	2017-06-26 11:05:00	2017-06-26 14:55:00	URINE	3	OBS	OBS	NULL	NULL	NULL	NULL
14615597	OC00103387	LP3510026843	M	37	6	3	LIMPOPO	WATERBERG	LEPHALALE	ELLISRAS HOSPITAL	OBSERVATION FOR SUSPECTED DISEASE OR CONDITION, UNSPECIFIED	2014	2014-02-14 14:52:00	2014-02-14 16:08:00	URINE	3	OBS	OBS	NULL	NULL	NULL	81
32236420	BE01550317	811211	M	29	5	16	KWAZULU-NATAL	ETHEKWINI METRO	ETHEKWINI	SIVANANDA CLINIC	NO CLINICAL HISTORY SUPPLIED.	2014	2014-05-27 07:00:00	2014-05-27 15:09:00	URINE	1	NOBS	NOBS	NULL	NULL	NULL	<50
25311490	NF00410625	UNKNOWN	M	12	4	21	LIMPOPO	MOPANI	MARULENG	BISMARK CLINIC	OBSERVATION FOR SUSPECTED DISEASE OR CONDITION, UNSPECIFIED	2015	2015-12-16 09:38:00	2015-12-17 22:50:00	URINE	1	OBS	OBS	NULL	NULL	NULL	<20
3348154	LD01701384	030991ND	F	25	2	18	GAUTENG	CITY OF JOHANNESBURG METRO	JOHANNESBURG B	HELEN JOSEPH HOSPITAL	NCH	2016	2016-11-21	2016-11-21 11:27:00	URINE	OBS	NOBS	NOBS	NULL	NULL	NULL	9362.000000000000000000
26648149	PK02258461	MSO142/17	F	48	2	29	MPUMALANGA	EHLANZENI	MBOMBELA	MSOGWABA CLINIC	OBSERVATION FOR SUSPECTED DISEASE OR CONDITION, UNSPECIFIED	2018	2018-07-13 10:00:00	2018-07-14 01:15:00	URINE	NULL	NOBS	NOBS	NULL	NULL	NULL	LOWER THAN DETECTABLE LIMIT
42569582	CJ00405840	880822	F	25	11	23	KWAZULU-NATAL	ETHEKWINI METRO	ETHEKWINI	WENTWORTH HOSPITAL	FREETEXT DIAGNOSIS:	2014	1799-12-31	2014-08-14 14:43:00	URINE	NULL	NOBS	NOBS	NULL	NULL	NULL	LOWER THAN DETECTABLE LIMIT
16939599	CG01842317	630507	U	51	0	19	KWAZULU-NATAL	ETHEKWINI METRO	ETHEKWINI	RK KHAN HOSPITAL	HEAMATURIA	2014	2014-05-26	2014-05-28 11:59:00	URINE	1	NOBS	NOBS	NULL	NULL	NULL	LOWER THAN DETECTABLE LIMIT
127236833	CG03988904	990805	F	18	8	21	KWAZULU-NATAL	ETHEKWINI METRO	ETHEKWINI	RK KHAN HOSPITAL	OBSERVATION FOR SUSPECTED DISEASE OR CONDITION, UNSPECIFIED	2018	1799-12-31	2018-05-03 12:11:00	URINE	0	NOBS	NOBS	NULL	NULL	NULL	915
46911352	PK01354323	UNKNOWN	F	30	6	17	MPUMALANGA	EHLANZENI	NKOMAZI	NAAS PHC CLINIC	OBSERVATION FOR SUSPECTED DISEASE OR CONDITION, UNSPECIFIED	2016	2016-01-13 05:00:00	2016-01-15 12:33:00	URINE	NULL	NOBS	NOBS	NULL	NULL	NULL	31600
318693	NF00426902	LB0700250382	F	25	6	5	LIMPOPO	MOPANI	GREATER TZANEEN	LETABA HOSPITAL	OBSERVATION FOR SUSPECTED DISEASE OR CONDITION, UNSPECIFIED	2016	2016-02-11 12:00:00	2016-02-12 01:20:00	URINE	1	NOBS	NOBS	NULL	NULL	NULL	NULL
37489851	BH02008901	1969/01/28	M	48	9	25	KWAZULU-NATAL	ILEMBE	KWADUKUZA	STANGER HOSPITAL	FREETEXT DIAGNOSIS: ? BILAHARZIA	2017	2017-11-22	2017-11-26 11:33:00	URINE	2	NOBS	NOBS	NULL	NULL	NULL	NULL
679942	PK01303818	UNKNOWN	M	12	8	24	MPUMALANGA	EHLANZENI	MBOMBELA	SHABALALA CLINIC	OBSERVATION FOR SUSPECTED DISEASE OR CONDITION, UNSPECIFIED	2015	2015-11-19 05:00:00	2015-11-20 17:37:00	URINE	NULL	NOBS	NOBS	NULL	NULL	NULL	NULL
31505125	FB00617261	16987/14	M	30	7	14	KWAZULU-NATAL	UMKHANYAKUDE	HLABISA	HLABISA HOSPITAL	NO CLINICAL HISTORY SUPPLIED.	2014	2014-12-04 14:50:00	2014-12-04 16:59:00	URINE	3	NOBS	NOBS	NULL	NULL	NULL	LOWER THAN DETECTABLE LIMIT
9824523	NP00284760	TS0300094297	M	51	6	23	LIMPOPO	VHEMBE	THULAMELA	TSHILIDZINI HOSPITAL	OBSERVATION FOR SUSPECTED DISEASE OR CONDITION, UNSPECIFIED	2014	1799-12-31	2014-12-11 14:13:00	NULL	NULL	NULL	NOBS	N	N	NULL	88237
27817947	HG02257646	GP09284119	M	41	0	21	GAUTENG	CITY OF JOHANNESBURG METRO	JOHANNESBURG D	CHRIS HANI BARAGWANATH HOSPITAL	OBSERVATION FOR SUSPECTED DISEASE OR CONDITION, UNSPECIFIED	2015	2015-05-12	2015-05-13 15:56:00	URINE	0	NOBS	NOBS	NULL	NULL	NULL	3700.000000000000000000
30347502	FE00661909	1970	M	38	1	26	KWAZULU-NATAL	UMKHANYAKUDE	THE BIG 5 FALSE BAY	MNQOBOKAZI CLINIC	FREETEXT DIAGNOSIS:	2018	2018-09-20 13:45:00	2018-09-21 19:50:00	URINE	NULL	NOBS	NOBS	NULL	NULL	NULL	839
10432398	NB00239931	UNKNOWN	F	22	5	14	LIMPOPO	VHEMBE	THULAMELA	VHUFULWI TSHITEREKE CLINIC	NCD	2014	2014-12-11 12:50:00	2014-12-11 14:55:00	URINE	0	NOBS	NOBS	NULL	NULL	NULL	8503
1199477	BB00384000	910628	F	23	9	3	KWAZULU-NATAL	UTHUNGULU	UMHLATHUZE	LOWER UMFOLOZI WAR MEMORIAL HOSPITAL	FREETEXT DIAGNOSIS: NONE	2015	2015-03-31	2015-04-03 14:42:00	URINE	0	NOBS	NOBS	NULL	NULL	NULL	LOWER THAN DETECTABLE LIMIT
17289052	PH00351337	COTT6663	M	42	9	15	MPUMALANGA	EHLANZENI	BUSHBUCKRIDGE	COTTONDALE CLINIC	SCHISTOSOMIASIS [BILHARZIA].	2016	2016-11-17 10:11:00	2016-11-20 13:46:00	URINE	NULL	NOBS	NOBS	NULL	NULL	NULL	<20
107002849	CI00369349	213968	F	22	2	16	KWAZULU-NATAL	UGU	UMUZIWABANTU	ST ANDREWS HOSPITAL	OBSERVATION FOR SUSPECTED DISEASE OR CONDITION, UNSPECIFIED	2015	2015-08-05	2015-08-05 19:27:00	URINE	1	OBS	OBS	NULL	NULL	NULL	LOWER THAN DETECTABLE LIMIT
109722740	LD01013119	020185RA	F	30	6	16	GAUTENG	CITY OF JOHANNESBURG METRO	JOHANNESBURG B	HELEN JOSEPH HOSPITAL	OBSERVATION FOR SUSPECTED DISEASE OR CONDITION, UNSPECIFIED	2015	2015-07-18	2015-07-19 17:14:00	URINE	NULL	NOBS	NOBS	NULL	NULL	NULL	NULL
114908594	PD00416454	17/4895	F	29	7	6	MPUMALANGA	GERT SIBANDE	ALBERT LUTHULI	EMBHULENI HOSPITAL	OBSERVATION FOR SUSPECTED DISEASE OR CONDITION, UNSPECIFIED	2018	2018-03-05	2018-03-07 05:31:00	URINE	NULL	NOBS	NOBS	NULL	NULL	NULL	<20
99162325	BB00379238	526893	F	33	9	21	KWAZULU-NATAL	UTHUNGULU	UMHLATHUZE	LOWER UMFOLOZI WAR MEMORIAL HOSPITAL	FREETEXT DIAGNOSIS: NONE	2015	2015-03-16 10:25:00	2015-03-18 13:16:00	URINE	0	NOBS	NOBS	NULL	NULL	NULL	LOWER THAN DETECTABLE LIMIT
2439008	HG00723690	GT10319712	F	99999	99999	99999	GAUTENG	CITY OF JOHANNESBURG METRO	JOHANNESBURG D	CHRIS HANI BARAGWANATH HOSPITAL	OBSERVATION FOR SUSPECTED DISEASE OR CONDITION, UNSPECIFIED	2014	2014-01-17	2014-01-21 17:07:00	URINE	0	NOBS	NOBS	NULL	NULL	NULL	NULL
123158939	HG03710158	GP08918732	F	28	11	13	GAUTENG	CITY OF JOHANNESBURG METRO	JOHANNESBURG D	CHRIS HANI BARAGWANATH HOSPITAL	OBSERVATION FOR SUSPECTED DISEASE OR CONDITION, UNSPECIFIED	2016	2016-08-22	2016-08-24 13:18:00	MIDSTREAM URINE	0	NOBS	NOBS	NULL	NULL	NULL	6060
11701069	PI00459493	UNKNOWN	M	14	4	30	MPUMALANGA	EHLANZENI	BUSHBUCKRIDGE	CALCUTTA CLINIC	OBSERVATION FOR SUSPECTED DISEASE OR CONDITION, UNSPECIFIED	2018	2018-03-06 10:00:00	2018-03-06 17:18:00	URINE	NULL	OBS	OBS	NULL	NULL	NULL	58400
10361262	NI00100579	UNKNOWN	F	23	10	23	LIMPOPO	VHEMBE	MUSINA	MESSINA COMMUNITY CENTR. CLINIC	OBSERVATION FOR SUSPECTED DISEASE OR CONDITION, UNSPECIFIED	2014	2014-02-18 12:18:00	2014-02-19 06:47:00	URINE	1	OBS	OBS	NULL	NULL	NULL	LOWER THAN DETECTABLE LIMIT
41173938	BB00508316	891212	F	26	3	27	KWAZULU-NATAL	UTHUNGULU	UMHLATHUZE	LOWER UMFOLOZI WAR MEMORIAL HOSPITAL	FREETEXT DIAGNOSIS: UTI	2016	2016-04-08	2016-04-10 13:22:00	URINE	0	NOBS	NOBS	NULL	NULL	NULL	LOWER THAN DETECTABLE LIMIT
3329968	MA00713747	GT39760647	M	99999	99999	99999	GAUTENG	CITY OF TSHWANE METRO	TSHWANE 1 HEALTH SUB-DISTRICT	DR GEORGE MUKHARI HOSPITAL	ILLEGIBLE	2014	2014-03-03	2014-03-11 16:05:00	NULL	NULL	NULL	NOBS	P	N	P	NULL
35912124	PA00262705	807/12 AC8	M	45	5	11	MPUMALANGA	EHLANZENI	UMJINDI	M'AFRICA PHC CLINIC	OBSERVATION FOR SUSPECTED DISEASE OR CONDITION, UNSPECIFIED	2018	2018-10-17 18:20:00	2018-10-21 01:16:00	URINE	NULL	NOBS	NOBS	NULL	NULL	NULL	LOWER THAN DETECTABLE LIMIT
137165421	MG02850554	60873	F	47	0	12	GAUTENG	CITY OF TSHWANE METRO	TSHWANE 3 HEALTH SUB-DISTRICT	LAUDIUM COMMUNITY HEALTH CENTR	FREETEXT DIAGNOSIS: RVD+	2017	2017-10-05	2017-10-06 05:07:00	URINE	NULL	NOBS	NOBS	NULL	NULL	NULL	LOWER THAN DETECTABLE LIMIT
132907375	MA02343710	GP39522915	F	20	0	18	GAUTENG	CITY OF TSHWANE METRO	TSHWANE 1 HEALTH SUB-DISTRICT	DR GEORGE MUKHARI HOSPITAL	NCH	2017	2017-05-19 11:45:00	2017-05-26 13:40:00	NULL	NULL	NULL	NOBS	N	N	NULL	LOWER THAN DETECTABLE LIMIT
30467417	PH00464103	A07290	F	23	1	20	MPUMALANGA	EHLANZENI	BUSHBUCKRIDGE	MAPULANENG HOSPITAL	FREETEXT DIAGNOSIS: RVD (+)	2018	2018-07-05 11:00:00	2018-07-07 05:38:00	URINE	NULL	OBS	OBS	NULL	NULL	NULL	41600
17917273	BB00324084	871001	F	26	10	10	KWAZULU-NATAL	UTHUNGULU	UMHLATHUZE	LOWER UMFOLOZI WAR MEMORIAL HOSPITAL	FREETEXT DIAGNOSIS: NONE	2014	2014-08-11 12:16:00	2014-08-14 10:39:00	URINE	NULL	NOBS	NOBS	NULL	NULL	NULL	NULL
106264114	VB00163305	UNKNOWN	F	33	5	27	EASTERN CAPE	O R TAMBO	INGQUZA HILL	HOLY CROSS HOSPITAL	OBSERVATION FOR SUSPECTED DISEASE OR CONDITION, UNSPECIFIED	2016	2016-04-06 15:40:00	2016-04-08 15:07:00	URINE	NULL	NOBS	NOBS	NULL	NULL	NULL	NULL
104593789	CI00330287	199883/14	F	24	6	5	KWAZULU-NATAL	UGU	UMUZIWABANTU	ST ANDREWS HOSPITAL	OBSERVATION FOR SUSPECTED DISEASE OR CONDITION, UNSPECIFIED	2015	2015-02-23	2015-02-23 18:11:00	URINE	NULL	NOBS	NOBS	NULL	NULL	NULL	LOWER THAN DETECTABLE LIMIT
18900174	DG01051145	800828	F	35	10	15	KWAZULU-NATAL	UTHUKELA	EMNAMBITHI-LADYSMITH	ST CHAD'S CHC	ILLEGIBLE CLINICAL HISTORY.	2016	2016-07-12	2016-07-15 16:07:00	URINE	0	NOBS	NOBS	NULL	NULL	NULL	LOWER THAN DETECTABLE LIMIT
384431	EI01506294	790929	M	38	5	9	KWAZULU-NATAL	UMGUNGUNDLOVU	THE MSUNDUZI	NORTHDALE HOSPITAL	FREETEXT DIAGNOSIS: ? LRTI	2018	2018-03-08	2018-03-09 06:27:00	URINE	1	NOBS	NOBS	NULL	NULL	NULL	LOWER THAN DETECTABLE LIMIT
15345288	CI00450848	UNKNOWN	M	39	6	23	KWAZULU-NATAL	UGU	UMUZIWABANTU	KWAJALI CLINIC	OBSERVATION FOR SUSPECTED DISEASE OR CONDITION, UNSPECIFIED	2016	2016-07-25 11:00:00	2016-07-25 16:59:00	URINE	0	NOBS	NOBS	NULL	NULL	NULL	LOWER THAN DETECTABLE LIMIT
15413726	FE00645068	10936	M	76	8	2	KWAZULU-NATAL	UMKHANYAKUDE	UMHLABUYALINGANA	MSELENI HOSPITAL	FREETEXT DIAGNOSIS:	2018	2018-06-29 09:21:00	2018-06-29 21:05:00	URINE	NULL	NOBS	NOBS	NULL	NULL	NULL	LOWER THAN DETECTABLE LIMIT
16723182	PA00153677	861/09	F	47	3	10	MPUMALANGA	EHLANZENI	UMJINDI	BARBERTON HOSPITAL	OBSERVATION FOR SUSPECTED DISEASE OR CONDITION, UNSPECIFIED	2016	2016-03-08	2016-03-09 06:46:00	URINE	NULL	NOBS	NOBS	NULL	NULL	NULL	LOWER THAN DETECTABLE LIMIT
90415576	IF02454029	797514GA	M	39	9	4	GAUTENG	WEST RAND	MOGALE CITY	LERATONG HOSPITAL	DNS	2018	2018-10-03	2018-10-06 18:20:00	URINE	NULL	NOBS	NOBS	NULL	NULL	NULL	LOWER THAN DETECTABLE LIMIT
14982211	FA00435487	2306/16	F	27	9	18	KWAZULU-NATAL	UMKHANYAKUDE	JOZINI	BETHESDA HOSPITAL	OBSERVATION FOR SUSPECTED DISEASE OR CONDITION, UNSPECIFIED	2016	2016-01-26	2016-02-04 12:11:00	URINE	0	NOBS	NOBS	NULL	NULL	NULL	LOWER THAN DETECTABLE LIMIT
10441022	EC01660756	820928	M	31	11	24	KWAZULU-NATAL	UMGUNGUNDLOVU	RICHMOND	RICHMOND CLINIC (KZN)	OBSERVATION FOR SUSPECTED DISEASE OR CONDITION, UNSPECIFIED	2014	2014-09-22	2014-09-26 11:26:00	URINE	0	NOBS	NOBS	NULL	NULL	NULL	LOWER THAN DETECTABLE LIMIT
18567348	CG02648411	650522	M	50	5	25	KWAZULU-NATAL	ETHEKWINI METRO	ETHEKWINI	RK KHAN HOSPITAL	OBSERVATION FOR SUSPECTED DISEASE OR CONDITION, UNSPECIFIED	2015	1799-12-31	2015-11-17 14:47:00	URINE	2	NOBS	NOBS	NULL	NULL	NULL	LOWER THAN DETECTABLE LIMIT
31643205	PQ00059207	UNKNOWN	F	22	0	2	MPUMALANGA	EHLANZENI	NKOMAZI	TONGA HOSPITAL	OBSERVATION FOR SUSPECTED DISEASE OR CONDITION, UNSPECIFIED	2014	2014-01-27	2014-01-29 16:30:00	URINE	NULL	OBS	OBS	NULL	NULL	NULL	LOWER THAN DETECTABLE LIMIT
18681423	GJ00188339	9183/17	F	7	7	15	KWAZULU-NATAL	UTHUNGULU	MTHONJANENI	NDUNDULU CLINIC	NO CLINICAL HISTORY SUPPLIED.	2017	2017-07-20	2017-07-22 17:20:00	URINE	0	NOBS	NOBS	NULL	NULL	NULL	LOWER THAN DETECTABLE LIMIT
102682112	GA00570337	860603	M	29	5	1	KWAZULU-NATAL	ZULULAND	NONGOMA	DENGENI CLINIC	FREETEXT DIAGNOSIS: PASSING BLOOD AFTER URINATING	2015	2015-11-04 08:45:00	2015-11-06 09:37:00	URINE	1	NOBS	NOBS	NULL	NULL	NULL	NULL
47793652	GD00354804	1530/16	F	29	5	20	KWAZULU-NATAL	ZULULAND	UPHONGOLO	ITSHELEJUBA HOSPITAL	HAEMATURIA.	2016	2016-02-11 13:30:00	2016-02-11 17:58:00	URINE	0	NOBS	NOBS	NULL	NULL	NULL	<20
3157927	CA02680475	CAAD00055455	M	79	11	7	KWAZULU-NATAL	ETHEKWINI METRO	ETHEKWINI	ADDINGTON HOSPITAL	WHICH ANTIBIOTICS IS THE PATIENT ON? : NIL : WAS URINARY CATH INSERTED WITHIN THE LAST 7 DAYS? N : T	2018	2018-09-17 15:02:00	2018-09-18 12:20:00	URINE	1	NOBS	NOBS	NULL	NULL	NULL	LOWER THAN DETECTABLE LIMIT
17170277	PA00095353	1050/08	F	53	11	2	MPUMALANGA	EHLANZENI	UMJINDI	BARBERTON HOSPITAL	TB LUNG.	2014	2014-08-05	2014-08-07 15:55:00	URINE	NULL	NOBS	NOBS	NULL	NULL	NULL	LOWER THAN DETECTABLE LIMIT
58005	CH00468751	83005	F	31	0	14	KWAZULU-NATAL	UGU	VULAMEHLO	DUDUDU CLINIC	HAEMATURIA.	2014	2014-08-19 12:00:00	2014-08-21 11:12:00	URINE	0	NOBS	NOBS	NULL	NULL	NULL	LOWER THAN DETECTABLE LIMIT
132881159	CI00517613	66795	F	27	9	24	KWAZULU-NATAL	UGU	UMUZIWABANTU	ST ANDREWS HOSPITAL	OBSERVATION FOR SUSPECTED DISEASE OR CONDITION, UNSPECIFIED	2017	2017-05-08	2017-05-08 14:19:00	URINE	1	NOBS	NOBS	NULL	NULL	NULL	51
3134902	LD00670611	191177NO	F	36	11	4	GAUTENG	CITY OF JOHANNESBURG METRO	JOHANNESBURG B	HELEN JOSEPH HOSPITAL	NCD	2014	2014-10-23 11:34:00	2014-10-23 14:35:00	MIDSTREAM URINE	NULL	NOBS	NOBS	NULL	NULL	NULL	LOWER THAN DETECTABLE LIMIT
9724322	MG01178436	UNKNOWN	F	50	4	17	GAUTENG	CITY OF TSHWANE METRO	TSHWANE 6 HEALTH SUB-DISTRICT	EERSTERUS CLINIC [EERSTERUS]	FREETEXT DIAGNOSIS: RVD+	2014	1799-12-31	2014-12-19 12:14:00	URINE	NULL	NOBS	NOBS	NULL	NULL	NULL	LOWER THAN DETECTABLE LIMIT
38222084	UB00384721	21999768	F	30	9	22	EASTERN CAPE	NELSON MANDELA BAY METRO	NELSON MANDELA BAY	DORA NGINZA HOSPITAL	OBSERVATION FOR SUSPECTED DISEASE OR CONDITION, UNSPECIFIED	2015	1799-12-31	2015-07-20 14:18:00	URINE	NULL	NOBS	NOBS	NULL	NULL	NULL	LOWER THAN DETECTABLE LIMIT
60373962	PA00092112	210531008M	M	27	10	20	MPUMALANGA	EHLANZENI	UMJINDI	BARBERTON PRISON FARM	HAEMATURIA.	2014	2014-07-04 10:00:00	2014-07-07 12:07:00	URINE	NULL	NOBS	NOBS	NULL	NULL	NULL	LOWER THAN DETECTABLE LIMIT
4682028	XG00060388	1908482119084821	M	50	6	28	WESTERN CAPE	CITY OF CAPE TOWN METRO	KHAYELITSHA SUB-DISTRICT	KHAYELITSHA (SITE B) CHC WC KHC	OBSERVATION FOR SUSPECTED DISEASE OR CONDITION, UNSPECIFIED	2015	2015-10-14	2015-11-13 14:05:00	URINE	NULL	NOBS	NOBS	NULL	NULL	NULL	LOWER THAN DETECTABLE LIMIT
17074842	PA00096208	209468813MB	M	34	7	12	MPUMALANGA	EHLANZENI	UMJINDI	BARBERTON PRISON FARM	HAEMATURIA.	2014	2014-08-13 09:52:00	2014-08-15 15:52:00	URINE	NULL	NOBS	NOBS	NULL	NULL	NULL	LOWER THAN DETECTABLE LIMIT
114170060	WL00022523	UNKNOWN	F	32	6	7	EASTERN CAPE	O R TAMBO	NYANDENI	ISILIMELA HOSPITAL	RECURRENT UTI	2018	2018-05-10 10:42:00	2018-05-21 13:33:00	URINE	NULL	NOBS	NOBS	NULL	NULL	NULL	283
136980828	HG05108786	GP09218701	F	32	0	27	GAUTENG	CITY OF JOHANNESBURG METRO	JOHANNESBURG D	CHRIS HANI BARAGWANATH HOSPITAL	OBSERVATION FOR SUSPECTED DISEASE OR CONDITION, UNSPECIFIED	2017	2017-11-28	2017-11-29 13:43:00	URINE	0	NOBS	NOBS	NULL	NULL	NULL	NULL
18920497	UC00214211	768511	M	39	6	29	EASTERN CAPE	SARAH BAARTMAN	DR BEYERS NAUDE	GRAAFF-REINET COMM HEALTH CENTRE	OBSERVATION FOR SUSPECTED DISEASE OR CONDITION, UNSPECIFIED	2018	1799-12-31	2018-02-02 09:36:00	URINE	3	NOBS	NOBS	NULL	NULL	NULL	<20
114200304	UD00197594	20156089	F	54	4	12	EASTERN CAPE	SARAH BAARTMAN	MAKANA	SETTLERS PROVINCIAL HOSPITAL	OBSERVATION FOR SUSPECTED DISEASE OR CONDITION, UNSPECIFIED	2016	1799-12-31	2016-09-17 08:52:00	URINE	3	NOBS	NOBS	NULL	NULL	NULL	870801
52900614	GH00391344	891030-Q106/14	F	24	5	26	KWAZULU-NATAL	ZULULAND	UPHONGOLO	QALUKUBHEKA CLINIC	OBSERVATION FOR SUSPECTED DISEASE OR CONDITION, UNSPECIFIED	2014	2014-04-25 10:00:00	2014-04-27 13:30:00	URINE	2	NOBS	NOBS	NULL	NULL	NULL	LOWER THAN DETECTABLE LIMIT
27664243	BB00727390	921220	F	25	3	21	KWAZULU-NATAL	UTHUNGULU	UMHLATHUZE	LOWER UMFOLOZI WAR MEMORIAL HOSPITAL	NO CLINICAL HISTORY SUPPLIED.	2018	2018-04-10	2018-04-13 16:12:00	URINE	0	NOBS	NOBS	NULL	NULL	NULL	56
106764318	OC00190018	UNKNOWN	M	40	6	2	LIMPOPO	WATERBERG	LEPHALALE	ELLISRAS HOSPITAL	OBSERVATION FOR SUSPECTED DISEASE OR CONDITION, UNSPECIFIED	2015	2015-09-15 15:50:00	2015-09-16 07:18:00	URINE	NULL	NOBS	NOBS	NULL	NULL	NULL	NULL
808372	BE02553517	694067	F	33	6	1	KWAZULU-NATAL	ETHEKWINI METRO	ETHEKWINI	MAHATMA GANDHI HOSPITAL	NO CLINICAL HISTORY SUPPLIED.	2016	2016-10-31	2016-11-01 11:29:00	URINE	1	NOBS	NOBS	NULL	NULL	NULL	LOWER THAN DETECTABLE LIMIT
122987175	UB00571763	25948365	M	6	11	26	EASTERN CAPE	NELSON MANDELA BAY METRO	NELSON MANDELA BAY	DORA NGINZA HOSPITAL	OBSERVATION FOR SUSPECTED DISEASE OR CONDITION, UNSPECIFIED	2016	1799-12-31	2016-12-28 08:19:00	URINE	3	NOBS	NOBS	NULL	NULL	NULL	NULL
102232835	UF00588076	21610613	F	30	0	6	EASTERN CAPE	NELSON MANDELA BAY METRO	NELSON MANDELA BAY	LIVINGSTONE HOSPITAL	OBSERVATION FOR SUSPECTED DISEASE OR CONDITION, UNSPECIFIED	2015	1799-12-31	2015-01-29 16:35:00	URINE	NULL	NOBS	NOBS	NULL	NULL	NULL	NULL
89991594	CH00567168	GJC 11202	F	23	9	15	KWAZULU-NATAL	UGU	UMDONI	G J CROOKES HOSPITAL	HAEMATURIA.	2015	2015-08-24 15:10:00	2015-08-24 17:15:00	URINE	3	NOBS	NOBS	NULL	NULL	NULL	LOWER THAN DETECTABLE LIMIT
18345044	CI00343607	46804	F	1	8	1	KWAZULU-NATAL	UGU	UMUZIWABANTU	ST ANDREWS HOSPITAL	OBSERVATION FOR SUSPECTED DISEASE OR CONDITION, UNSPECIFIED	2015	2015-04-17 08:00:00	2015-04-17 14:52:00	URINE	NULL	NOBS	NOBS	NULL	NULL	NULL	NULL
37473092	BF01945288	15/32144	M	29	9	5	KWAZULU-NATAL	UTHUNGULU	UMHLATHUZE	NGWELEZANA HOSPITAL	HAEMATURIA.	2015	2015-06-14	2015-06-18 09:19:00	URINE	3	NOBS	NOBS	NULL	NULL	NULL	LOWER THAN DETECTABLE LIMIT
1669917	UH01106834	23815749	F	36	8	30	EASTERN CAPE	NELSON MANDELA BAY METRO	NELSON MANDELA BAY	DORA NGINZA HOSPITAL	NO CLINICAL HISTORY SUPPLIED.	2018	1799-12-31	2018-05-17 15:50:00	URINE	3	NOBS	NOBS	NULL	NULL	NULL	LOWER THAN DETECTABLE LIMIT
131977097	CI00546244	69283	F	23	0	30	KWAZULU-NATAL	UGU	UMUZIWABANTU	ST ANDREWS HOSPITAL	OBSERVATION FOR SUSPECTED DISEASE OR CONDITION, UNSPECIFIED	2017	2017-09-12 08:00:00	2017-09-12 15:03:00	URINE	0	NOBS	NOBS	NULL	NULL	NULL	LOWER THAN DETECTABLE LIMIT
10522099	GD00513822	3662/17	M	45	7	4	KWAZULU-NATAL	ZULULAND	UPHONGOLO	ITSHELEJUBA HOSPITAL	FREETEXT DIAGNOSIS: ?UTI	2018	2018-08-30 13:37:00	2018-08-31 00:08:00	URINE	0	NOBS	NOBS	NULL	NULL	NULL	LOWER THAN DETECTABLE LIMIT
21955563	RD00452191	22273/17	F	30	10	13	MPUMALANGA	NKANGALA	THEMBISILE	KWAMHLANGA HOSPITAL	LABORATORY EXAMINATION	2017	2017-07-25	2017-08-04 11:21:00	URINE	0	NOBS	NOBS	NULL	NULL	NULL	267
31161115	PM00240080	14/8605	M	44	0	28	MPUMALANGA	EHLANZENI	NKOMAZI	SHONGWE HOSPITAL	OBSERVATION FOR SUSPECTED DISEASE OR CONDITION, UNSPECIFIED	2014	2014-07-02	2014-07-21 12:26:00	NULL	NULL	NULL	NOBS	P	P	NULL	NULL
101970269	HN00066435	GT01113580	M	27	0	26	GAUTENG	CITY OF JOHANNESBURG METRO	JOHANNESBURG F	CHARLOTTE MAXEKE HOSPITAL	NCH	2015	2015-01-10 05:00:00	2015-01-13 10:26:00	URINE	NULL	NOBS	NOBS	NULL	NULL	NULL	NULL
53780287	NB00276020	UNKNOWN	M	12	5	14	LIMPOPO	VHEMBE	THULAMELA	DAMANI CLINIC	SCHISTOSOMIASIS [BILHARZIA].	2015	2015-07-20	2015-07-20 10:42:00	URINE	3	OBS	OBS	NULL	NULL	NULL	LOWER THAN DETECTABLE LIMIT
128391559	GC00438973	21731134	M	22	0	7	KWAZULU-NATAL	UTHUNGULU	UMLALAZI	ESHOWE PRISON	NO CLINICAL HISTORY SUPPLIED.	2018	2018-01-08 08:25:00	2018-01-09 09:13:00	URINE	0	NOBS	NOBS	NULL	NULL	NULL	LOWER THAN DETECTABLE LIMIT
40955760	PH00424501	EM36525	F	27	1	6	MPUMALANGA	EHLANZENI	BUSHBUCKRIDGE	MAPULANENG HOSPITAL	OBSERVATION FOR SUSPECTED DISEASE OR CONDITION, UNSPECIFIED	2017	2017-12-04	2017-12-09 19:19:00	URINE	NULL	NOBS	NOBS	NULL	NULL	NULL	169000
20550231	PM00297756	08/6585	F	25	0	26	MPUMALANGA	EHLANZENI	NKOMAZI	SHONGWE HOSPITAL	OBSERVATION FOR SUSPECTED DISEASE OR CONDITION, UNSPECIFIED	2015	1799-12-31	2015-03-05 16:08:00	NULL	NULL	NULL	NOBS	NULL	NULL	N	NULL
1554514	UF00641188	20474219	F	49	10	11	EASTERN CAPE	NELSON MANDELA BAY METRO	NELSON MANDELA BAY	LIVINGSTONE HOSPITAL	NCH	2015	2015-04-02 11:30:00	2015-04-08 12:09:00	URINE	0	NOBS	NOBS	NULL	NULL	NULL	2337611.000000000000000000
89662211	BE03261475	851400	F	53	9	10	KWAZULU-NATAL	ETHEKWINI METRO	ETHEKWINI	MAHATMA GANDHI HOSPITAL	NO CLINICAL HISTORY SUPPLIED.	2018	2018-06-13	2018-06-13 13:50:00	URINE	0	NOBS	NOBS	NULL	NULL	NULL	NULL
132327	FE00362358	01/041/07	F	36	11	25	KWAZULU-NATAL	UMKHANYAKUDE	UMHLABUYALINGANA	OQONDWENI CLINIC	FREETEXT DIAGNOSIS: ?	2014	2014-10-16	2014-10-16 12:02:00	URINE	0	NOBS	NOBS	NULL	NULL	NULL	LOWER THAN DETECTABLE LIMIT
11585118	DG01165620	AAVN4042P	F	40	11	9	KWAZULU-NATAL	UTHUKELA	EMNAMBITHI-LADYSMITH	ST CHAD'S CHC	OBSERVATION FOR SUSPECTED DISEASE OR CONDITION, UNSPECIFIED	2017	2017-03-13	2017-03-14 02:55:00	URINE	0	NOBS	NOBS	NULL	NULL	NULL	LOWER THAN DETECTABLE LIMIT
18808969	UF01085971	UF30285399	M	45	9	26	EASTERN CAPE	NELSON MANDELA BAY METRO	NELSON MANDELA BAY	LIVINGSTONE HOSPITAL	OBSERVATION FOR SUSPECTED DISEASE OR CONDITION, UNSPECIFIED	2016	1799-12-31	2016-11-30 07:22:00	URINE	3	NOBS	NOBS	NULL	NULL	NULL	<20
46990063	UI00231380	329817	F	35	6	10	EASTERN CAPE	AMATHOLE	NKONKOBE	FORT BEAUFORT HOSPITAL	OBSERVATION FOR SUSPECTED DISEASE OR CONDITION, UNSPECIFIED	2017	1799-12-31	2017-06-13 14:56:00	URINE	3	NOBS	NOBS	NULL	NULL	NULL	LOWER THAN DETECTABLE LIMIT
437782	CC00436955	BRA19801025	F	37	3	8	KWAZULU-NATAL	UGU	RAY NKONYANA	BRAEMAR CLINIC	OBSERVATION FOR SUSPECTED DISEASE OR CONDITION, UNSPECIFIED	2018	2018-02-02 07:45:00	2018-02-05 10:58:00	URINE	0	NOBS	NOBS	NULL	NULL	NULL	LOWER THAN DETECTABLE LIMIT
15622970	BF02083148	1761/15	F	22	0	20	KWAZULU-NATAL	UTHUNGULU	NTAMBANANA	KWAMBIZA CLINIC	OBSERVATION FOR SUSPECTED DISEASE OR CONDITION, UNSPECIFIED	2015	2015-10-08	2015-10-11 13:48:00	URINE	2	NOBS	NOBS	NULL	NULL	NULL	LOWER THAN DETECTABLE LIMIT
1022882	BB00301306	990416	F	15	0	15	KWAZULU-NATAL	UTHUNGULU	UMHLATHUZE	LOWER UMFOLOZI WAR MEMORIAL HOSPITAL	FREETEXT DIAGNOSIS: ANAEMIA	2014	2014-05-01	2014-05-04 16:33:00	URINE	0	NOBS	NOBS	NULL	NULL	NULL	NULL
24294174	CD01838005	UMT19881125SIB	F	28	11	26	KWAZULU-NATAL	UGU	RAY NKONYANA	UMTENTWENI CLINIC	OBSERVATION FOR SUSPECTED DISEASE OR CONDITION, UNSPECIFIED	2017	2017-11-21 09:00:00	2017-11-22 13:00:00	URINE	0	NOBS	NOBS	NULL	NULL	NULL	LOWER THAN DETECTABLE LIMIT
20550866	PK00699659	14/13331	M	29	2	6	MPUMALANGA	EHLANZENI	MBOMBELA	ROB FERREIRA HOSPITAL	OBSERVATION FOR SUSPECTED DISEASE OR CONDITION, UNSPECIFIED	2014	2014-04-02	2014-04-03 17:00:00	URINE	NULL	NOBS	NOBS	NULL	NULL	NULL	NULL
21112788	CG02338604	890820	F	25	8	10	KWAZULU-NATAL	ETHEKWINI METRO	ETHEKWINI	RK KHAN HOSPITAL	HAEMATURIA	2015	2015-04-30	2015-05-04 11:46:00	URINE	0	NOBS	NOBS	NULL	NULL	NULL	8228
24786375	ED01657351	760527	F	41	11	26	KWAZULU-NATAL	UMGUNGUNDLOVU	THE MSUNDUZI	EAST BOOM STREET CHC	FREETEXT DIAGNOSIS: ?UTI	2018	2018-05-22 09:15:00	2018-05-23 03:16:00	URINE	NULL	NOBS	NOBS	NULL	NULL	NULL	LOWER THAN DETECTABLE LIMIT
49708354	MA01057056	GT39627832	F	40	1	21	GAUTENG	CITY OF TSHWANE METRO	TSHWANE 1 HEALTH SUB-DISTRICT	DR GEORGE MUKHARI HOSPITAL	NCH	2014	2014-11-06 10:00:00	2014-11-07 10:17:00	URINE	0	NOBS	NOBS	NULL	NULL	NULL	NULL
108751918	BE03081914	9614	M	29	1	1	KWAZULU-NATAL	ETHEKWINI METRO	ETHEKWINI	PHOENIX CHC	NO CLINICAL HISTORY SUPPLIED.	2018	2018-01-18 10:45:00	2018-01-18 17:01:00	URINE	0	NOBS	NOBS	NULL	NULL	NULL	LOWER THAN DETECTABLE LIMIT
31447468	UC00104898	238718	M	41	2	20	EASTERN CAPE	SARAH BAARTMAN	DR BEYERS NAUDE	MIDLAND HOSPITAL	NO CLINICAL HISTORY SUPPLIED.	2015	2015-03-09 09:30:00	2015-03-10 15:51:00	URINE	NULL	NOBS	NOBS	NULL	NULL	NULL	NULL
90677467	GI00154798	321/14	F	52	6	1	KWAZULU-NATAL	ZULULAND	EDUMBE	EDUMBE CHC	OBSERVATION FOR SUSPECTED DISEASE OR CONDITION, UNSPECIFIED	2016	2016-01-11 13:50:00	2016-01-12 12:55:00	U	0	NOBS	NOBS	NULL	NULL	NULL	NULL
30750425	PD00140936	1988/06	F	25	6	11	MPUMALANGA	GERT SIBANDE	ALBERT LUTHULI	FERNIE 1 CLINIC	OBSERVATION FOR SUSPECTED DISEASE OR CONDITION, UNSPECIFIED	2014	2013-12-30 16:00:00	2014-01-06 10:56:00	URINE	0	NOBS	NOBS	NULL	NULL	NULL	NULL
36460697	PD00268214	10/3454	F	23	9	28	MPUMALANGA	GERT SIBANDE	ALBERT LUTHULI	EMBHULENI HOSPITAL	OBSERVATION FOR SUSPECTED DISEASE OR CONDITION, UNSPECIFIED	2015	2015-12-02	2015-12-07 07:14:00	URINE	NULL	NOBS	NOBS	NULL	NULL	NULL	LOWER THAN DETECTABLE LIMIT
140168044	PO00739963	DR1719	M	48	8	14	MPUMALANGA	EHLANZENI	MBOMBELA	MANZINI CLINIC	FREETEXT DIAGNOSIS:	2018	2018-09-26 09:45:00	2018-10-02 16:40:00	URINE	NULL	NOBS	NOBS	NULL	NULL	NULL	<50
714602	CA02128213	CAAD00452891	F	28	11	8	KWAZULU-NATAL	ETHEKWINI METRO	ETHEKWINI	ADDINGTON HOSPITAL	WHICH ANTIBIOTICS IS THE PATIENT ON? : NIL : WAS URINARY CATH INSERTED WITHIN THE LAST 7 DAYS? N : T	2016	2016-11-22 09:23:00	2016-11-22 14:56:00	URINE	NULL	NOBS	NOBS	NULL	NULL	NULL	LOWER THAN DETECTABLE LIMIT
64951639	CI00363250	212906/15	F	32	2	4	KWAZULU-NATAL	UGU	UMUZIWABANTU	ST ANDREWS HOSPITAL	OBSERVATION FOR SUSPECTED DISEASE OR CONDITION, UNSPECIFIED	2015	2015-07-09	2015-07-09 18:30:00	URINE	NULL	NOBS	NOBS	NULL	NULL	NULL	LOWER THAN DETECTABLE LIMIT
92319091	LD02135992	050974DU	M	43	0	6	GAUTENG	CITY OF JOHANNESBURG METRO	JOHANNESBURG B	HELEN JOSEPH HOSPITAL	L RENAL MASS	2017	2017-09-11	2017-09-11 13:29:00	URINE	3	NOBS	NOBS	NULL	NULL	NULL	NULL
98298220	GH00679646	UNKNOWN	F	26	2	28	KWAZULU-NATAL	ZULULAND	ABAQULUSI	BHEKUZULU CLINIC	OBSERVATION FOR SUSPECTED DISEASE OR CONDITION, UNSPECIFIED	2017	2017-06-13	2017-06-15 12:51:00	URINE	0	NOBS	NOBS	NULL	NULL	NULL	LOWER THAN DETECTABLE LIMIT
142628025	FA00564874	3625/18	M	34	9	1	KWAZULU-NATAL	UMKHANYAKUDE	JOZINI	BETHESDA HOSPITAL	SEPSIS.	2018	2018-04-30 12:00:00	2018-05-03 08:05:00	URINE	0	NOBS	NOBS	NULL	NULL	NULL	NULL
24815031	CG01952086	851029	F	28	9	9	KWAZULU-NATAL	ETHEKWINI METRO	ETHEKWINI	RK KHAN HOSPITAL	OBSERVATION FOR SUSPECTED DISEASE OR CONDITION, UNSPECIFIED	2014	1799-12-31	2014-08-08 11:31:00	URINE	0	NOBS	NOBS	NULL	NULL	NULL	NULL
108383620	BB00443590	830607	F	32	3	23	KWAZULU-NATAL	UTHUNGULU	UMHLATHUZE	LOWER UMFOLOZI WAR MEMORIAL HOSPITAL	FREETEXT DIAGNOSIS: NONE	2015	2015-09-30	2015-10-02 09:18:00	URINE	NULL	NOBS	NOBS	NULL	NULL	NULL	LOWER THAN DETECTABLE LIMIT
21998351	IF00967586	1148325DL	M	50	4	8	GAUTENG	WEST RAND	MOGALE CITY	LERATONG HOSPITAL	RENAL FAILURE	2015	1799-12-31	2015-10-25 09:25:00	URINE	NULL	NOBS	NOBS	NULL	NULL	NULL	848.000000000000000000
10394499	OO00158695	VT2700150912	M	44	7	21	LIMPOPO	WATERBERG	MOGALAKWENA	VOORTREKKER HOSPITAL	NO CLINICAL HISTORY SUPPLIED.	2015	1799-12-31	2015-02-17 09:39:00	URINE	NULL	NOBS	NOBS	NULL	NULL	NULL	LOWER THAN DETECTABLE LIMIT
5258924	HN01547999	GT00665884	F	48	4	12	GAUTENG	CITY OF JOHANNESBURG METRO	JOHANNESBURG F	CHARLOTTE MAXEKE HOSPITAL	CACX IN 2009	2017	2017-06-06 14:00:00	2017-06-07 15:42:00	URINE	NULL	NOBS	NOBS	NULL	NULL	NULL	LOWER THAN DETECTABLE LIMIT
10354094	RH01267972	2896234	M	47	1	19	GAUTENG	CITY OF TSHWANE METRO	TSHWANE 3 HEALTH SUB-DISTRICT	KALAFONG HOSPITAL	OBSERVATION FOR SUSPECTED DISEASE OR CONDITION, UNSPECIFIED	2018	1799-12-31	2018-08-28 12:26:00	URINE	NULL	NOBS	NOBS	NULL	NULL	NULL	LOWER THAN DETECTABLE LIMIT
127896234	IL01210555	3939892	F	34	0	13	GAUTENG	EKURHULENI METRO	EKURHULENI NORTH 1	TEMBISA HOSPITAL	NCH	2016	2016-12-14 08:45:00	2016-12-15 00:53:00	URINE	NULL	NOBS	NOBS	NULL	NULL	NULL	NULL
34757562	HN01143477	102626	F	28	4	0	GAUTENG	CITY OF JOHANNESBURG METRO	JOHANNESBURG F	HILLBROW CHC-A	NCH	2016	2016-10-24 11:13:00	2016-10-27 16:27:00	MIDSTREAM URINE	NULL	NOBS	NOBS	NULL	NULL	NULL	NULL
2000686	CG02128684	870112	F	27	10	22	KWAZULU-NATAL	ETHEKWINI METRO	ETHEKWINI	RK KHAN HOSPITAL	HAEMATURA	2014	2014-12-03	2014-12-04 11:26:00	URINE	0	NOBS	NOBS	NULL	NULL	NULL	LOWER THAN DETECTABLE LIMIT
127934311	BE02631111	970630	F	19	6	12	KWAZULU-NATAL	ETHEKWINI METRO	ETHEKWINI	MAHATMA GANDHI HOSPITAL	FREETEXT DIAGNOSIS: UTI	2017	2017-01-12	2017-01-12 16:48:00	URINE	3	OBS	OBS	NULL	NULL	NULL	LOWER THAN DETECTABLE LIMIT
800336	CA01321334	CAAD00274478	F	44	10	25	KWAZULU-NATAL	ETHEKWINI METRO	ETHEKWINI	ADDINGTON HOSPITAL	OBSERVATION FOR SUSPECTED DISEASE OR CONDITION, UNSPECIFIED	2014	2014-04-03 10:23:00	2014-04-03 14:12:00	URINE	NULL	NOBS	NOBS	NULL	NULL	NULL	LOWER THAN DETECTABLE LIMIT
9505897	PC00036409	02/14	F	21	4	30	MPUMALANGA	NKANGALA	VICTOR KHANYE	DELMAS MUNICIPAL CLINIC	UTI	2014	2014-03-27 12:00:00	2014-03-30 18:13:00	URINE	NULL	NOBS	NOBS	NULL	NULL	NULL	LOWER THAN DETECTABLE LIMIT
115130963	CI00438184	58961	F	26	10	22	KWAZULU-NATAL	UGU	UMUZIWABANTU	ST ANDREWS HOSPITAL	OBSERVATION FOR SUSPECTED DISEASE OR CONDITION, UNSPECIFIED	2016	2016-05-31 12:00:00	2016-05-31 19:48:00	URINE	1	NOBS	NOBS	NULL	NULL	NULL	LOWER THAN DETECTABLE LIMIT
732442	UB00665307	25714338	F	34	8	19	EASTERN CAPE	NELSON MANDELA BAY METRO	NELSON MANDELA BAY	DORA NGINZA HOSPITAL	OBSERVATION FOR SUSPECTED DISEASE OR CONDITION, UNSPECIFIED	2017	1799-12-31	2017-10-02 10:35:00	URINE	3	NOBS	NOBS	NULL	NULL	NULL	LOWER THAN DETECTABLE LIMIT
114397245	WF00156348	UNKNOWN	F	19	2	15	EASTERN CAPE	AMATHOLE	MBHASHE	MADWALENI HOSPITAL	NCD	2017	2017-08-15 15:30:00	2017-08-17 10:46:00	URINE	NULL	OBS	OBS	NULL	NULL	NULL	<20
1304705	CJ00472644	26194/15	F	33	10	16	KWAZULU-NATAL	ETHEKWINI METRO	ETHEKWINI	WENTWORTH HOSPITAL	FREETEXT DIAGNOSIS:	2015	2015-08-04	2015-08-05 12:10:00	URINE	NULL	NOBS	NOBS	NULL	NULL	NULL	LOWER THAN DETECTABLE LIMIT
94237177	CA02071143	CAAD00338507	F	29	0	25	KWAZULU-NATAL	ETHEKWINI METRO	ETHEKWINI	ADDINGTON HOSPITAL	WHICH ANTIBIOTICS IS THE PATIENT ON? : NO : TYPE OF URINE EARLY MORNING : CLINICAL INDICATIONS: : ?B	2016	2016-09-20 12:54:00	2016-09-20 14:54:00	URINE	0	NOBS	NOBS	NULL	NULL	NULL	25842
87306245	PK00787166	14/24529	F	56	7	13	MPUMALANGA	EHLANZENI	MBOMBELA	ROB FERREIRA HOSPITAL	OBSERVATION FOR SUSPECTED DISEASE OR CONDITION, UNSPECIFIED	2014	2014-06-30	2014-07-01 17:08:00	URINE	NULL	NOBS	NOBS	NULL	NULL	NULL	38
1178763	BE01914034	672663	M	46	11	23	KWAZULU-NATAL	ETHEKWINI METRO	ETHEKWINI	MAHATMA GANDHI HOSPITAL	NO CLINICAL HISTORY SUPPLIED.	2015	2015-05-07 12:30:00	2015-05-09 14:12:00	MIDSTREAM URINE	2	NOBS	NOBS	NULL	NULL	NULL	<40
106679707	XG00292183	150871986	M	35	3	27	WESTERN CAPE	CITY OF CAPE TOWN METRO	KHAYELITSHA SUB-DISTRICT	KHAYELITSHA HOSPITAL WC KHA	OBSERVATION FOR SUSPECTED DISEASE OR CONDITION, UNSPECIFIED	2017	1799-12-31	2017-07-04 09:08:00	URINE	NULL	NOBS	NOBS	NULL	NULL	NULL	LOWER THAN DETECTABLE LIMIT
133985452	OV00045278	LP3400052290	M	38	0	9	LIMPOPO	WATERBERG	LEPHALALE	WITPOORT HOSPITAL	OBSERVATION FOR SUSPECTED DISEASE OR CONDITION, UNSPECIFIED	2017	2017-06-30 13:30:00	2017-06-30 23:42:00	URINE	NULL	OBS	OBS	NULL	NULL	NULL	NULL
3064863	HG02647136	GT09466498	M	21	10	22	GAUTENG	CITY OF JOHANNESBURG METRO	JOHANNESBURG D	CHRIS HANI BARAGWANATH HOSPITAL	OBSERVATION FOR SUSPECTED DISEASE OR CONDITION, UNSPECIFIED	2015	2015-09-11	2015-09-14 09:08:00	URINE	0	NOBS	NOBS	NULL	NULL	NULL	<20
103589703	CE02283138	2659/15	M	21	99999	99999	KWAZULU-NATAL	ETHEKWINI METRO	ETHEKWINI	PRINCE MSHIYENI HOSPITAL	MASSIVE	2015	2015-02-09	2015-02-09 14:00:00	URINE	0	NOBS	NOBS	NULL	NULL	NULL	NULL
115625315	OB00251031	UNKNOWN	M	30	0	4	LIMPOPO	GREATER SEKHUKHUNE	GREATER TUBATSE	DILOKONG GATEWAY CLINIC	FREETEXT DIAGNOSIS: DNS	2016	2016-01-05 08:45:00	2016-01-06 07:35:00	U	NULL	NOBS	NOBS	NULL	NULL	NULL	LOWER THAN DETECTABLE LIMIT
106663288	PA00173747	4570/13	M	49	1	6	MPUMALANGA	EHLANZENI	UMJINDI	BARBERTON HOSPITAL	OBSERVATION FOR SUSPECTED DISEASE OR CONDITION, UNSPECIFIED	2016	2016-10-10 15:05:00	2016-10-12 15:56:00	URINE	NULL	NOBS	NOBS	NULL	NULL	NULL	LOWER THAN DETECTABLE LIMIT
125966001	BB00576116	574996	F	19	9	26	KWAZULU-NATAL	UTHUNGULU	UMHLATHUZE	LOWER UMFOLOZI WAR MEMORIAL HOSPITAL	FREETEXT DIAGNOSIS: NONE	2016	2016-10-31	2016-11-02 09:33:00	URINE	0	NOBS	NOBS	NULL	NULL	NULL	LOWER THAN DETECTABLE LIMIT
117655956	FA00440501	2386/16	F	69	2	16	KWAZULU-NATAL	UMKHANYAKUDE	JOZINI	BETHESDA HOSPITAL	?UTI	2016	2016-02-22	2016-02-23 12:40:00	URINE	NULL	NOBS	NOBS	NULL	NULL	NULL	LOWER THAN DETECTABLE LIMIT
7079775	ID00398646	100375	M	42	6	8	GAUTENG	EKURHULENI METRO	EKURHULENI SOUTH 1	BERTHA GXOWA HOSPITAL	OBSERVATION FOR SUSPECTED DISEASE OR CONDITION, UNSPECIFIED	2017	2017-09-18 14:45:00	2017-09-19 01:03:00	URINE	1	NOBS	NOBS	NULL	NULL	NULL	45
98433603	BH01388321	A357/14	M	40	4	1	KWAZULU-NATAL	ILEMBE	KWADUKUZA	BALLITO CLINIC	HAEMATURIA.	2015	2015-09-04	2015-09-04 15:51:00	URINE	2	NOBS	NOBS	NULL	NULL	NULL	<20
1439953	LH00413463	750605	M	42	6	22	GAUTENG	CITY OF JOHANNESBURG METRO	CITY OF JOHANNESBURG	ZOLA GATEWAY CLINIC-A	OBSERVATION FOR SUSPECTED DISEASE OR CONDITION, UNSPECIFIED	2017	2017-12-27 10:35:00	2017-12-30 08:31:00	URINE	OBS	NOBS	NOBS	NULL	NULL	NULL	LOWER THAN DETECTABLE LIMIT
47434808	RI00051338	478390	F	24	10	21	GAUTENG	CITY OF TSHWANE METRO	TSHWANE 3 HEALTH SUB-DISTRICT	PRETORIA WEST HOSPITAL	PREGNANT	2014	2014-12-01 10:50:00	2014-12-03 14:29:00	URINE	NULL	NOBS	NOBS	NULL	NULL	NULL	LOWER THAN DETECTABLE LIMIT
110290474	CI00367598	54641	F	0	0	1	KWAZULU-NATAL	UGU	UMUZIWABANTU	ST ANDREWS HOSPITAL	OBSERVATION FOR SUSPECTED DISEASE OR CONDITION, UNSPECIFIED	2015	2015-07-29	2015-07-29 18:12:00	URINE	NULL	NOBS	NOBS	NULL	NULL	NULL	NULL
103499396	WL00019004	UNKNOWN	F	22	1	14	EASTERN CAPE	O R TAMBO	NYANDENI	ISILIMELA HOSPITAL	NCH	2017	2017-06-27 14:45:00	2017-06-30 14:00:00	URINE	NULL	OBSNV	OBS	NULL	NULL	NULL	NULL
18757549	UF01350921	UF23258056	F	36	4	11	EASTERN CAPE	NELSON MANDELA BAY METRO	NELSON MANDELA BAY	LIVINGSTONE HOSPITAL	# ? UTI	2017	2017-11-26 15:30:00	2017-11-28 11:03:00	URINE	3	NOBS	NOBS	NULL	NULL	NULL	LOWER THAN DETECTABLE LIMIT
9720924	NP00462179	TS0300262436	M	42	2	11	LIMPOPO	VHEMBE	THULAMELA	TSHILIDZINI HOSPITAL	OBSERVATION FOR SUSPECTED DISEASE OR CONDITION, UNSPECIFIED	2016	1799-12-31	2016-08-22 09:47:00	NULL	NULL	NULL	NOBS	N	N	NULL	<100
21876977	MG03063011	3129	M	39	10	19	GAUTENG	CITY OF TSHWANE METRO	TSHWANE 6 HEALTH SUB-DISTRICT	NELLMAPIUS CLINIC	NO CLINICAL HISTORY SUPPLIED.	2018	2018-02-08	2018-02-15 12:54:00	URINE	NULL	NOBS	NOBS	NULL	NULL	NULL	728689
85725007	PK02076623	2042/17	M	28	3	23	MPUMALANGA	EHLANZENI	UMJINDI	KAAPMUIDEN CLINIC	OBSERVATION FOR SUSPECTED DISEASE OR CONDITION, UNSPECIFIED	2017	2017-12-04 10:00:00	2017-12-05 02:33:00	URINE	NULL	NOBS	NOBS	NULL	NULL	NULL	LOWER THAN DETECTABLE LIMIT
16948240	TD02569034	11071578	F	24	8	26	EASTERN CAPE	BUFFALO CITY METRO	EAST LONDON	FRERE HOSPITAL	FREETEXT DIAGNOSIS:	2018	2018-06-14 12:00:00	2018-06-15 15:41:00	URINE	1	OBS	OBS	NULL	NULL	NULL	LOWER THAN DETECTABLE LIMIT
89602121	PK01433449	UNKNOWN	M	1	10	6	MPUMALANGA	EHLANZENI	NKOMAZI	BLOCK C CLINIC	OBSERVATION FOR SUSPECTED DISEASE OR CONDITION, UNSPECIFIED	2016	2016-03-29 11:15:00	2016-03-31 16:40:00	URINE	NULL	OBS	OBS	NULL	NULL	NULL	NULL
3613483	LD00497794	260338FE	M	76	2	7	GAUTENG	CITY OF JOHANNESBURG METRO	JOHANNESBURG B	HELEN JOSEPH HOSPITAL	OBSERVATION FOR SUSPECTED DISEASE OR CONDITION, UNSPECIFIED	2014	2014-06-02	2014-06-02 16:33:00	URINE	1	NOBS	NOBS	NULL	NULL	NULL	NULL
90493744	MG03373322	GT63981449	F	42	10	4	GAUTENG	CITY OF TSHWANE METRO	TSHWANE 3 HEALTH SUB-DISTRICT	STEVE BIKO ACADEMIC HOSPITAL	NO CLINICAL HISTORY SUPPLIED.	2018	2018-08-05 10:50:00	2018-08-06 14:45:00	URINE	NULL	NOBS	NOBS	NULL	NULL	NULL	NULL
119620286	SA00830250	115778995	F	41	4	25	WESTERN CAPE	CITY OF CAPE TOWN METRO	WESTERN SUB-DISTRICT	GROOTE SCHUUR HOSPITAL WC GSH	URINE BILHARZIA MIDDAY MIDSTREAM	2016	2016-10-18	2016-10-19 10:24:00	URINE	NULL	NOBS	NOBS	NULL	NULL	NULL	NULL
32326777	FA00523051	2571/17	F	37	6	1	KWAZULU-NATAL	UMKHANYAKUDE	JOZINI	BETHESDA HOSPITAL	FREETEXT DIAGNOSIS:	2017	2017-08-11 10:45:00	2017-08-11 12:46:00	URINE	0	NOBS	NOBS	NULL	NULL	NULL	918
21363370	FE00448222	31376	F	30	6	8	KWAZULU-NATAL	UMKHANYAKUDE	UMHLABUYALINGANA	MSELENI HOSPITAL	FREETEXT DIAGNOSIS: ?	2015	2015-11-12 11:19:00	2015-11-13 12:39:00	URINE	3	NOBS	NOBS	NULL	NULL	NULL	<20
4978408	NQ00324501	UNKNOWN	M	33	0	17	LIMPOPO	MOPANI	GREATER TZANEEN	DAN CLINIC	OBSERVATION FOR SUSPECTED DISEASE OR CONDITION, UNSPECIFIED	2016	2016-05-04 07:00:00	2016-05-05 15:26:00	URINE	3	NOBS	NOBS	NULL	NULL	NULL	448000
142551799	RH01176543	2900713	M	30	0	16	GAUTENG	CITY OF TSHWANE METRO	TSHWANE 3 HEALTH SUB-DISTRICT	KALAFONG HOSPITAL	?BILHAZIA	2018	2018-03-17 17:42:00	2018-03-19 16:23:00	URINE	NULL	NOBS	NOBS	NULL	NULL	NULL	NULL
106995060	RC00570893	850418	F	30	0	3	GAUTENG	CITY OF TSHWANE METRO	TSHWANE 2 HEALTH SUB-DISTRICT	RAMOTSE CLINIC	OBSERVATION FOR SUSPECTED DISEASE OR CONDITION, UNSPECIFIED	2015	1799-12-31	2015-04-23 12:17:00	URINE	NULL	NOBS	NOBS	NULL	NULL	NULL	431
90515409	TC00263968	23799042	F	27	1	29	EASTERN CAPE	BUFFALO CITY METRO	BUFFALO CITY	CECILIA MAKIWANE HOSPITAL	OBSERVATION FOR SUSPECTED DISEASE OR CONDITION, UNSPECIFIED	2014	1799-12-31	2014-09-16 16:35:00	URINE	3	NOBS	NOBS	NULL	NULL	NULL	NULL
575633	CE03304744	67/17	F	25	11	21	KWAZULU-NATAL	ETHEKWINI METRO	ETHEKWINI	PRINCE MSHIYENI HOSPITAL	OBSERVATION FOR SUSPECTED DISEASE OR CONDITION, UNSPECIFIED	2017	2017-03-29 12:31:00	2017-03-30 16:10:00	URINE	1	NOBS	NOBS	NULL	NULL	NULL	LOWER THAN DETECTABLE LIMIT
13171849	CI00259336	45682	F	36	2	5	KWAZULU-NATAL	UGU	UMUZIWABANTU	ST ANDREWS HOSPITAL	OBSERVATION FOR SUSPECTED DISEASE OR CONDITION, UNSPECIFIED	2014	2014-04-25	2014-04-25 14:34:00	URINE	2	NOBS	NOBS	NULL	NULL	NULL	NULL
16068378	CI00347888	202789	F	23	11	18	KWAZULU-NATAL	UGU	UMUZIWABANTU	ST ANDREWS HOSPITAL	OBSERVATION FOR SUSPECTED DISEASE OR CONDITION, UNSPECIFIED	2015	2015-05-07	2015-05-07 12:39:00	URINE	1	NOBS	NOBS	NULL	NULL	NULL	LOWER THAN DETECTABLE LIMIT
6695418	NI00099764	45-1753	M	27	7	16	LIMPOPO	VHEMBE	MUSINA	MUSINA HOSPITAL	SCHISTOSOMIASIS, UNSPECIFIED	2014	2014-02-11 11:22:00	2014-02-11 12:18:00	URINE	1	NOBS	NOBS	NULL	NULL	NULL	NULL
111473656	RC00728600	8391	F	26	9	7	GAUTENG	CITY OF TSHWANE METRO	TSHWANE 2 HEALTH SUB-DISTRICT	ADELAIDE TAMBO CLINIC	OBSERVATION FOR SUSPECTED DISEASE OR CONDITION, UNSPECIFIED	2016	2016-01-20 15:20:00	2016-01-26 08:30:00	URINE	NULL	NOBS	NOBS	NULL	NULL	NULL	LOWER THAN DETECTABLE LIMIT
17860222	QD01018727	200671	M	46	2	19	NORTH WEST	DR KENNETH KAUNDA	TLOKWE CITY COUNCIL	POTCHEFSTROOM HOSPITAL	OBSERVATION FOR SUSPECTED DISEASE OR CONDITION, UNSPECIFIED	2017	2017-09-09 13:25:00	2017-09-11 15:37:00	URINE	NULL	NOBS	NOBS	NULL	NULL	NULL	83769
131410554	CA02287990	CAAD00247434	F	28	5	7	KWAZULU-NATAL	ETHEKWINI METRO	ETHEKWINI	ADDINGTON HOSPITAL	WHICH ANTIBIOTICS IS THE PATIENT ON? : NIL : WAS URINARY CATH INSERTED WITHIN THE LAST 7 DAYS? N : T	2017	2017-06-05 10:17:00	2017-06-05 15:06:00	URINE	NULL	NOBS	NOBS	NULL	NULL	NULL	LOWER THAN DETECTABLE LIMIT
147292841	SN01006349	25229980	F	22	8	16	EASTERN CAPE	O R TAMBO	KING SABATA DALINDYEBO	NELSON MANDELA ACADEMIC HOSP	NCD	2018	2018-10-17	2018-10-22 13:51:00	URINE	NULL	NOBS	NOBS	NULL	NULL	NULL	211000
20129252	PJ00524762	18/4206	F	36	0	7	MPUMALANGA	NKANGALA	EMAKHAZENI	HA GROVE HOSPITAL	OBSERVATION FOR SUSPECTED DISEASE OR CONDITION, UNSPECIFIED	2018	2018-08-13	2018-08-14 10:23:00	URINE	NULL	NOBS	NOBS	NULL	NULL	NULL	LOWER THAN DETECTABLE LIMIT
298830	BB00526643	564383	F	29	11	20	KWAZULU-NATAL	UTHUNGULU	UMHLATHUZE	LOWER UMFOLOZI WAR MEMORIAL HOSPITAL	FREETEXT DIAGNOSIS: RECURRENT UTI	2016	2016-06-01	2016-06-02 15:57:00	URINE	0	NOBS	NOBS	NULL	NULL	NULL	LOWER THAN DETECTABLE LIMIT
103438437	LD01529468	130688MA	M	28	1	20	GAUTENG	CITY OF JOHANNESBURG METRO	JOHANNESBURG B	HELEN JOSEPH HOSPITAL	OBSERVATION FOR SUSPECTED DISEASE OR CONDITION, UNSPECIFIED	2016	2016-08-03	2016-08-03 21:14:00	URINE	0	NOBS	NOBS	NULL	NULL	NULL	NULL
33596798	BB00373098	524313	F	40	6	12	KWAZULU-NATAL	UTHUNGULU	UMHLATHUZE	LOWER UMFOLOZI WAR MEMORIAL HOSPITAL	FREETEXT DIAGNOSIS: NONE	2015	2015-02-24 11:20:00	2015-02-27 10:57:00	URINE	NULL	NOBS	NOBS	NULL	NULL	NULL	LOWER THAN DETECTABLE LIMIT
1176631	CD01103326	UNKNOWN	F	34	4	10	KWAZULU-NATAL	UGU	RAY NKONYANA	SOUTHPORT CLINIC	UNSPECIFIED HAEMATURIA	2014	2014-11-04 13:00:00	2014-11-05 16:54:00	URINE	0	NOBS	NOBS	NULL	NULL	NULL	LOWER THAN DETECTABLE LIMIT
898484	CI00459360	12203	F	26	11	27	KWAZULU-NATAL	UGU	UMUZIWABANTU	ST ANDREWS HOSPITAL	OBSERVATION FOR SUSPECTED DISEASE OR CONDITION, UNSPECIFIED	2016	2016-08-31	2016-08-31 17:31:00	URINE	3	NOBS	NOBS	NULL	NULL	NULL	LOWER THAN DETECTABLE LIMIT
290102	PK02265086	15/14957	F	42	6	19	MPUMALANGA	EHLANZENI	MBOMBELA	ROB FERREIRA HOSPITAL	OBSERVATION FOR SUSPECTED DISEASE OR CONDITION, UNSPECIFIED	2018	2018-07-20 20:00:00	2018-07-22 17:16:00	URINE	NULL	NOBS	NOBS	NULL	NULL	NULL	NULL
27047688	BB00486823	531264	M	1	11	7	KWAZULU-NATAL	UTHUNGULU	UMHLATHUZE	LOWER UMFOLOZI WAR MEMORIAL HOSPITAL	NO CLINICAL HISTORY SUPPLIED.	2016	2016-02-08	2016-02-11 13:07:00	URINE	0	NOBS	NOBS	NULL	NULL	NULL	NULL
20929716	IF00716097	1115336TA	F	35	9	3	GAUTENG	WEST RAND	MOGALE CITY	LERATONG HOSPITAL	NCH	2015	2015-03-26	2015-04-01 13:47:00	URINE	NULL	NOBS	NOBS	NULL	NULL	NULL	LOWER THAN DETECTABLE LIMIT
115415328	MA01612907	GP39433063	M	40	0	25	GAUTENG	CITY OF TSHWANE METRO	TSHWANE 1 HEALTH SUB-DISTRICT	DR GEORGE MUKHARI HOSPITAL	RVD	2015	2015-12-26 14:09:00	2016-01-21 16:13:00	NULL	NULL	NULL	NOBS	P	N	NULL	LOWER THAN DETECTABLE LIMIT
130929396	HG04342908	GP09363710	M	51	1	23	GAUTENG	CITY OF JOHANNESBURG METRO	JOHANNESBURG D	CHRIS HANI BARAGWANATH HOSPITAL	NS	2017	2017-03-17	2017-03-20 16:21:00	CATHETER URINE	OBS	NOBS	NOBS	NULL	NULL	NULL	NULL
36494472	RH01294588	2920591	M	28	8	7	GAUTENG	CITY OF TSHWANE METRO	TSHWANE 3 HEALTH SUB-DISTRICT	KALAFONG HOSPITAL	OBSERVATION FOR SUSPECTED DISEASE OR CONDITION, UNSPECIFIED	2018	2018-10-11 09:00:00	2018-10-12 11:21:00	URINE	NULL	NOBS	NOBS	NULL	NULL	NULL	88154
128352607	PK01735642	16/4756	U	35	2	29	MPUMALANGA	EHLANZENI	THABA CHWEU	SABIE HOSPITAL	OBSERVATION FOR SUSPECTED DISEASE OR CONDITION, UNSPECIFIED	2016	2016-12-15	2016-12-18 22:44:00	URINE	NULL	NOBS	NOBS	NULL	NULL	NULL	LOWER THAN DETECTABLE LIMIT
109521365	VB00251733	UNKNOWN	F	30	7	28	EASTERN CAPE	O R TAMBO	INGQUZA HILL	HOLY CROSS HOSPITAL	NCD	2017	2017-09-01 16:20:00	2017-09-06 10:53:00	URINE	NULL	NOBS	NOBS	NULL	NULL	NULL	LOWER THAN DETECTABLE LIMIT
15262547	HG01878390	E11790427	F	35	8	29	GAUTENG	CITY OF JOHANNESBURG METRO	JOHANNESBURG D	MANDELA-SISULU CLINIC-A	NS	2015	2015-01-26 10:15:00	2015-01-27 16:34:00	URINE	0	NOBS	NOBS	NULL	NULL	NULL	LOWER THAN DETECTABLE LIMIT
114596818	GH00540277	980805	F	17	3	21	KWAZULU-NATAL	ZULULAND	ABAQULUSI	VRYHEID HOSPITAL	OBSERVATION FOR SUSPECTED DISEASE OR CONDITION, UNSPECIFIED	2015	2015-11-26	2015-11-27 10:55:00	URINE	2	NOBS	NOBS	NULL	NULL	NULL	NULL
126449208	KD01130166	32600025	M	20	4	27	NORTHERN CAPE	FRANCES BAARD	SOL PLAATJIE	ROBERT MANGALISO SOBUKWE HOSPITAL	NCD	2016	2016-10-31	2016-11-01 16:14:00	URINE	2	NOBS	NOBS	NULL	NULL	NULL	NULL
2601756	XC00053399	16370603	F	70	1	12	WESTERN CAPE	CITY OF CAPE TOWN METRO	MITCHELLS PLAIN SUB-DISTRICT	MITCHELLS PLAIN HOSPITAL WC MPH	NO CLINICAL DATA	2015	1799-12-31	2015-12-21 12:56:00	URINE	NULL	NOBS	NOBS	NULL	NULL	NULL	NULL
29935000	PK01883705	F11/728	F	29	6	9	MPUMALANGA	EHLANZENI	MBOMBELA	LUPHISI CLINIC	OBSERVATION FOR SUSPECTED DISEASE OR CONDITION, UNSPECIFIED	2017	2017-05-08 07:40:00	2017-05-09 15:53:00	URINE	NULL	NOBS	NOBS	NULL	NULL	NULL	LOWER THAN DETECTABLE LIMIT
108851832	CG02843728	581125	F	57	3	29	KWAZULU-NATAL	ETHEKWINI METRO	ETHEKWINI	RK KHAN HOSPITAL	OBSERVATION FOR SUSPECTED DISEASE OR CONDITION, UNSPECIFIED	2016	1799-12-31	2016-03-30 11:22:00	URINE	3	NOBS	NOBS	NULL	NULL	NULL	NULL
137397904	XG00324439	125610303	F	26	2	10	WESTERN CAPE	CITY OF CAPE TOWN METRO	KHAYELITSHA SUB-DISTRICT	MICHAEL MAPONGWANA CDC WC MMP	BILHAZIA	2017	2017-10-12	2017-10-18 12:22:00	URINE	NULL	NOBS	NOBS	NULL	NULL	NULL	NULL
89934615	QB00277996	910809	F	24	11	27	NORTH WEST	NGAKA MODIRI MOLEMA	RAMOTSHERE MOILOA	LEHURUTSHE HOSPITAL	OBSERVATION FOR SUSPECTED DISEASE OR CONDITION, UNSPECIFIED	2016	2016-08-05 12:00:00	2016-08-06 08:06:00	URINE	1	NOBS	NOBS	NULL	NULL	NULL	NULL
123930020	RH00844287	023080991	M	59	0	24	GAUTENG	CITY OF TSHWANE METRO	TSHWANE 3 HEALTH SUB-DISTRICT	KALAFONG HOSPITAL	OBSERVATION FOR SUSPECTED DISEASE OR CONDITION, UNSPECIFIED	2016	2016-08-16 10:30:00	2016-08-18 05:44:00	URINE	NULL	NOBS	NOBS	NULL	NULL	NULL	NULL
6229741	HG04616863	GT09528797	M	45	0	19	GAUTENG	CITY OF JOHANNESBURG METRO	JOHANNESBURG D	CHRIS HANI BARAGWANATH HOSPITAL	OBSERVATION FOR SUSPECTED DISEASE OR CONDITION, UNSPECIFIED	2017	2017-06-20	2017-06-20 15:51:00	URINE	0	NOBS	NOBS	NULL	NULL	NULL	4144
19387465	NQ00170546	UNKNOWN	M	46	11	27	LIMPOPO	MOPANI	GREATER TZANEEN	NKOWANKOWA HEALTH CENTRE	OBSERVATION FOR SUSPECTED DISEASE OR CONDITION, UNSPECIFIED	2014	2014-03-10 14:00:00	2014-03-12 05:32:00	URINE	0	NOBS	NOBS	NULL	NULL	NULL	LOWER THAN DETECTABLE LIMIT
119724082	PI00380659	101092	F	24	3	28	MPUMALANGA	EHLANZENI	BUSHBUCKRIDGE	THOKOZANE PHC CLINIC	OBSERVATION FOR SUSPECTED DISEASE OR CONDITION, UNSPECIFIED	2017	2017-02-07 12:00:00	2017-02-09 06:07:00	URINE	NULL	OBS	OBS	NULL	NULL	NULL	81
102513227	UB00351583	26757971	F	49	9	24	EASTERN CAPE	NELSON MANDELA BAY METRO	NELSON MANDELA BAY	DORA NGINZA HOSPITAL	OBSERVATION FOR SUSPECTED DISEASE OR CONDITION, UNSPECIFIED	2015	1799-12-31	2015-04-23 16:07:00	URINE	3	NOBS	NOBS	NULL	NULL	NULL	NULL
798036	BE02434623	3207	F	51	3	7	KWAZULU-NATAL	ETHEKWINI METRO	ETHEKWINI	PHOENIX CHC	OBSERVATION FOR SUSPECTED DISEASE OR CONDITION, UNSPECIFIED	2016	2016-07-27 09:00:00	2016-07-27 12:22:00	URINE	0	NOBS	NOBS	NULL	NULL	NULL	6322
271827	FE00447853	MS224	M	53	8	6	KWAZULU-NATAL	UMKHANYAKUDE	UMHLABUYALINGANA	MSELENI HOSPITAL	FREETEXT DIAGNOSIS: ART ROLL OUT	2015	2015-11-11	2015-11-12 10:40:00	URINE	0	NOBS	NOBS	NULL	NULL	NULL	LOWER THAN DETECTABLE LIMIT
10325460	FE00576002	109604	M	46	4	4	KWAZULU-NATAL	UMKHANYAKUDE	UMHLABUYALINGANA	MSELENI HOSPITAL	FREETEXT DIAGNOSIS: ?	2017	2017-07-10 15:00:00	2017-07-10 20:27:00	URINE	1	NOBS	NOBS	NULL	NULL	NULL	<20
121860765	CI00452929	60997	F	18	2	19	KWAZULU-NATAL	UGU	UMUZIWABANTU	ST ANDREWS HOSPITAL	OBSERVATION FOR SUSPECTED DISEASE OR CONDITION, UNSPECIFIED	2016	2016-08-04 09:30:00	2016-08-04 17:30:00	URINE	1	NOBS	NOBS	NULL	NULL	NULL	LOWER THAN DETECTABLE LIMIT
22912881	PK00863949	UNKNOWN	F	52	8	17	MPUMALANGA	EHLANZENI	MBOMBELA	SKUKUZA CLINIC	OBSERVATION FOR SUSPECTED DISEASE OR CONDITION, UNSPECIFIED	2014	2014-09-11 15:00:00	2014-09-12 08:22:00	URINE	NULL	NOBS	NOBS	NULL	NULL	NULL	NULL
39013837	PM00614211	18/6757	F	31	11	27	MPUMALANGA	EHLANZENI	NKOMAZI	SHONGWE HOSPITAL	OBSERVATION FOR SUSPECTED DISEASE OR CONDITION, UNSPECIFIED	2018	1799-12-31	2018-07-27 11:41:00	NULL	NULL	NULL	NOBS	N	N	NULL	LOWER THAN DETECTABLE LIMIT
180654	BE01423624	780816	F	35	5	14	KWAZULU-NATAL	ETHEKWINI METRO	ETHEKWINI	MAHATMA GANDHI HOSPITAL	FREETEXT DIAGNOSIS: UTI IN PREG	2014	2014-01-30	2014-02-01 12:59:00	MIDSTREAM URINE	0	NOBS	NOBS	NULL	NULL	NULL	LOWER THAN DETECTABLE LIMIT
115203171	BB00582159	577596	F	31	10	25	KWAZULU-NATAL	UTHUNGULU	UMHLATHUZE	LOWER UMFOLOZI WAR MEMORIAL HOSPITAL	FREETEXT DIAGNOSIS: NONE	2016	2016-11-18 12:05:00	2016-11-24 09:52:00	URINE	0	NOBS	NOBS	NULL	NULL	NULL	3040
105641173	WB00139642	UNKNOWN	M	14	99999	99999	EASTERN CAPE	AMATHOLE	MNQUMA	BUTTERWORTH HOSPITAL	OBSERVATION FOR SUSPECTED DISEASE OR CONDITION, UNSPECIFIED	2015	2015-03-17 14:55:00	2015-03-23 16:15:00	URINE	0	NOBS	NOBS	NULL	NULL	NULL	NULL
36723061	CH00714246	11-11-09	M	5	5	19	KWAZULU-NATAL	UGU	UMDONI	G J CROOKES HOSPITAL	FECAL INCONTINENCE	2017	2017-04-28 10:40:00	2017-04-28 17:25:00	URINE	1	NOBS	NOBS	NULL	NULL	NULL	NULL
9605127	UF00503231	23065915	F	48	10	1	EASTERN CAPE	NELSON MANDELA BAY METRO	NELSON MANDELA BAY	LIVINGSTONE HOSPITAL	FREETEXT DIAGNOSIS: SEPSIS	2014	1799-12-31	2014-10-02 14:42:00	URINE	NULL	NOBS	NOBS	NULL	NULL	NULL	NULL
23084945	DG00935728	0215380	M	64	0	9	KWAZULU-NATAL	UTHUKELA	EMNAMBITHI-LADYSMITH	LADYSMITH HOSPITAL	NO CLINICAL HISTORY SUPPLIED.	2015	2015-11-19	2015-11-21 18:09:00	URINE	0	NOBS	NOBS	NULL	NULL	NULL	LOWER THAN DETECTABLE LIMIT
29393123	GD00220335	100/14	M	19	10	5	KWAZULU-NATAL	ZULULAND	UPHONGOLO	ALTONA CLINIC	HAEMATURIA.	2014	2014-01-10 07:49:00	2014-01-13 12:59:00	URINE	0	NOBS	NOBS	NULL	NULL	NULL	76
316564	FA00343069	10098/14	F	34	1	17	KWAZULU-NATAL	UMKHANYAKUDE	JOZINI	BETHESDA HOSPITAL	NULL	2014	2014-12-16	2014-12-17 12:56:00	URINE	1	NOBS	NOBS	NULL	NULL	NULL	LOWER THAN DETECTABLE LIMIT
127937687	DC00358297	970424	M	19	7	28	KWAZULU-NATAL	UMZINYATHI	ENDUMENI	SIPHIMPILO CLINIC	FREETEXT DIAGNOSIS: HAEMATOBIUM	2016	2016-12-22 11:30:00	2016-12-22 23:41:00	URINE	0	NULL	NOBS	NULL	NULL	NULL	NULL
7964405	BH02213147	940929	M	23	10	17	KWAZULU-NATAL	ILEMBE	KWADUKUZA	STANGER HOSPITAL	NO CLINICAL HISTORY SUPPLIED.	2018	2018-08-16	2018-08-17 10:46:00	URINE	2	OBS	OBS	NULL	NULL	NULL	LOWER THAN DETECTABLE LIMIT
658046	BG00642457	3450/16	M	41	2	24	KWAZULU-NATAL	ETHEKWINI METRO	ETHEKWINI	OAKFORD CLINIC	NO CLINICAL HISTORY SUPPLIED.	2016	2016-12-13	2016-12-16 10:57:00	URINE	0	NOBS	NOBS	NULL	NULL	NULL	LOWER THAN DETECTABLE LIMIT
32419005	ND00321483	LP0600158528	M	41	1	4	LIMPOPO	MOPANI	GREATER GIYANI	NKHENSANI HOSPITAL	OBSERVATION FOR SUSPECTED DISEASE OR CONDITION, UNSPECIFIED	2017	2017-02-06 14:26:00	2017-02-06 15:17:00	URINE	3	OBS	OBS	NULL	NULL	NULL	<100
108314019	LD01063136	110979SI	F	35	11	15	GAUTENG	CITY OF JOHANNESBURG METRO	JOHANNESBURG B	RAHIMA MOOSA HOSPITAL	OBSERVATION FOR SUSPECTED DISEASE OR CONDITION, UNSPECIFIED	2015	2015-08-26	2015-08-26 04:58:00	URINE	NULL	NOBS	NOBS	NULL	NULL	NULL	LOWER THAN DETECTABLE LIMIT
24139799	WG00147170	UNKNOWN	F	29	8	8	EASTERN CAPE	O R TAMBO	NYANDENI	MANTUSINI CLINIC	FREETEXT DIAGNOSIS: URTI	2016	2016-01-28 14:31:00	2016-01-30 10:14:00	URINE	NULL	OBS	OBS	NULL	NULL	NULL	325.000000000000000000
17180069	BH02007430	820310	M	35	8	10	KWAZULU-NATAL	ILEMBE	MANDENI	SUNDUMBILI CHC	NO CLINICAL HISTORY SUPPLIED.	2017	2017-11-20	2017-11-21 10:13:00	URINE	0	NOBS	NOBS	NULL	NULL	NULL	LOWER THAN DETECTABLE LIMIT
27819397	PK01232370	15/34173	F	64	1	8	MPUMALANGA	EHLANZENI	MBOMBELA	ROB FERREIRA HOSPITAL	OBSERVATION FOR SUSPECTED DISEASE OR CONDITION, UNSPECIFIED	2015	2015-09-15	2015-09-17 12:52:00	URINE	NULL	NOBS	NOBS	NULL	NULL	NULL	8370
119667190	PS00821007	225/16	M	41	11	21	MPUMALANGA	NKANGALA	EMALAHLENI	KLIPFONTEIN CLINIC [WITBANK]	OBSERVATION FOR SUSPECTED DISEASE OR CONDITION, UNSPECIFIED	2017	2017-05-26 12:10:00	2017-05-27 09:36:00	URINE	NULL	NOBS	NOBS	NULL	NULL	NULL	LOWER THAN DETECTABLE LIMIT
101410860	BH01593797	801003	M	35	7	30	KWAZULU-NATAL	ILEMBE	KWADUKUZA	STANGER HOSPITAL	OBSERVATION FOR SUSPECTED DISEASE OR CONDITION, UNSPECIFIED	2016	2016-06-02	2016-06-03 09:40:00	URINE	0	NOBS	NOBS	NULL	NULL	NULL	<20
28511339	CI00469958	61846	F	31	4	0	KWAZULU-NATAL	UGU	UMUZIWABANTU	ST ANDREWS HOSPITAL	OBSERVATION FOR SUSPECTED DISEASE OR CONDITION, UNSPECIFIED	2016	2016-10-11 10:55:00	2016-10-11 15:54:00	URINE	0	NOBS	NOBS	NULL	NULL	NULL	LOWER THAN DETECTABLE LIMIT
110867646	BE03469229	9302	M	34	11	11	KWAZULU-NATAL	ETHEKWINI METRO	ETHEKWINI	PHOENIX CHC	NO CLINICAL HISTORY SUPPLIED.	2018	1799-12-31	2018-11-23 10:45:00	URINE	1	NOBS	NOBS	NULL	NULL	NULL	<150
127150183	PK01693362	16/40541	M	70	0	8	MPUMALANGA	EHLANZENI	MBOMBELA	ROB FERREIRA HOSPITAL	OBSERVATION FOR SUSPECTED DISEASE OR CONDITION, UNSPECIFIED	2016	2016-11-09 14:05:00	2016-11-10 15:18:00	URINE	NULL	NOBS	NOBS	NULL	NULL	NULL	NULL
25776047	MG01107649	13960	M	38	6	19	GAUTENG	CITY OF TSHWANE METRO	TSHWANE 3 HEALTH SUB-DISTRICT	TSHWANE DISTRICT HOSPITAL	RESP TB UNSPEC WITHOUT MENTION OF BACT OR HIST CONFIRM	2014	2014-10-29 11:30:00	2014-10-30 14:18:00	URINE	NULL	NOBS	NOBS	NULL	NULL	NULL	LOWER THAN DETECTABLE LIMIT
12645485	EG00321218	211140136	M	30	9	14	KWAZULU-NATAL	HARRY GWALA	GREATER KOKSTAD	EBONGWENI MAXIMUM PRISON	FREETEXT DIAGNOSIS:	2017	2017-09-26 08:00:00	2017-09-27 12:43:00	URINE	1	NOBS	NOBS	NULL	NULL	NULL	LOWER THAN DETECTABLE LIMIT
35154398	PD00180155	VKP235/12	F	19	9	13	MPUMALANGA	GERT SIBANDE	ALBERT LUTHULI	VLAKPLAAS CLINIC [ELUKWATINI]	OBSERVATION FOR SUSPECTED DISEASE OR CONDITION, UNSPECIFIED	2014	2014-07-13 16:41:00	2014-07-15 17:31:00	URINE	NULL	NOBS	NOBS	NULL	NULL	NULL	<50
9202247	CI00330460	47769	M	1	0	10	KWAZULU-NATAL	UGU	UMUZIWABANTU	ST ANDREWS HOSPITAL	OBSERVATION FOR SUSPECTED DISEASE OR CONDITION, UNSPECIFIED	2015	2015-02-24	2015-02-24 18:38:00	URINE	1	NOBS	NOBS	NULL	NULL	NULL	NULL
143711148	UF01544388	UF27786029	M	69	1	14	EASTERN CAPE	NELSON MANDELA BAY METRO	NELSON MANDELA BAY	LIVINGSTONE HOSPITAL	OBSERVATION FOR SUSPECTED DISEASE OR CONDITION, UNSPECIFIED	2018	1799-12-31	2018-07-26 11:18:00	URINE	3	NOBS	NOBS	NULL	NULL	NULL	NULL
111024855	BB00432271	531786	F	21	11	18	KWAZULU-NATAL	UTHUNGULU	UMHLATHUZE	LOWER UMFOLOZI WAR MEMORIAL HOSPITAL	FREETEXT DIAGNOSIS: NONE	2015	2015-08-27	2015-08-29 16:54:00	URINE	3	OBS	OBS	NULL	NULL	NULL	NULL
19166362	BE01676230	1987/01/25	F	27	7	25	KWAZULU-NATAL	ETHEKWINI METRO	ETHEKWINI	MAHATMA GANDHI HOSPITAL	FREETEXT DIAGNOSIS: 27YR P2G3 26/40. ? UTI/HAEMATURIA	2014	2014-09-19	2014-09-21 11:21:00	MIDSTREAM URINE	0	NOBS	NOBS	NULL	NULL	NULL	LOWER THAN DETECTABLE LIMIT
125362863	BB00589362	579047	F	0	6	28	KWAZULU-NATAL	UTHUNGULU	UMHLATHUZE	LOWER UMFOLOZI WAR MEMORIAL HOSPITAL	FREETEXT DIAGNOSIS: UT1	2016	2016-12-14	2016-12-16 15:05:00	URINE	0	NOBS	NOBS	NULL	NULL	NULL	NULL
21491140	CI00497240	65214	F	32	6	23	KWAZULU-NATAL	UGU	UMUZIWABANTU	ST ANDREWS HOSPITAL	OBSERVATION FOR SUSPECTED DISEASE OR CONDITION, UNSPECIFIED	2017	2017-02-07 10:00:00	2017-02-07 14:56:00	URINE	1	NOBS	NOBS	NULL	NULL	NULL	LOWER THAN DETECTABLE LIMIT
8639004	DG01178411	ABES3929R	M	58	2	27	KWAZULU-NATAL	UTHUKELA	EMNAMBITHI-LADYSMITH	ST CHAD'S CHC	BILHAZIA	2017	2017-04-06	2017-04-09 23:58:00	URINE	3	NOBS	NOBS	NULL	NULL	NULL	126
20933983	RJ00783533	750322	M	40	10	25	NORTH WEST	BOJANALA PLATINUM	RUSTENBURG LOCAL MUNICIPALITY	THEKWANE PHC CLINIC	OBSERVATION FOR SUSPECTED DISEASE OR CONDITION, UNSPECIFIED	2016	2016-02-16 08:15:00	2016-02-17 09:27:00	URINE	NULL	NOBS	NOBS	NULL	NULL	NULL	LOWER THAN DETECTABLE LIMIT
8383919	PK00733090	11/37304	F	29	4	15	MPUMALANGA	EHLANZENI	MBOMBELA	ROB FERREIRA HOSPITAL	OBSERVATION FOR SUSPECTED DISEASE OR CONDITION, UNSPECIFIED	2014	2014-05-08	2014-05-10 12:32:00	URINE	NULL	NOBS	NOBS	NULL	NULL	NULL	LOWER THAN DETECTABLE LIMIT
18027551	PK01009369	2865	F	19	3	5	MPUMALANGA	EHLANZENI	MBOMBELA	HAZYVIEW FIXED CLINIC	OBSERVATION FOR SUSPECTED DISEASE OR CONDITION, UNSPECIFIED	2015	2005-10-21	2015-02-16 12:07:00	URINE	NULL	OBS	OBS	NULL	NULL	NULL	LOWER THAN DETECTABLE LIMIT
100622077	EC01798271	520703	M	62	7	10	KWAZULU-NATAL	UMGUNGUNDLOVU	THE MSUNDUZI	EDENDALE HOSPITAL	OBSERVATION FOR SUSPECTED DISEASE OR CONDITION, UNSPECIFIED	2015	2015-02-13	2015-02-17 11:47:00	URINE	0	NULL	NOBS	NULL	NULL	NULL	LOWER THAN DETECTABLE LIMIT
100754589	PO00280963	14/34177	M	33	11	6	MPUMALANGA	EHLANZENI	MBOMBELA	THEMBA HOSPITAL	NO CLINICAL HISTORY SUPPLIED.	2014	2014-11-11 17:30:00	2014-11-14 09:20:00	URINE	NULL	NOBS	NOBS	NULL	NULL	NULL	NULL
115520768	NQ00489007	LP1900101350	M	42	5	14	LIMPOPO	MOPANI	GREATER TZANEEN	VAN VELDEN HOSPITAL	OBSERVATION FOR SUSPECTED DISEASE OR CONDITION, UNSPECIFIED	2018	2018-06-21 10:25:00	2018-06-21 18:48:00	URINE	1	NOBS	NOBS	NULL	NULL	NULL	LOWER THAN DETECTABLE LIMIT
112894495	BC01438818	BCKG00209217	M	32	7	14	KWAZULU-NATAL	ETHEKWINI METRO	ETHEKWINI	KING DINUZULU HOSPITAL	WHICH ANTIBIOTICS IS THE PATIENT ON? : AUG : WAS URINARY CATH INSERTED WITHIN THE LAST 7 DAYS? N : T	2018	2018-06-29 10:33:00	2018-06-29 15:34:00	URINE	2	NOBS	NOBS	NULL	NULL	NULL	LOWER THAN DETECTABLE LIMIT
7868306	CI00264200	46318-14	F	40	4	19	KWAZULU-NATAL	UGU	UMUZIWABANTU	ST ANDREWS HOSPITAL	OBSERVATION FOR SUSPECTED DISEASE OR CONDITION, UNSPECIFIED	2014	2014-05-21	2014-05-21 12:36:00	URINE	1	NOBS	NOBS	NULL	NULL	NULL	LOWER THAN DETECTABLE LIMIT
43717789	BB00379237	518174	F	22	9	15	KWAZULU-NATAL	UTHUNGULU	UMHLATHUZE	LOWER UMFOLOZI WAR MEMORIAL HOSPITAL	FREETEXT DIAGNOSIS: NONE	2015	2015-03-16 13:00:00	2015-03-19 14:34:00	URINE	1	NOBS	NOBS	NULL	NULL	NULL	LOWER THAN DETECTABLE LIMIT
11014013	WK00305621	UNKNOWN	M	7	8	16	EASTERN CAPE	AMATHOLE	MBHASHE	MPAME CLINIC	OBSERVATION FOR SUSPECTED DISEASE OR CONDITION, UNSPECIFIED	2018	2018-08-16 11:00:00	2018-08-21 16:28:00	URINE	3	OBSNV	OBS	NULL	NULL	NULL	NULL
40685013	NB00188015	UNKNOWN	M	11	8	16	LIMPOPO	VHEMBE	THULAMELA	VHUFULWI TSHITEREKE CLINIC	NCD	2014	2014-02-12 13:00:00	2014-02-13 11:24:00	URINE	3	OBS	OBS	NULL	NULL	NULL	LOWER THAN DETECTABLE LIMIT
89308621	CI00287575	48380	F	23	11	28	KWAZULU-NATAL	UGU	UMUZIWABANTU	ST ANDREWS HOSPITAL	OBSERVATION FOR SUSPECTED DISEASE OR CONDITION, UNSPECIFIED	2014	2014-08-29	2014-08-29 18:28:00	URINE	1	NOBS	NOBS	NULL	NULL	NULL	<20
42086815	PK01046421	202/12 791113	F	35	4	5	MPUMALANGA	EHLANZENI	UMJINDI	BARBERTON CLINIC	OBSERVATION FOR SUSPECTED DISEASE OR CONDITION, UNSPECIFIED	2015	2015-03-18 14:30:00	2015-03-20 09:29:00	URINE	NULL	NOBS	NOBS	NULL	NULL	NULL	LOWER THAN DETECTABLE LIMIT
59649933	CA01441240	CAAD00293937	F	27	7	30	KWAZULU-NATAL	ETHEKWINI METRO	ETHEKWINI	ADDINGTON HOSPITAL	CLINICAL INDICATIONS: : PREGNANT	2014	2014-08-28 12:31:00	2014-08-28 15:43:00	URINE	NULL	OBS	OBS	NULL	NULL	NULL	LOWER THAN DETECTABLE LIMIT
117096332	BE02286186	110098	M	16	8	16	KWAZULU-NATAL	ETHEKWINI METRO	ETHEKWINI	MAHATMA GANDHI HOSPITAL	NO CLINICAL HISTORY SUPPLIED.	2016	2016-03-22	2016-03-22 18:32:00	MIDSTREAM URINE	0	NOBS	NOBS	NULL	NULL	NULL	NULL
122769786	DB00673083	4076/18	F	23	6	13	KWAZULU-NATAL	UMZINYATHI	MSINGA	CHURCH OF SCOTLAND HOSPITAL	UTI	2018	2018-11-05 11:40:00	2018-11-05 17:55:00	URINE	0	NOBS	NOBS	NULL	NULL	NULL	<20
43883481	XB00510275	140465766	F	24	5	6	WESTERN CAPE	GARDEN ROUTE	GEORGE	GEORGE HOSPITAL WC GRH	BILHARZIA?	2017	2017-11-18	2017-11-19 17:33:00	URINE	NULL	NOBS	NOBS	NULL	NULL	NULL	NULL
114266959	CA02186000	CAAD00454813	F	31	3	7	KWAZULU-NATAL	ETHEKWINI METRO	ETHEKWINI	ADDINGTON HOSPITAL	WHICH ANTIBIOTICS IS THE PATIENT ON? : NIL : WAS URINARY CATH INSERTED WITHIN THE LAST 7 DAYS? N : T	2017	2017-02-02 10:20:00	2017-02-02 12:44:00	URINE	NULL	NOBS	NOBS	NULL	NULL	NULL	NULL
115205778	NQ00355773	UNKNOWN	M	59	9	23	LIMPOPO	MOPANI	GREATER TZANEEN	DAN CLINIC	OBSERVATION FOR SUSPECTED DISEASE OR CONDITION, UNSPECIFIED	2016	2016-10-04 11:00:00	2016-10-05 05:08:00	URINE	NULL	NOBS	NOBS	NULL	NULL	NULL	LOWER THAN DETECTABLE LIMIT
41516298	PO00245022	14/17329	M	30	6	11	MPUMALANGA	EHLANZENI	MBOMBELA	THEMBA HOSPITAL	NO CLINICAL HISTORY SUPPLIED.	2014	2014-07-03 11:11:00	2014-07-07 12:16:00	URINE	NULL	NOBS	NOBS	NULL	NULL	NULL	NULL
1017524	BE02824601	7523	M	75	4	5	KWAZULU-NATAL	ETHEKWINI METRO	ETHEKWINI	PHOENIX CHC	NO CLINICAL HISTORY SUPPLIED.	2017	2017-06-12 11:25:00	2017-06-14 10:47:00	URINE	0	NOBS	NOBS	NULL	NULL	NULL	LOWER THAN DETECTABLE LIMIT
100455246	JE00427969	JEPM00104032	M	43	9	30	FREE STATE	MANGAUNG METRO	MANGAUNG	PELONOMI HOSPITAL	FREETEXT DIAGNOSIS: HAEMATURIA	2014	2014-11-02	2014-11-02 17:28:00	MIDSTREAM URINE	3	NOBS	NOBS	NULL	NULL	NULL	NULL
105175990	FE00579086	86029	M	2	6	8	KWAZULU-NATAL	UMKHANYAKUDE	UMHLABUYALINGANA	MSELENI HOSPITAL	NO CLINICAL HISTORY SUPPLIED.	2017	2017-07-25 15:20:00	2017-07-25 22:40:00	URINE	NULL	NOBS	NOBS	NULL	NULL	NULL	NULL
22361178	BB00325368	462506	F	20	11	26	KWAZULU-NATAL	UTHUNGULU	UMHLATHUZE	LOWER UMFOLOZI WAR MEMORIAL HOSPITAL	FREETEXT DIAGNOSIS: NONE	2014	2014-08-16	2014-08-19 15:18:00	URINE	NULL	NOBS	NOBS	NULL	NULL	NULL	NULL
105117585	OB00207102	LP2300104932	M	39	3	4	LIMPOPO	GREATER SEKHUKHUNE	GREATER TUBATSE	DILOKONG HOSPITAL	FREETEXT DIAGNOSIS: ?RVD	2015	2015-03-11 11:45:00	2015-03-11 13:24:00	URINE	0	NOBS	NOBS	NULL	NULL	NULL	NULL
113642250	LD01294500	100588TE	F	27	9	10	GAUTENG	CITY OF JOHANNESBURG METRO	JOHANNESBURG B	RAHIMA MOOSA HOSPITAL	OBSERVATION FOR SUSPECTED DISEASE OR CONDITION, UNSPECIFIED	2016	2016-02-20 00:13:00	2016-02-21 01:23:00	MIDSTREAM URINE	NULL	NOBS	NOBS	NULL	NULL	NULL	NULL
25347297	PA00094929	106/08	M	56	9	11	MPUMALANGA	EHLANZENI	UMJINDI	BARBERTON HOSPITAL	SCHISTOSOMIASIS [BILHARZIA].	2014	2014-07-31 12:33:00	2014-08-04 09:49:00	URINE	NULL	NOBS	NOBS	NULL	NULL	NULL	LOWER THAN DETECTABLE LIMIT
103114806	PP00192476	UNKNOWN	F	23	11	25	MPUMALANGA	EHLANZENI	BUSHBUCKRIDGE	BROOKLYN CLINIC	OBSERVATION FOR SUSPECTED DISEASE OR CONDITION, UNSPECIFIED	2015	2015-01-20 09:20:00	2015-01-23 16:08:00	URINE	NULL	NOBS	NOBS	NULL	NULL	NULL	121
132327993	XK00472310	162134167	M	26	5	13	WESTERN CAPE	WEST COAST	SWARTLAND	MALMESBURY CDC WC MAW	OBSERVATION FOR SUSPECTED DISEASE OR CONDITION, UNSPECIFIED	2017	2017-06-02 07:00:00	2017-06-03 13:30:00	URINE	NULL	NOBS	NOBS	NULL	NULL	NULL	LOWER THAN DETECTABLE LIMIT
112712692	BB00463670	770824	F	38	3	2	KWAZULU-NATAL	UTHUNGULU	UMHLATHUZE	LOWER UMFOLOZI WAR MEMORIAL HOSPITAL	FREETEXT DIAGNOSIS: ?UTI	2015	2015-11-26	2015-11-30 13:09:00	URINE	NULL	NOBS	NOBS	NULL	NULL	NULL	<20
35685649	CI00517509	50388/07	F	54	5	24	KWAZULU-NATAL	UGU	UMUZIWABANTU	ST ANDREWS HOSPITAL	OBSERVATION FOR SUSPECTED DISEASE OR CONDITION, UNSPECIFIED	2017	2017-05-05	2017-05-05 22:20:00	URINE	1	NOBS	NOBS	NULL	NULL	NULL	LOWER THAN DETECTABLE LIMIT
104849761	CI00614765	74640	M	4	4	7	KWAZULU-NATAL	UGU	UMUZIWABANTU	ST ANDREWS HOSPITAL	NCH	2018	2018-06-12 13:06:00	2018-06-12 18:29:00	URINE	0	NOBS	NOBS	NULL	NULL	NULL	NULL
120811804	ST00533861	157438185	M	23	3	12	WESTERN CAPE	CITY OF CAPE TOWN METRO	TYGERBERG SUB-DISTRICT	KARL BREMER HOSPITAL WC KBH	NCD	2016	2016-05-14	2016-05-16 15:40:00	URINE	NULL	NOBS	NOBS	NULL	NULL	NULL	NULL
52969806	EC01969065	891217	F	25	7	14	KWAZULU-NATAL	UMGUNGUNDLOVU	THE MSUNDUZI	EDENDALE HOSPITAL	OBSERVATION FOR SUSPECTED DISEASE OR CONDITION, UNSPECIFIED	2015	2015-07-31 15:30:00	2015-08-05 12:37:00	URINE	3	NOBS	NOBS	NULL	NULL	NULL	<20
118710268	BB00506577	910302	F	25	1	2	KWAZULU-NATAL	UTHUNGULU	UMHLATHUZE	LOWER UMFOLOZI WAR MEMORIAL HOSPITAL	FREETEXT DIAGNOSIS: NONE	2016	2016-04-04	2016-04-05 14:06:00	URINE	1	NOBS	NOBS	NULL	NULL	NULL	LOWER THAN DETECTABLE LIMIT
107935130	BB00401383	537538	F	33	4	15	KWAZULU-NATAL	UTHUNGULU	UMHLATHUZE	LOWER UMFOLOZI WAR MEMORIAL HOSPITAL	FREETEXT DIAGNOSIS: NONE	2015	2015-05-28	2015-05-30 13:44:00	URINE	1	NOBS	NOBS	NULL	NULL	NULL	LOWER THAN DETECTABLE LIMIT
40025762	PK01226442	10/28576	F	52	4	18	MPUMALANGA	EHLANZENI	MBOMBELA	ROB FERREIRA HOSPITAL	OBSERVATION FOR SUSPECTED DISEASE OR CONDITION, UNSPECIFIED	2015	2015-09-10	2015-09-17 16:18:00	URINE	NULL	NOBS	NOBS	NULL	NULL	NULL	LOWER THAN DETECTABLE LIMIT
3745226	MG02623275	61047	F	55	4	2	GAUTENG	CITY OF TSHWANE METRO	TSHWANE 4 HEALTH SUB-DISTRICT	EAST LYNNE CLINIC	FREETEXT DIAGNOSIS: UTI,	2017	1799-12-31	2017-05-25 15:15:00	URINE	NULL	NOBS	NOBS	NULL	NULL	NULL	NULL
28438431	PK01560114	15/2139	F	34	7	2	MPUMALANGA	EHLANZENI	THABA CHWEU	SABIE HOSPITAL	OBSERVATION FOR SUSPECTED DISEASE OR CONDITION, UNSPECIFIED	2016	2016-07-18 08:00:00	2016-07-19 00:34:00	URINE	NULL	NOBS	NOBS	NULL	NULL	NULL	LOWER THAN DETECTABLE LIMIT
18824241	BG00361571	2878/14	F	18	11	15	KWAZULU-NATAL	ETHEKWINI METRO	ETHEKWINI	OAKFORD CLINIC	OBSERVATION FOR SUSPECTED DISEASE OR CONDITION, UNSPECIFIED	2014	2014-08-14	2014-08-14 14:31:00	URINE	3	OBS	OBS	NULL	NULL	NULL	LOWER THAN DETECTABLE LIMIT
113520819	FE00444954	93115	F	14	11	0	KWAZULU-NATAL	UMKHANYAKUDE	UMHLABUYALINGANA	MSELENI HOSPITAL	OBSERVATION FOR SUSPECTED DISEASE OR CONDITION, UNSPECIFIED	2015	2015-10-28	2015-10-29 16:04:00	URINE	2	OBS	OBS	NULL	NULL	NULL	<20
17057976	PO00222091	11/18728	M	31	10	9	MPUMALANGA	EHLANZENI	MBOMBELA	THEMBA HOSPITAL	NO CLINICAL HISTORY SUPPLIED.	2014	2014-04-12 10:10:00	2014-04-19 11:48:00	URINE	NULL	NOBS	NOBS	NULL	NULL	NULL	NULL
13873184	PM00608916	18/5974	F	40	5	21	MPUMALANGA	EHLANZENI	NKOMAZI	SHONGWE HOSPITAL	OBSERVATION FOR SUSPECTED DISEASE OR CONDITION, UNSPECIFIED	2018	1799-12-31	2018-07-04 11:17:00	NULL	NULL	NULL	NOBS	N	P	NULL	LOWER THAN DETECTABLE LIMIT
112932313	PK01262979	13/39110	F	51	99999	99999	MPUMALANGA	EHLANZENI	MBOMBELA	ROB FERREIRA HOSPITAL	OBSERVATION FOR SUSPECTED DISEASE OR CONDITION, UNSPECIFIED	2015	2015-10-13	2015-10-15 11:40:00	URINE	NULL	NOBS	NOBS	NULL	NULL	NULL	LOWER THAN DETECTABLE LIMIT
99718906	PO00273840	14/28018	M	45	2	5	MPUMALANGA	EHLANZENI	MBOMBELA	THEMBA HOSPITAL	NO CLINICAL HISTORY SUPPLIED.	2014	2014-10-17 11:30:00	2014-10-18 13:57:00	URINE	NULL	NOBS	NOBS	NULL	NULL	NULL	642000
143712173	CI00639192	180319	M	0	6	0	KWAZULU-NATAL	UGU	UMUZIWABANTU	ST ANDREWS HOSPITAL	OBSERVATION FOR SUSPECTED DISEASE OR CONDITION, UNSPECIFIED	2018	2018-09-19	2018-09-20 07:01:00	URINE	1	NOBS	NOBS	NULL	NULL	NULL	NULL
1722414	UF01589492	94999000PE	M	49	6	10	EASTERN CAPE	NELSON MANDELA BAY METRO	NELSON MANDELA BAY	AREA MILITARY HEALTH UNIT [EASTERN CAPE]	OBSERVATION FOR SUSPECTED DISEASE OR CONDITION, UNSPECIFIED	2018	1799-12-31	2018-09-14 14:58:00	URINE	NULL	NOBS	NOBS	NULL	NULL	NULL	NULL
6779757	GD00380045	UNKNOWN	F	12	5	9	KWAZULU-NATAL	ZULULAND	UPHONGOLO	PONGOLA MOBILE CLINIC	NO CLINICAL HISTORY SUPPLIED.	2016	2016-07-07 14:22:00	2016-07-07 18:37:00	URINE	3	OBS	OBS	NULL	NULL	NULL	LOWER THAN DETECTABLE LIMIT
11309380	PK01835338	891026	F	27	4	27	MPUMALANGA	EHLANZENI	UMJINDI	BARBERTON CLINIC	OBSERVATION FOR SUSPECTED DISEASE OR CONDITION, UNSPECIFIED	2017	2017-03-22 15:00:00	2017-03-24 06:32:00	URINE	NULL	NOBS	NOBS	NULL	NULL	NULL	LOWER THAN DETECTABLE LIMIT
147834297	CI00635162	660712	F	52	6	21	KWAZULU-NATAL	UGU	UMUZIWABANTU	ST ANDREWS HOSPITAL	NCH	2018	2018-09-05	2018-09-05 18:36:00	URINE	0	NOBS	NOBS	NULL	NULL	NULL	LOWER THAN DETECTABLE LIMIT
4820421	HN01925243	425914	F	56	11	7	GAUTENG	CITY OF JOHANNESBURG METRO	JOHANNESBURG F	HILLBROW CHC-A	NCH	2018	2018-01-04	2018-01-07 08:12:00	URINE	2	NOBS	NOBS	NULL	NULL	NULL	LOWER THAN DETECTABLE LIMIT
105868340	HG02113584	GT10446354	M	99999	99999	99999	GAUTENG	CITY OF JOHANNESBURG METRO	JOHANNESBURG D	CHRIS HANI BARAGWANATH HOSPITAL	OBSERVATION FOR SUSPECTED DISEASE OR CONDITION, UNSPECIFIED	2015	2015-03-31	2015-04-01 16:23:00	URINE	0	NOBS	NOBS	NULL	NULL	NULL	NULL
135336864	HN01677017	GT01355635	M	32	8	16	GAUTENG	CITY OF JOHANNESBURG METRO	JOHANNESBURG F	CHARLOTTE MAXEKE HOSPITAL	NCH	2017	2017-08-21	2017-08-25 15:20:00	MIDSTREAM URINE	3	NOBS	NOBS	NULL	NULL	NULL	NULL
19652006	NB00345353	UNKNOWN	M	13	11	6	LIMPOPO	VHEMBE	THULAMELA	TSHIOMBO CLINIC	NCD	2016	2016-08-22 11:06:00	2016-08-22 15:47:00	URINE	1	OBS	OBS	NULL	NULL	NULL	55208
1735314	UB00231528	25241985	F	27	7	28	EASTERN CAPE	NELSON MANDELA BAY METRO	NELSON MANDELA BAY	DORA NGINZA HOSPITAL	URINARY TRACT INFECTION	2014	1799-12-31	2014-05-26 15:43:00	URINE	3	NOBS	NOBS	NULL	NULL	NULL	NULL
9911785	OE00076463	GD15285	M	20	5	10	LIMPOPO	GREATER SEKHUKHUNE	ELIAS MOTSOALEDI	GROBLERSDAL HOSPITAL	OBSERVATION FOR SUSPECTED DISEASE OR CONDITION, UNSPECIFIED	2015	2015-08-12	2015-08-14 16:11:00	URINE	1	NOBS	NOBS	NULL	NULL	NULL	LOWER THAN DETECTABLE LIMIT
43473843	PK01825025	UNKNOWN	M	40	7	3	MPUMALANGA	EHLANZENI	UMJINDI	GLENTHORPE PHC CLINIC	OBSERVATION FOR SUSPECTED DISEASE OR CONDITION, UNSPECIFIED	2017	2017-03-13 15:00:00	2017-03-15 09:59:00	URINE	NULL	NOBS	NOBS	NULL	NULL	NULL	LOWER THAN DETECTABLE LIMIT
23376983	NQ00205240	UNKNOWN	F	30	4	9	LIMPOPO	MOPANI	GREATER TZANEEN	DAN CLINIC	NO CLINICAL HISTORY SUPPLIED.	2014	2014-09-04	2014-09-08 11:26:00	URINE	NULL	NOBS	NOBS	NULL	NULL	NULL	<20
46908689	FE00494126	064/04	F	29	3	5	KWAZULU-NATAL	UMKHANYAKUDE	UMHLABUYALINGANA	OQONDWENI CLINIC	NO CLINICAL HISTORY SUPPLIED.	2016	2016-06-07 12:25:00	2016-06-11 00:50:00	URINE	NULL	NOBS	NOBS	NULL	NULL	NULL	LOWER THAN DETECTABLE LIMIT
21110404	MG01533054	MNG0951/1	F	27	0	13	GAUTENG	CITY OF TSHWANE METRO	TSHWANE 3 HEALTH SUB-DISTRICT	TSHWANE DISTRICT HOSPITAL	NO CLINICAL HISTORY SUPPLIED. TIME OF COLLECTION NOT STATED TREAT RESULTS WITH RESERVE	2015	2015-07-29	2015-07-31 10:27:00	URINE	NULL	NOBS	NOBS	NULL	NULL	NULL	296406
126856026	HG04037149	GT10591481	F	36	0	5	GAUTENG	CITY OF JOHANNESBURG METRO	JOHANNESBURG D	CHRIS HANI BARAGWANATH HOSPITAL	NS	2016	2016-12-06	2016-12-07 13:22:00	MIDSTREAM URINE	0	NOBS	NOBS	NULL	NULL	NULL	NULL
56049186	NQ00400882	UNKNOWN	M	12	0	13	LIMPOPO	MOPANI	GREATER TZANEEN	NYAVANA CLINIC	OBSERVATION FOR SUSPECTED DISEASE OR CONDITION, UNSPECIFIED	2017	2017-05-08 11:00:00	2017-05-09 17:06:00	URINE	3	OBS	OBS	NULL	NULL	NULL	<20
124926517	CI00474281	61690	M	0	2	15	KWAZULU-NATAL	UGU	UMUZIWABANTU	ST ANDREWS HOSPITAL	OBSERVATION FOR SUSPECTED DISEASE OR CONDITION, UNSPECIFIED	2016	2016-10-27	2016-10-27 18:49:00	URINE	0	NOBS	NOBS	NULL	NULL	NULL	NULL
1290541	GC00317943	2912	F	24	1	29	KWAZULU-NATAL	UTHUNGULU	UMLALAZI	ESHOWE HOSPITAL	NO CLINICAL HISTORY SUPPLIED.	2015	2015-09-28 13:55:00	2015-09-28 15:23:00	URINE	3	OBS	OBS	NULL	NULL	NULL	LOWER THAN DETECTABLE LIMIT
43543469	PI00286916	UNKNOWN	F	25	3	22	MPUMALANGA	EHLANZENI	BUSHBUCKRIDGE	THOKOZANE PHC CLINIC	OBSERVATION FOR SUSPECTED DISEASE OR CONDITION, UNSPECIFIED	2015	2015-11-11 10:50:00	2015-11-11 16:27:00	URINE	2	OBS	OBS	NULL	NULL	NULL	464
135543315	CH00759644	830210	M	34	9	10	KWAZULU-NATAL	UGU	UMZUMBE	KHAYELIHLE CLINIC	NO CLINICAL HISTORY SUPPLIED.	2017	2017-11-20 11:00:00	2017-11-21 16:35:00	URINE	2	NOBS	NOBS	NULL	NULL	NULL	LOWER THAN DETECTABLE LIMIT
114539405	BE02183916	5786	M	15	9	24	KWAZULU-NATAL	ETHEKWINI METRO	ETHEKWINI	PHOENIX CHC	FREETEXT DIAGNOSIS: ON ART	2015	2015-12-30 09:15:00	2015-12-31 09:20:00	URINE	1	NOBS	NOBS	NULL	NULL	NULL	36
31093815	NF00268410	LB0700016719	F	41	3	24	LIMPOPO	MOPANI	GREATER TZANEEN	LETABA HOSPITAL	OBSERVATION FOR SUSPECTED DISEASE OR CONDITION, UNSPECIFIED	2014	2014-08-18	2014-10-02 10:05:00	NULL	NULL	NULL	NOBS	N	N	NULL	LOWER THAN DETECTABLE LIMIT
102162200	GD00475087	ANC	F	31	10	5	KWAZULU-NATAL	ZULULAND	UPHONGOLO	NCOTSHANE CLINIC	NO CLINICAL HISTORY SUPPLIED.	2018	2018-01-31 09:00:00	2018-01-31 19:18:00	URINE	0	NOBS	NOBS	NULL	NULL	NULL	LOWER THAN DETECTABLE LIMIT
9865887	PP00204704	UNKNOWN	F	25	6	19	MPUMALANGA	EHLANZENI	BUSHBUCKRIDGE	SHATALE CLINIC	OBSERVATION FOR SUSPECTED DISEASE OR CONDITION, UNSPECIFIED	2015	2015-04-29 13:30:00	2015-04-29 18:35:00	URINE	1	OBS	OBS	NULL	NULL	NULL	NULL
134332762	FB00948537	08997/17	M	31	6	21	KWAZULU-NATAL	UMKHANYAKUDE	HLABISA	HLABISA HOSPITAL	NO CLINICAL HISTORY SUPPLIED.	2017	2017-07-05 21:05:00	2017-07-07 14:28:00	URINE	1	NOBS	NOBS	NULL	NULL	NULL	LOWER THAN DETECTABLE LIMIT
122401096	PK01535042	06/18	F	22	8	22	MPUMALANGA	EHLANZENI	MBOMBELA	MPAKENE CLINIC	OBSERVATION FOR SUSPECTED DISEASE OR CONDITION, UNSPECIFIED	2016	2016-06-24 07:30:00	2016-06-25 06:01:00	URINE	NULL	OBS	OBS	NULL	NULL	NULL	LOWER THAN DETECTABLE LIMIT
10681351	WGM0045122	UNKNOWN	M	9	9	9	EASTERN CAPE	O R TAMBO	NYANDENI	LUDALASI CLINIC	NO CLINICAL HISTORY SUPPLIED.	2018	2018-07-04 11:55:00	2018-07-06 14:25:00	URINE	2	OBS	OBS	NULL	NULL	NULL	NULL
141257178	RD00491333	3211/18	M	30	1	5	MPUMALANGA	NKANGALA	THEMBISILE	KWAMHLANGA HOSPITAL	LABORATORY EXAMINATION	2018	2018-02-06	2018-02-09 11:15:00	URINE	NULL	NOBS	NOBS	NULL	NULL	NULL	NULL
19189290	IF00874489	020985KU	M	29	11	10	GAUTENG	WEST RAND	MOGALE CITY	LERATONG HOSPITAL	NCH	2015	2015-08-12 06:00:00	2015-08-13 16:32:00	URINE	OBS	NOBS	NOBS	NULL	NULL	NULL	275
129106018	GC00476236	0327136	F	25	4	23	KWAZULU-NATAL	UTHUNGULU	UMLALAZI	ESHOWE HOSPITAL	OBSERVATION FOR SUSPECTED DISEASE OR CONDITION, UNSPECIFIED	2018	2018-08-22 10:14:00	2018-08-25 17:57:00	URINE	0	NOBS	NOBS	NULL	NULL	NULL	NULL
102237796	PK01308998	20/86	F	29	5	15	MPUMALANGA	EHLANZENI	THABA CHWEU	PILGRIMS REST CLINIC	UTI	2015	2015-11-23 12:44:00	2015-11-25 15:39:00	URINE	NULL	NOBS	NOBS	NULL	NULL	NULL	62
116922411	PI00415369	90/2016	M	12	9	28	MPUMALANGA	EHLANZENI	BUSHBUCKRIDGE	MKHUHLU CLINIC	OBSERVATION FOR SUSPECTED DISEASE OR CONDITION, UNSPECIFIED	2017	2017-07-21	2017-07-21 17:21:00	URINE	2	OBS	OBS	NULL	NULL	NULL	LOWER THAN DETECTABLE LIMIT
102697177	UA00254997	509/00	F	46	9	6	EASTERN CAPE	CHRIS HANI	INXUBA YETHEMBA	CRADOCK PROVINCIAL HOSPITAL	OBSERVATION FOR SUSPECTED DISEASE OR CONDITION, UNSPECIFIED	2018	1799-12-31	2018-12-05 10:13:00	URINE	NULL	NOBS	NOBS	NULL	NULL	NULL	LOWER THAN DETECTABLE LIMIT
104155865	HG02185667	GP08991639	F	25	9	7	GAUTENG	CITY OF JOHANNESBURG METRO	JOHANNESBURG D	CHRIS HANI BARAGWANATH HOSPITAL	OBSERVATION FOR SUSPECTED DISEASE OR CONDITION, UNSPECIFIED	2015	2015-04-21	2015-04-23 10:26:00	URINE	0	NOBS	NOBS	NULL	NULL	NULL	NULL
115914894	MG03625329	MAU0429/1	F	28	3	7	GAUTENG	CITY OF TSHWANE METRO	TSHWANE 3 HEALTH SUB-DISTRICT	TSHWANE DISTRICT HOSPITAL	HAEMATURIA. ? BILHAZIA	2018	1799-12-31	2018-12-28 06:56:00	MIDSTREAM URINE	NULL	NOBS	NOBS	NULL	NULL	NULL	NULL
146446829	HN02341313	145557	M	40	10	2	GAUTENG	CITY OF JOHANNESBURG METRO	JOHANNESBURG E	ALEXANDRA CHC	NCH	2018	2018-07-30 10:00:00	2018-08-06 10:36:00	U	2	NOBS	NOBS	NULL	NULL	NULL	NULL
123203095	BE02434481	895888	M	31	6	24	KWAZULU-NATAL	ETHEKWINI METRO	ETHEKWINI	MAHATMA GANDHI HOSPITAL	FREETEXT DIAGNOSIS: HEPTOMEGALY ? CAUSE	2016	2016-07-26 17:00:00	2016-07-27 09:56:00	URINE	0	NOBS	NOBS	NULL	NULL	NULL	NULL
137762723	PK02035629	11/330	M	44	5	12	MPUMALANGA	EHLANZENI	MBOMBELA	KANYAMAZANE CHC	BILHARZI	2017	2017-10-17 08:30:00	2017-10-18 05:50:00	URINE	NULL	NOBS	NOBS	NULL	NULL	NULL	6810
28075546	NP00226109	TS0300203415	M	3	5	21	LIMPOPO	VHEMBE	THULAMELA	TSHILIDZINI HOSPITAL	OBSERVATION FOR SUSPECTED DISEASE OR CONDITION, UNSPECIFIED	2014	1799-12-31	2014-04-25 14:04:00	NULL	NULL	NULL	NOBS	N	N	NULL	514816
60938788	CG04002334	950627	F	22	10	11	KWAZULU-NATAL	ETHEKWINI METRO	ETHEKWINI	RK KHAN HOSPITAL	OBSERVATION FOR SUSPECTED DISEASE OR CONDITION, UNSPECIFIED	2018	2018-05-08 19:20:00	2018-05-11 09:59:00	URINE	1	NOBS	NOBS	NULL	NULL	NULL	LOWER THAN DETECTABLE LIMIT
29251436	BF02665656	5545/17	M	33	5	4	KWAZULU-NATAL	UTHUNGULU	UMHLATHUZE	PHAPHAMANI CLINIC	NO CLINICAL HISTORY SUPPLIED.	2017	2017-02-14	2017-02-16 10:27:00	URINE	0	NOBS	NOBS	NULL	NULL	NULL	<50
32674594	GC00272565	25/07/07	M	7	4	25	KWAZULU-NATAL	UTHUNGULU	UMLALAZI	ESHOWE GATEWAY CLINIC	FREETEXT DIAGNOSIS: ? BILHARZIA	2014	2014-12-19 11:22:00	2014-12-19 16:00:00	URINE	2	OBS	OBS	NULL	NULL	NULL	NULL
47392145	RJ01366667	090219	M	9	2	23	NORTH WEST	BOJANALA PLATINUM	RUSTENBURG LOCAL MUNICIPALITY	MARIKANA CLINIC	OBSERVATION FOR SUSPECTED DISEASE OR CONDITION, UNSPECIFIED	2018	2018-05-14 13:56:00	2018-05-15 20:11:00	URINE	NULL	NOBS	NOBS	NULL	NULL	NULL	NULL
12645335	UH01020435	23522204	M	56	3	14	EASTERN CAPE	NELSON MANDELA BAY METRO	NELSON MANDELA BAY	PORT ELIZABETH PROVINCIAL HOSPITAL	FREETEXT DIAGNOSIS: BOO	2017	1799-12-31	2017-12-01 09:22:00	URINE	NULL	NOBS	NOBS	NULL	NULL	NULL	NULL
18209308	TD01072013	UNKNOWN	F	56	7	29	EASTERN CAPE	BUFFALO CITY METRO	EAST LONDON	PEFFERVILLE CLINIC	OBSERVATION FOR SUSPECTED DISEASE OR CONDITION, UNSPECIFIED	2015	2015-02-06 14:50:00	2015-03-09 16:23:00	URINE	3	NOBS	NOBS	NULL	NULL	NULL	LOWER THAN DETECTABLE LIMIT
65065029	NH00219238	UNKNOWN	F	34	10	24	LIMPOPO	VHEMBE	THULAMELA	SHIGALO CLINIC	NCH	2015	2015-11-09 10:13:00	2015-11-09 17:30:00	URINE	2	OBS	OBS	NULL	NULL	NULL	NULL
48105545	BB00482938	550842	F	22	8	22	KWAZULU-NATAL	UTHUNGULU	UMHLATHUZE	LOWER UMFOLOZI WAR MEMORIAL HOSPITAL	FREETEXT DIAGNOSIS: ?UTI	2016	2016-01-27 15:45:00	2016-01-29 10:38:00	URINE	2	NOBS	NOBS	NULL	NULL	NULL	LOWER THAN DETECTABLE LIMIT
25058251	LD01237350	270184KG	F	31	11	17	GAUTENG	CITY OF JOHANNESBURG METRO	JOHANNESBURG B	HELEN JOSEPH HOSPITAL	OBSERVATION FOR SUSPECTED DISEASE OR CONDITION, UNSPECIFIED	2016	2016-01-13	2016-01-13 20:31:00	URINE	NULL	NOBS	NOBS	NULL	NULL	NULL	NULL
122705924	MG02161361	GT64031195	M	4	0	23	GAUTENG	CITY OF TSHWANE METRO	TSHWANE 3 HEALTH SUB-DISTRICT	STEVE BIKO ACADEMIC HOSPITAL	NO CLINICAL HISTORY SUPPLIED.	2016	1799-12-31	2016-08-22 15:00:00	URINE	NULL	NOBS	NOBS	NULL	NULL	NULL	NULL
47974098	QF01153695	UNKNOWN	M	26	2	29	NORTH WEST	DR KENNETH KAUNDA	CITY OF MATLOSANA	KLERKSDORP HOSPITAL	OBSERVATION FOR SUSPECTED DISEASE OR CONDITION, UNSPECIFIED	2015	2015-09-28	2015-10-05 16:39:00	URINE	1	NOBS	NOBS	NULL	NULL	NULL	NULL
143682923	WK00291459	UNKNOWN	F	30	7	7	EASTERN CAPE	O R TAMBO	KING SABATA DALINDYEBO	ZITULELE HOSPITAL	NCD	2018	2018-04-30 16:00:00	2018-05-04 15:20:00	URINE	NULL	NOBS	NOBS	NULL	NULL	NULL	<20
123159207	HG03694922	GT10568276	F	22	1	10	GAUTENG	CITY OF JOHANNESBURG METRO	JOHANNESBURG D	CHRIS HANI BARAGWANATH HOSPITAL	OBSERVATION FOR SUSPECTED DISEASE OR CONDITION, UNSPECIFIED	2016	2016-08-18 09:10:00	2016-08-19 08:28:00	MIDSTREAM URINE	0	NOBS	NOBS	NULL	NULL	NULL	LOWER THAN DETECTABLE LIMIT
137419260	HG04974785	GP09386363	F	28	0	16	GAUTENG	CITY OF JOHANNESBURG METRO	JOHANNESBURG D	CHRIS HANI BARAGWANATH HOSPITAL	ELIGIBLE	2017	1799-12-31	2017-10-18 15:54:00	URINE	OBS	NOBS	NOBS	NULL	NULL	NULL	LOWER THAN DETECTABLE LIMIT
125265378	CC00363390	253314	F	21	4	3	KWAZULU-NATAL	UGU	RAY NKONYANA	MURCHISON HOSPITAL	NO CLINICAL HISTORY SUPPLIED.	2017	2017-02-10 12:00:00	2017-02-10 16:50:00	URINE	0	NOBS	NOBS	NULL	NULL	NULL	LOWER THAN DETECTABLE LIMIT
131316572	PM00493536	16/6053	M	32	11	8	MPUMALANGA	EHLANZENI	NKOMAZI	SHONGWE HOSPITAL	OBSERVATION FOR SUSPECTED DISEASE OR CONDITION, UNSPECIFIED	2017	1799-12-31	2017-04-10 17:24:00	NULL	NULL	NULL	NOBS	N	P	NULL	LOWER THAN DETECTABLE LIMIT
102693980	BB00568811	574274	M	1	10	16	KWAZULU-NATAL	UTHUNGULU	UMHLATHUZE	LOWER UMFOLOZI WAR MEMORIAL HOSPITAL	FREETEXT DIAGNOSIS: NONE	2016	2016-10-06	2016-10-07 15:12:00	URINE	0	NOBS	NOBS	NULL	NULL	NULL	NULL
125335772	SA01129816	133181073	F	29	2	27	WESTERN CAPE	CITY OF CAPE TOWN METRO	KLIPFONTEIN SUB-DISTRICT	HANOVER PARK CHC WC HPH	HAEMATURIA	2017	2017-03-09 13:00:00	2017-03-10 12:24:00	URINE	NULL	NOBS	NOBS	NULL	NULL	NULL	NULL
129328945	UHM0002327	UF20692067	F	57	7	0	EASTERN CAPE	NELSON MANDELA BAY METRO	NELSON MANDELA BAY	LIVINGSTONE HOSPITAL	NO CLINICAL HISTORY SUPPLIED.	2017	1799-12-31	2017-08-04 12:37:00	URINE	3	NOBS	NOBS	NULL	NULL	NULL	NULL
136821545	XG00334602	162539001	F	20	11	10	WESTERN CAPE	CITY OF CAPE TOWN METRO	KHAYELITSHA SUB-DISTRICT	KHAYELITSHA (SITE B) CHC WC KHC	OBSERVATION FOR SUSPECTED DISEASE OR CONDITION, UNSPECIFIED	2017	2017-11-10 09:30:00	2017-11-13 15:57:00	URINE	NULL	NOBS	NOBS	NULL	NULL	NULL	NULL
14984013	BB00468637	820404	F	33	8	7	KWAZULU-NATAL	UTHUNGULU	UMHLATHUZE	LOWER UMFOLOZI WAR MEMORIAL HOSPITAL	FREETEXT DIAGNOSIS: ANAEMIA.	2015	2015-12-11 10:30:00	2015-12-15 12:53:00	URINE	0	NOBS	NOBS	NULL	NULL	NULL	LOWER THAN DETECTABLE LIMIT
110823335	UB00440478	23954670	F	26	3	20	EASTERN CAPE	NELSON MANDELA BAY METRO	NELSON MANDELA BAY	DORA NGINZA HOSPITAL	OBSERVATION FOR SUSPECTED DISEASE OR CONDITION, UNSPECIFIED	2015	1799-12-31	2015-12-21 14:58:00	URINE	NULL	NOBS	NOBS	NULL	NULL	NULL	LOWER THAN DETECTABLE LIMIT
9099485	PK00958755	14/41503	F	29	9	12	MPUMALANGA	EHLANZENI	MBOMBELA	ROB FERREIRA HOSPITAL	OBSERVATION FOR SUSPECTED DISEASE OR CONDITION, UNSPECIFIED	2014	2014-12-15 12:00:00	2014-12-17 08:37:00	URINE	NULL	NOBS	NOBS	NULL	NULL	NULL	266054
172978	CG02223104	830712	M	31	7	2	KWAZULU-NATAL	ETHEKWINI METRO	ETHEKWINI	RK KHAN HOSPITAL	UTI	2015	2015-02-14	2015-02-18 12:07:00	URINE	1	NOBS	NOBS	NULL	NULL	NULL	NULL
22432624	BGM0014833	1226/16	F	37	7	9	KWAZULU-NATAL	ETHEKWINI METRO	ETHEKWINI	OSINDISWENI HOSPITAL	NO CLINICAL HISTORY SUPPLIED.	2017	2017-03-13 10:00:00	2017-03-16 12:02:00	URINE	0	NOBS	NOBS	NULL	NULL	NULL	LOWER THAN DETECTABLE LIMIT
725621	BB00586615	18710	F	28	5	23	KWAZULU-NATAL	UTHUNGULU	UMHLATHUZE	LOWER UMFOLOZI WAR MEMORIAL HOSPITAL	FREETEXT DIAGNOSIS: UTI IN PREGNANCY	2016	2016-12-05	2016-12-06 16:43:00	URINE	0	NOBS	NOBS	NULL	NULL	NULL	NULL
119490589	UB00476492	21711619	M	16	0	5	EASTERN CAPE	NELSON MANDELA BAY METRO	NELSON MANDELA BAY	DORA NGINZA HOSPITAL	NEPHRITIC	2016	1799-12-31	2016-04-04 11:49:00	URINE	NULL	NOBS	NOBS	NULL	NULL	NULL	NULL
42984783	CI00561084	930727	F	24	3	12	KWAZULU-NATAL	UGU	UMUZIWABANTU	ST ANDREWS HOSPITAL	OBSERVATION FOR SUSPECTED DISEASE OR CONDITION, UNSPECIFIED	2017	2017-11-08	2017-11-08 18:07:00	URINE	2	NOBS	NOBS	NULL	NULL	NULL	306
22858777	UH00505262	UNKNOWN	F	29	1	18	EASTERN CAPE	SARAH BAARTMAN	KOUGA	JOUBERTINA COMMUNITY DAY HOSP	OBSERVATION FOR SUSPECTED DISEASE OR CONDITION, UNSPECIFIED	2015	2015-03-26	2015-03-27 16:51:00	URINE	0	NOBS	NOBS	NULL	NULL	NULL	NULL
2086710	ST01258660	84971225	M	56	7	22	WESTERN CAPE	CITY OF CAPE TOWN METRO	TYGERBERG SUB-DISTRICT	TYGERBERG HOSPITAL WC TBH	MACRO HU	2017	2017-06-05	2017-06-06 14:21:00	URINE	NULL	NOBS	NOBS	NULL	NULL	NULL	NULL
42754828	OA01196451	UNKNOWN	F	6	8	20	LIMPOPO	GREATER SEKHUKHUNE	GREATER TUBATSE	RIETFONTEIN CLINIC [DILOKONG]	OBSERVATION FOR SUSPECTED DISEASE OR CONDITION, UNSPECIFIED	2017	2017-02-07 14:00:00	2017-02-09 23:02:00	URINE	NULL	NOBS	NOBS	NULL	NULL	NULL	NULL
785603	PJ00277461	07031693MC	F	23	11	7	MPUMALANGA	NKANGALA	STEVE TSHWETE	4 SAI MIDDELBURG	OBSERVATION FOR SUSPECTED DISEASE OR CONDITION, UNSPECIFIED	2015	2015-09-15 10:00:00	2015-09-17 14:36:00	URINE	NULL	OBS	OBS	NULL	NULL	NULL	NULL
103747360	BB00382353	527906	F	18	8	19	KWAZULU-NATAL	UTHUNGULU	UMHLATHUZE	LOWER UMFOLOZI WAR MEMORIAL HOSPITAL	FREETEXT DIAGNOSIS: UTI	2015	2015-03-25 13:44:00	2015-03-28 17:38:00	URINE	0	NOBS	NOBS	NULL	NULL	NULL	LOWER THAN DETECTABLE LIMIT
128435530	UB00580937	27416130	M	51	9	21	EASTERN CAPE	NELSON MANDELA BAY METRO	NELSON MANDELA BAY	DORA NGINZA HOSPITAL	MYOPATHY	2017	2017-01-23 13:45:00	2017-01-24 14:50:00	URINE	NULL	NOBS	NOBS	NULL	NULL	NULL	NULL
100890462	BC00983203	235094	M	54	2	5	KWAZULU-NATAL	ETHEKWINI METRO	ETHEKWINI	KING DINUZULU HOSPITAL	OBSERVATION FOR SUSPECTED DISEASE OR CONDITION, UNSPECIFIED	2016	2016-04-20	2016-04-20 14:40:00	URINE	3	NOBS	NOBS	NULL	NULL	NULL	LOWER THAN DETECTABLE LIMIT
11462254	PI00293954	200480	F	35	7	27	MPUMALANGA	EHLANZENI	BUSHBUCKRIDGE	JIM BROWN PHC CLINIC	OBSERVATION FOR SUSPECTED DISEASE OR CONDITION, UNSPECIFIED	2015	2015-12-17 15:10:00	2015-12-18 17:36:00	URINE	2	NOBS	NOBS	NULL	NULL	NULL	<50
49294850	PA00118043	00933/14	F	50	7	25	MPUMALANGA	EHLANZENI	UMJINDI	BARBERTON HOSPITAL	NO CLINICAL HISTORY SUPPLIED.	2015	2015-03-13 16:00:00	2015-03-16 16:03:00	URINE	NULL	NOBS	NOBS	NULL	NULL	NULL	<50
4589607	FA00439763	2234/16	F	38	7	21	KWAZULU-NATAL	UMKHANYAKUDE	JOZINI	BETHESDA HOSPITAL	?PPORTAL HYPERTENSION	2016	2016-02-17	2016-02-19 17:13:00	URINE	0	NOBS	NOBS	NULL	NULL	NULL	LOWER THAN DETECTABLE LIMIT
122545404	PK01814706	1-1480	M	30	10	4	MPUMALANGA	EHLANZENI	MBOMBELA	SHABALALA CLINIC	OBSERVATION FOR SUSPECTED DISEASE OR CONDITION, UNSPECIFIED	2017	2017-03-04 09:50:00	2017-03-07	URINE	NULL	NOBS	NOBS	NULL	NULL	NULL	LOWER THAN DETECTABLE LIMIT
21353355	PM00585821	18/3352	F	40	1	8	MPUMALANGA	EHLANZENI	NKOMAZI	SHONGWE HOSPITAL	OBSERVATION FOR SUSPECTED DISEASE OR CONDITION, UNSPECIFIED	2018	2018-03-16 13:52:00	2018-04-03 11:34:00	NULL	NULL	NULL	NOBS	P	P	NULL	NULL
45242089	EH00197575	UNKNOWN	F	20	2	24	KWAZULU-NATAL	ILEMBE	NDWEDWE	MONTEBELLO HOSPITAL	OBSERVATION FOR SUSPECTED DISEASE OR CONDITION, UNSPECIFIED	2015	2015-10-12	2015-10-14 15:58:00	URINE	0	NOBS	NOBS	NULL	NULL	NULL	NULL
57709280	BF01869597	15/16243	F	51	5	16	KWAZULU-NATAL	UTHUNGULU	UMHLATHUZE	NGWELEZANA HOSPITAL	NO CLINICAL HISTORY SUPPLIED.	2015	2015-04-09	2015-04-12 14:07:00	URINE	1	NOBS	NOBS	NULL	NULL	NULL	144084
120786041	RH00879475	023088658	M	26	5	27	GAUTENG	CITY OF TSHWANE METRO	TSHWANE 3 HEALTH SUB-DISTRICT	KALAFONG HOSPITAL	OBSERVATION FOR SUSPECTED DISEASE OR CONDITION, UNSPECIFIED	2016	1799-12-31	2016-10-17 06:39:00	URINE	NULL	NOBS	NOBS	NULL	NULL	NULL	LOWER THAN DETECTABLE LIMIT
135279999	EC03005000	830801	M	34	11	22	KWAZULU-NATAL	UMGUNGUNDLOVU	UMSHWATHI	GCUMISA CLINIC	OBSERVATION FOR SUSPECTED DISEASE OR CONDITION, UNSPECIFIED	2018	2018-07-23 16:55:00	2018-07-31 16:06:00	URINE	3	NOBS	NOBS	NULL	NULL	NULL	LOWER THAN DETECTABLE LIMIT
134219765	LD02325548	295974ZI	M	28	11	18	GAUTENG	CITY OF JOHANNESBURG METRO	JOHANNESBURG A	WITKOPPEN HEALTH AND WELLNESS CENTRE	OBSERVATION FOR SUSPECTED DISEASE OR CONDITION, UNSPECIFIED	2018	2018-01-18 13:34:00	2018-01-18 23:01:00	URINE	NULL	OBS	OBS	NULL	NULL	NULL	<20
126271139	SA00833263	158045492	M	20	2	17	WESTERN CAPE	CITY OF CAPE TOWN METRO	KLIPFONTEIN SUB-DISTRICT	HANOVER PARK CHC WC HPH	OBSERVATION FOR SUSPECTED DISEASE OR CONDITION, UNSPECIFIED	2016	2016-10-19 12:00:00	2016-10-20 11:37:00	URINE	NULL	NOBS	NOBS	NULL	NULL	NULL	23
29150282	CI00260617	UNKNOWN	F	30	8	8	KWAZULU-NATAL	UGU	UMUZIWABANTU	ST ANDREWS HOSPITAL	OBSERVATION FOR SUSPECTED DISEASE OR CONDITION, UNSPECIFIED	2014	2014-05-05	2014-05-05 12:20:00	URINE	1	NOBS	NOBS	NULL	NULL	NULL	240.000000000000000000
14573104	NO00231842	UNKNOWN	F	56	0	24	LIMPOPO	VHEMBE	MAKHADO	KHOMELE CLINIC	OBSERVATION FOR SUSPECTED DISEASE OR CONDITION, UNSPECIFIED	2016	2016-02-03 15:00:00	2016-02-04 16:14:00	URINE	NULL	NOBS	NOBS	NULL	NULL	NULL	650.000000000000000000
26683120	UH00903035	90497264	F	42	4	15	EASTERN CAPE	NELSON MANDELA BAY METRO	NELSON MANDELA BAY	ST GEORGES HOSPITAL (LIFE)	OBSERVATION FOR SUSPECTED DISEASE OR CONDITION, UNSPECIFIED	2017	1799-12-31	2017-04-28 09:10:00	URINE	3	NOBS	NOBS	NULL	NULL	NULL	NULL
111209853	XG00145159	132862186	M	28	10	20	WESTERN CAPE	CITY OF CAPE TOWN METRO	KHAYELITSHA SUB-DISTRICT	KHAYELITSHA HOSPITAL WC KHA	HAEMATURIA	2016	2016-04-25	2016-04-26 15:47:00	URINE	NULL	NOBS	NOBS	NULL	NULL	NULL	NULL
120123179	CI00431058	59306	M	0	0	5	KWAZULU-NATAL	UGU	UMUZIWABANTU	ST ANDREWS HOSPITAL	OBSERVATION FOR SUSPECTED DISEASE OR CONDITION, UNSPECIFIED	2016	2016-04-26	2016-04-26 19:31:00	URINE	1	NOBS	NOBS	NULL	NULL	NULL	NULL
463274	CE02272696	6021150	F	22	0	14	KWAZULU-NATAL	ETHEKWINI METRO	ETHEKWINI	PRINCE MSHIYENI HOSPITAL	UTI	2015	1799-12-31	2015-02-03 06:46:00	URINE	OBS	NOBS	NOBS	NULL	NULL	NULL	NULL
100243223	BB00366253	971006	F	17	3	27	KWAZULU-NATAL	UTHUNGULU	UMHLATHUZE	LOWER UMFOLOZI WAR MEMORIAL HOSPITAL	FREETEXT DIAGNOSIS: NONE	2015	2015-02-02	2015-02-05 08:45:00	URINE	NULL	NOBS	NOBS	NULL	NULL	NULL	LOWER THAN DETECTABLE LIMIT
13731694	NQ00251159	VV1900088957	M	24	2	17	LIMPOPO	MOPANI	GREATER TZANEEN	VAN VELDEN HOSPITAL	OBSERVATION FOR SUSPECTED DISEASE OR CONDITION, UNSPECIFIED	2015	2015-05-11 10:00:00	2015-05-12 11:02:00	URINE	NULL	NOBS	NOBS	NULL	NULL	NULL	NULL
2338284	CA02309614	CAAD00049836	M	31	9	3	KWAZULU-NATAL	ETHEKWINI METRO	ETHEKWINI	ADDINGTON HOSPITAL	WHICH ANTIBIOTICS IS THE PATIENT ON? : CIPROBAY : WAS URINARY CATH INSERTED WITHIN THE LAST 7 DAYS?	2017	2017-06-30 11:21:00	2017-06-30 14:07:00	URINE	NULL	NOBS	NOBS	NULL	NULL	NULL	LOWER THAN DETECTABLE LIMIT
102608536	CA01549559	CAAD00332814	M	6	7	24	KWAZULU-NATAL	ETHEKWINI METRO	ETHEKWINI	ADDINGTON HOSPITAL	WHICH ANTIBIOTICS? : AMOXIL : WAS URINARY CATH INSERTED WITHIN THE LAST 7 DAYS? N : TYPE OF URINE MID STREAM URINE : CLINICAL INDICATIONS: : ?GLOMERULONEPHRITIS, ?NEPHROTIC SYNDROME	2015	2015-01-14 11:37:00	2015-01-14 15:25:00	MIDSTREAM URINE	NULL	NOBS	NOBS	NULL	NULL	NULL	NULL
21777	BC00796480	BCKG00177960	F	32	0	7	KWAZULU-NATAL	ETHEKWINI METRO	ETHEKWINI	KING DINUZULU HOSPITAL	WHICH ANTIBIOTICS? : NIL : WAS URINARY CATH INSERTED WITHIN THE LAST 7 DAYS? N : TYPE OF URINE MID STREAM URINE	2015	2015-05-12 12:21:00	2015-05-12 16:04:00	URINE	0	NOBS	NOBS	NULL	NULL	NULL	LOWER THAN DETECTABLE LIMIT
109725691	NE00198585	940509	F	21	7	21	LIMPOPO	MOPANI	GREATER LETABA	KGAPANE HOSPITAL	OBSERVATION FOR SUSPECTED DISEASE OR CONDITION, UNSPECIFIED	2015	2015-12-30 10:20:00	2015-12-30 13:06:00	URINE	1	NOBS	NOBS	NULL	NULL	NULL	LOWER THAN DETECTABLE LIMIT
22285171	BG00839406	800731	F	37	9	11	KWAZULU-NATAL	ETHEKWINI METRO	ETHEKWINI	REDCLIFFE CLINIC	NO CLINICAL HISTORY SUPPLIED.	2018	2018-05-11 08:50:00	2018-05-11 15:10:00	URINE	1	NOBS	NOBS	NULL	NULL	NULL	LOWER THAN DETECTABLE LIMIT
115650043	UH01095502	25385030	M	49	1	13	EASTERN CAPE	NELSON MANDELA BAY METRO	NELSON MANDELA BAY	PORT ELIZABETH PROVINCIAL HOSPITAL	HAEMATURIA.	2018	2018-04-20 08:00:00	2018-04-21 10:34:00	URINE	OCC	NOBS	NOBS	NULL	NULL	NULL	<20
115988691	FA00443912	1128/16	M	35	5	21	KWAZULU-NATAL	UMKHANYAKUDE	JOZINI	BETHESDA HOSPITAL	OBSERVATION FOR SUSPECTED DISEASE OR CONDITION, UNSPECIFIED	2016	2016-03-08 16:30:00	2016-03-11 12:39:00	URINE	1	NOBS	NOBS	NULL	NULL	NULL	LOWER THAN DETECTABLE LIMIT
1728773	UF00419963	29605797	F	27	4	6	EASTERN CAPE	NELSON MANDELA BAY METRO	NELSON MANDELA BAY	LIVINGSTONE HOSPITAL	OBSERVATION FOR SUSPECTED DISEASE OR CONDITION, UNSPECIFIED	2014	1799-12-31	2014-06-03 15:36:00	URINE	3	NOBS	NOBS	NULL	NULL	NULL	105
15858281	CA02231062	CAAD00473771	M	35	9	3	KWAZULU-NATAL	ETHEKWINI METRO	ETHEKWINI	ADDINGTON HOSPITAL	WHICH ANTIBIOTICS IS THE PATIENT ON? : NONE : WAS URINARY CATH INSERTED WITHIN THE LAST 7 DAYS? N :	2017	2017-03-26 23:30:00	2017-03-27 09:24:00	URINE	NULL	OBS	OBS	NULL	NULL	NULL	LOWER THAN DETECTABLE LIMIT
108929988	PA00132264	4801/15	M	45	6	23	MPUMALANGA	EHLANZENI	UMJINDI	BARBERTON HOSPITAL	NO CLINICAL HISTORY SUPPLIED.	2015	2015-08-17 16:00:00	2015-08-21 13:02:00	URINE	NULL	NOBS	NOBS	NULL	NULL	NULL	NULL
43058905	CE03367659	750912	F	41	8	7	KWAZULU-NATAL	ETHEKWINI METRO	ETHEKWINI	FOLWENI CLINIC	FREETEXT DIAGNOSIS:	2017	2017-05-19	2017-05-19 23:34:00	URINE	0	NOBS	NOBS	NULL	NULL	NULL	LOWER THAN DETECTABLE LIMIT
25305789	RJ01146210	090517	M	16	1	17	NORTH WEST	BOJANALA PLATINUM	RUSTENBURG LOCAL MUNICIPALITY	MARIKANA CLINIC	OBSERVATION FOR SUSPECTED DISEASE OR CONDITION, UNSPECIFIED	2017	2017-09-07	2017-09-07 17:26:00	URINE	3	OBS	OBS	NULL	NULL	NULL	LOWER THAN DETECTABLE LIMIT
1250999	UB00212586	23320435	F	28	11	10	EASTERN CAPE	NELSON MANDELA BAY METRO	NELSON MANDELA BAY	DORA NGINZA HOSPITAL	?UTI	2014	1799-12-31	2014-04-01 17:28:00	URINE	3	NOBS	NOBS	NULL	NULL	NULL	<20
19203622	PI00461269	UNKNOWN	M	17	8	28	MPUMALANGA	EHLANZENI	BUSHBUCKRIDGE	ARTHURSTONE CLINIC	OBSERVATION FOR SUSPECTED DISEASE OR CONDITION, UNSPECIFIED	2018	2018-03-14 09:00:00	2018-03-14 17:39:00	URINE	NULL	OBS	OBS	NULL	NULL	NULL	LOWER THAN DETECTABLE LIMIT
249918	UJ00306149	20995775	F	41	10	7	EASTERN CAPE	NELSON MANDELA BAY METRO	NELSON MANDELA BAY	UITENHAGE HOSPITAL	OBSERVATION FOR SUSPECTED DISEASE OR CONDITION, UNSPECIFIED	2015	2015-02-16	2015-02-17 12:50:00	URINE	NULL	NOBS	NOBS	NULL	NULL	NULL	LOWER THAN DETECTABLE LIMIT
50019009	FE00515171	67821	F	50	4	25	KWAZULU-NATAL	UMKHANYAKUDE	UMHLABUYALINGANA	MSELENI HOSPITAL	FREETEXT DIAGNOSIS:	2016	2016-09-11 12:00:00	2016-09-13 05:24:00	URINE	3	NOBS	NOBS	NULL	NULL	NULL	LOWER THAN DETECTABLE LIMIT
1394821	BB00401551	890808	F	25	9	20	KWAZULU-NATAL	UTHUNGULU	UMHLATHUZE	LOWER UMFOLOZI WAR MEMORIAL HOSPITAL	FREETEXT DIAGNOSIS: NONE	2015	2015-05-28	2015-06-01 09:37:00	URINE	3	NOBS	NOBS	NULL	NULL	NULL	LOWER THAN DETECTABLE LIMIT
8211371	UB00780203	25835349	M	6	6	23	EASTERN CAPE	NELSON MANDELA BAY METRO	NELSON MANDELA BAY	DORA NGINZA HOSPITAL	OBSERVATION FOR SUSPECTED DISEASE OR CONDITION, UNSPECIFIED	2018	1799-12-31	2018-08-27 12:10:00	URINE	3	NOBS	NOBS	NULL	NULL	NULL	NULL
15074187	GE00149398	4092/16	F	8	1	19	KWAZULU-NATAL	UGU	UMZUMBE	NGUDWINI CLINIC	OBSERVATION FOR SUSPECTED DISEASE OR CONDITION, UNSPECIFIED	2016	2016-06-24 13:27:00	2016-06-28 11:24:00	URINE	1	NOBS	NOBS	NULL	NULL	NULL	LOWER THAN DETECTABLE LIMIT
112931267	MA01513236	GT39806297	F	23	99999	99999	GAUTENG	CITY OF TSHWANE METRO	TSHWANE 1 HEALTH SUB-DISTRICT	DR GEORGE MUKHARI HOSPITAL	RENAL FAILURE.	2015	2015-10-16	2015-10-26 15:36:00	NULL	NULL	NULL	NOBS	NULL	NULL	N	NULL
22767062	PK01066903	20685	F	76	2	2	MPUMALANGA	EHLANZENI	MBOMBELA	ACTS CLINIC	OBSERVATION FOR SUSPECTED DISEASE OR CONDITION, UNSPECIFIED	2015	2015-04-07	2015-04-13 09:05:00	URINE	NULL	NOBS	NOBS	NULL	NULL	NULL	LOWER THAN DETECTABLE LIMIT
14021233	PI00290380	280705	M	10	4	1	MPUMALANGA	EHLANZENI	BUSHBUCKRIDGE	BELFAST TRUST CLINIC	HAEMATURIA.	2015	2015-11-29 08:00:00	2015-11-30 13:13:00	URINE	3	OBS	OBS	NULL	NULL	NULL	78200
13851352	PI00234301	659/15	F	32	3	16	MPUMALANGA	EHLANZENI	BUSHBUCKRIDGE	MARITE CLINIC	OBSERVATION FOR SUSPECTED DISEASE OR CONDITION, UNSPECIFIED	2015	2015-03-06 12:30:00	2015-03-06 19:01:00	URINE	0	NOBS	NOBS	NULL	NULL	NULL	LOWER THAN DETECTABLE LIMIT
454174	UJ00218169	UNKNOWN	F	39	5	7	EASTERN CAPE	NELSON MANDELA BAY METRO	NELSON MANDELA BAY	MABANDLA CLINIC	OBSERVATION FOR SUSPECTED DISEASE OR CONDITION, UNSPECIFIED	2014	1799-12-31	2014-05-12 11:37:00	URINE	3	NOBS	NOBS	NULL	NULL	NULL	LOWER THAN DETECTABLE LIMIT
1020408	BJ00078897	790115	M	35	9	19	KWAZULU-NATAL	ILEMBE	MAPHUMULO	UNTUNJAMBILI HOSPITAL	NO CLINICAL HISTORY SUPPLIED.	2014	2014-11-03	2014-11-03 19:53:00	URINE	1	NOBS	NOBS	NULL	NULL	NULL	<150
15008425	LD01811266	051299ND	M	17	2	3	GAUTENG	CITY OF JOHANNESBURG METRO	JOHANNESBURG A	WITKOPPEN HEALTH AND WELLNESS CENTRE	NCD	2017	2017-02-08	2017-02-09 13:24:00	URINE	OBS	NOBS	NOBS	NULL	NULL	NULL	<100
90300436	WF00152193	UNKNOWN	F	23	3	26	EASTERN CAPE	AMATHOLE	MBHASHE	MADWALENI HOSPITAL	HAEMATURIA	2017	2017-06-22 08:00:00	2017-06-22 16:00:00	URINE	1	NOBS	NOBS	NULL	NULL	NULL	LOWER THAN DETECTABLE LIMIT
42055469	HN00358818	GT01152080	F	63	4	6	GAUTENG	CITY OF JOHANNESBURG METRO	JOHANNESBURG F	CHARLOTTE MAXEKE HOSPITAL	NCH	2015	2015-07-31 13:10:00	2015-08-03 14:54:00	URINE	NULL	NOBS	NOBS	NULL	NULL	NULL	NULL
31141594	NM00302533	040004993	M	41	0	5	LIMPOPO	CAPRICORN	POLOKWANE	MANKWENG HOSPITAL	FREETEXT DIAGNOSIS:	2014	2014-10-20 11:05:00	2014-10-20 19:32:00	URINE	0	NOBS	NOBS	NULL	NULL	NULL	LOWER THAN DETECTABLE LIMIT
24114250	CD01326081	UNKNOWN	F	22	8	27	KWAZULU-NATAL	UGU	RAY NKONYANA	MARBURG CLINIC	OBSERVATION FOR SUSPECTED DISEASE OR CONDITION, UNSPECIFIED	2015	2015-09-15	2015-09-17 05:29:00	URINE	3	NOBS	NOBS	NULL	NULL	NULL	79500
20586188	NK00055416	20205531	F	69	11	25	LIMPOPO	CAPRICORN	MOLEMOLE	BOTLOKWA HOSPITAL	NCD	2014	2014-06-20 09:40:00	2014-06-20 15:38:00	URINE	0	NOBS	NOBS	NULL	NULL	NULL	<20
2016836	UH00489323	UNKNOWN	F	35	4	26	EASTERN CAPE	NELSON MANDELA BAY METRO	NELSON MANDELA BAY	NEW BRIGHTON CLINIC	OBSERVATION FOR SUSPECTED DISEASE OR CONDITION, UNSPECIFIED	2015	1799-12-31	2015-03-05 16:38:00	URINE	3	NOBS	NOBS	NULL	NULL	NULL	LOWER THAN DETECTABLE LIMIT
611467	CE02078619	378/10	F	42	99999	99999	KWAZULU-NATAL	ETHEKWINI METRO	ETHEKWINI	PRINCE MSHIYENI HOSPITAL	?BILHARZIA	2014	2014-08-27	2014-08-28 00:12:00	URINE	NULL	NOBS	NOBS	NULL	NULL	NULL	LOWER THAN DETECTABLE LIMIT
3226017	LD00620738	031250MO	F	57	9	9	GAUTENG	CITY OF JOHANNESBURG METRO	JOHANNESBURG B	HELEN JOSEPH HOSPITAL	RENAL NEPHROTIC SYNDROME	2014	2014-09-12	2014-09-12 15:32:00	MIDSTREAM URINE	NULL	NOBS	NOBS	NULL	NULL	NULL	NULL
1191999	BE01528241	1065	M	49	0	1	KWAZULU-NATAL	ETHEKWINI METRO	ETHEKWINI	PHOENIX CHC	NO CLINICAL HISTORY SUPPLIED.	2014	2014-05-06	2014-05-08 11:45:00	URINE	1	NOBS	NOBS	NULL	NULL	NULL	LOWER THAN DETECTABLE LIMIT
25005571	PK01063611	15/09485	M	27	1	13	MPUMALANGA	EHLANZENI	MBOMBELA	ROB FERREIRA HOSPITAL	OBSERVATION FOR SUSPECTED DISEASE OR CONDITION, UNSPECIFIED	2015	2015-04-06	2015-04-08 15:48:00	URINE	NULL	NOBS	NOBS	NULL	NULL	NULL	LOWER THAN DETECTABLE LIMIT
90252519	PK01170984	11/2850	F	42	6	16	MPUMALANGA	EHLANZENI	THABA CHWEU	SABIE HOSPITAL	OBSERVATION FOR SUSPECTED DISEASE OR CONDITION, UNSPECIFIED	2015	2015-07-21	2015-07-22 12:49:00	URINE	NULL	NOBS	NOBS	NULL	NULL	NULL	LOWER THAN DETECTABLE LIMIT
33651166	CI00580638	218925/15	M	17	1	14	KWAZULU-NATAL	UGU	UMUZIWABANTU	ST ANDREWS HOSPITAL	OBSERVATION FOR SUSPECTED DISEASE OR CONDITION, UNSPECIFIED	2018	2018-01-31 12:15:00	2018-01-31 16:56:00	URINE	3	NOBS	NOBS	NULL	NULL	NULL	94700
26339509	ST00643784	107510059	F	26	1	26	WESTERN CAPE	CITY OF CAPE TOWN METRO	TYGERBERG SUB-DISTRICT	TYGERBERG HOSPITAL WC TBH	FLANK PAIN	2016	2016-07-11 13:30:00	2016-07-13 09:38:00	URINE	NULL	NOBS	NOBS	NULL	NULL	NULL	<20
15205942	PK02268383	150-63	F	54	7	1	MPUMALANGA	EHLANZENI	THABA CHWEU	SABIE MUNICIPAL CLINIC	?BILHAZIA	2018	2018-07-25 12:40:00	2018-07-27 05:56:00	URINE	NULL	NOBS	NOBS	NULL	NULL	NULL	LOWER THAN DETECTABLE LIMIT
1182387	BE02490614	5785	F	57	11	14	KWAZULU-NATAL	ETHEKWINI METRO	ETHEKWINI	PHOENIX CHC	NO CLINICAL HISTORY SUPPLIED.	2016	2016-09-13 10:05:00	2016-09-14 15:06:00	URINE	1	NOBS	NOBS	NULL	NULL	NULL	LOWER THAN DETECTABLE LIMIT
47577024	GI00187022	UNKNOWN	F	31	8	5	KWAZULU-NATAL	ZULULAND	EDUMBE	EDUMBE CHC	NO CLINICAL HISTORY SUPPLIED.	2017	2017-05-31 11:26:00	2017-06-02 14:02:00	URINE	0	NOBS	NOBS	NULL	NULL	NULL	LOWER THAN DETECTABLE LIMIT
1042568	GD00285316	UNKNOWN	M	46	8	18	KWAZULU-NATAL	ZULULAND	UPHONGOLO	NCOTSHANE CLINIC	FREETEXT DIAGNOSIS:	2015	2015-01-23 09:51:00	2015-01-23 17:35:00	URINE	1	NOBS	NOBS	NULL	NULL	NULL	LOWER THAN DETECTABLE LIMIT
26093033	MG00964849	GP63201930	M	4	11	18	GAUTENG	CITY OF TSHWANE METRO	TSHWANE 3 HEALTH SUB-DISTRICT	STEVE BIKO ACADEMIC HOSPITAL	NO CLINICAL HISTORY SUPPLIED.	2014	2014-08-02 18:30:00	2014-08-04 15:46:00	MIDSTREAM URINE	NULL	NOBS	NOBS	NULL	NULL	NULL	NULL
5692	CA02302199	CAAD00487508	F	26	6	18	KWAZULU-NATAL	ETHEKWINI METRO	ETHEKWINI	ADDINGTON HOSPITAL	WHICH ANTIBIOTICS IS THE PATIENT ON? : AZITHROMYCIN : WAS URINARY CATH INSERTED WITHIN THE LAST 7 DA	2017	2017-06-21 14:19:00	2017-06-22 09:39:00	URINE	NULL	NOBS	NOBS	NULL	NULL	NULL	LOWER THAN DETECTABLE LIMIT
16708008	PG00050396	UNKNOWN	M	42	8	29	MPUMALANGA	EHLANZENI	THABA CHWEU	LYDENBURG HOSPITAL	OBSERVATION FOR SUSPECTED DISEASE OR CONDITION, UNSPECIFIED	2015	2015-05-14 10:00:00	2015-05-15 09:59:00	URINE	NULL	NOBS	NOBS	NULL	NULL	NULL	934081
21625031	MG03620508	A29837	F	51	9	19	GAUTENG	CITY OF TSHWANE METRO	TSHWANE 6 HEALTH SUB-DISTRICT	EERSTERUS CLINIC [EERSTERUS]	NO CLINICAL HISTORY SUPPLIED.	2018	1799-12-31	2018-12-22 14:29:00	URINE	NULL	NOBS	NOBS	NULL	NULL	NULL	LOWER THAN DETECTABLE LIMIT
89500073	IF01423636	1085955NW	M	30	2	0	GAUTENG	WEST RAND	MOGALE CITY	LERATONG HOSPITAL	OBSERVATION FOR SUSPECTED DISEASE OR CONDITION, UNSPECIFIED	2016	2016-10-06	2016-10-08 11:20:00	URINE	0	NOBS	NOBS	NULL	NULL	NULL	NULL
9545712	BE01686435	757922	M	22	0	7	KWAZULU-NATAL	ETHEKWINI METRO	ETHEKWINI	MAHATMA GANDHI HOSPITAL	FREETEXT DIAGNOSIS: HAEMATURIA	2014	2014-10-01 12:30:00	2014-10-01 17:47:00	MIDSTREAM URINE	3	OBS	OBS	NULL	NULL	NULL	LOWER THAN DETECTABLE LIMIT
202199	BE03084976	861220	F	31	1	2	KWAZULU-NATAL	ETHEKWINI METRO	ETHEKWINI	INANDA C CHC	NO CLINICAL HISTORY SUPPLIED.	2018	2018-01-22 11:32:00	2018-01-22 15:25:00	URINE	0	NOBS	NOBS	NULL	NULL	NULL	LOWER THAN DETECTABLE LIMIT
9501790	IM00520888	DYD30677/17	M	46	1	19	GAUTENG	WEST RAND	MOGALE CITY	DR YUSUF DADOO HOSPITAL	HAEMATURIA.	2017	2017-11-10 15:45:00	2017-11-13 18:18:00	URINE	NULL	NOBS	NOBS	NULL	NULL	NULL	LOWER THAN DETECTABLE LIMIT
16757040	CJ00704432	3672/18	M	34	8	14	KWAZULU-NATAL	ETHEKWINI METRO	ETHEKWINI	WENTWORTH HOSPITAL	OBSERVATION FOR SUSPECTED DISEASE OR CONDITION, UNSPECIFIED	2018	2018-09-20	2018-09-21 12:47:00	URINE	1	NOBS	NOBS	NULL	NULL	NULL	LOWER THAN DETECTABLE LIMIT
15243347	PA00250069	1242/12	F	35	4	17	MPUMALANGA	EHLANZENI	UMJINDI	BARBERTON CLINIC	HAEMATURIA.	2018	2018-07-17 13:40:00	2018-07-20 05:38:00	URINE	NULL	NOBS	NOBS	NULL	NULL	NULL	LOWER THAN DETECTABLE LIMIT
33109443	BB00655944	790613	F	38	2	1	KWAZULU-NATAL	UTHUNGULU	UMHLATHUZE	LOWER UMFOLOZI WAR MEMORIAL HOSPITAL	FREETEXT DIAGNOSIS: AMA	2017	2017-08-14 12:30:00	2017-08-15 14:49:00	URINE	1	NOBS	NOBS	NULL	NULL	NULL	LOWER THAN DETECTABLE LIMIT
16890786	AG01563267	107096	F	18	10	12	KWAZULU-NATAL	ETHEKWINI METRO	ETHEKWINI	KING EDWARD VIII HOSPITAL	NO CLINICAL HISTORY SUPPLIED	2018	2018-04-13 19:30:00	2018-04-16 12:48:00	URINE	NULL	NOBS	NOBS	NULL	NULL	NULL	LOWER THAN DETECTABLE LIMIT
12173817	UB00485759	27191543	F	47	8	3	EASTERN CAPE	NELSON MANDELA BAY METRO	NELSON MANDELA BAY	DORA NGINZA HOSPITAL	CKD	2016	1799-12-31	2016-04-28 09:44:00	URINE	3	NOBS	NOBS	NULL	NULL	NULL	570
31599315	BB00382714	850121	F	30	2	6	KWAZULU-NATAL	UTHUNGULU	UMHLATHUZE	LOWER UMFOLOZI WAR MEMORIAL HOSPITAL	FREETEXT DIAGNOSIS: UTI	2015	2015-03-27	2015-03-29 15:25:00	URINE	0	NOBS	NOBS	NULL	NULL	NULL	LOWER THAN DETECTABLE LIMIT
115932780	WC00088561	UNKNOWN	F	24	7	24	EASTERN CAPE	CHRIS HANI	SAKHISIZWE	CALA HOSPITAL	NO CLINICAL HISTORY SUPPLIED.	2016	2016-05-09	2016-05-13 14:13:00	URINE	NULL	NOBS	NOBS	NULL	NULL	NULL	LOWER THAN DETECTABLE LIMIT
29709789	PK01138587	B1103	M	44	11	21	MPUMALANGA	EHLANZENI	UMJINDI	LOW'S CREEK CLINIC	OBSERVATION FOR SUSPECTED DISEASE OR CONDITION, UNSPECIFIED	2015	2015-06-19 08:00:00	2015-06-22 16:56:00	URINE	NULL	NOBS	NOBS	NULL	NULL	NULL	LOWER THAN DETECTABLE LIMIT
112547105	GD00437719	UNKNOWN	F	23	2	19	KWAZULU-NATAL	ZULULAND	UPHONGOLO	PONGOLA MOBILE CLINIC	FREETEXT DIAGNOSIS:	2017	2017-06-20 12:00:00	2017-06-20 20:51:00	URINE	3	NOBS	NOBS	NULL	NULL	NULL	24000
8987126	NI00233097	02-29-05-2017	F	33	4	4	LIMPOPO	VHEMBE	MUSINA	MUSINA HOSPITAL	SCHISTOSOMIASIS, UNSPECIFIED	2017	2017-05-29 09:30:00	2017-05-29 10:39:00	URINE	2	NOBS	NOBS	NULL	NULL	NULL	33700
61823661	PM00486532	12/9779	M	31	8	29	MPUMALANGA	EHLANZENI	NKOMAZI	SHONGWE HOSPITAL	OBSERVATION FOR SUSPECTED DISEASE OR CONDITION, UNSPECIFIED	2017	2017-03-07 09:00:00	2017-03-09 15:18:00	URINE	NULL	NOBS	NOBS	NULL	NULL	NULL	<50
5798858	HN02348220	GT00657944	F	30	1	12	GAUTENG	CITY OF JOHANNESBURG METRO	JOHANNESBURG F	CHARLOTTE MAXEKE HOSPITAL	NCH	2018	2018-08-02	2018-08-03 15:46:00	URINE	NULL	NOBS	NOBS	NULL	NULL	NULL	LOWER THAN DETECTABLE LIMIT
3582998	HG01768224	GP09134942	F	99999	99999	99999	GAUTENG	CITY OF JOHANNESBURG METRO	JOHANNESBURG D	CHRIS HANI BARAGWANATH HOSPITAL	NS	2014	2014-12-15	2014-12-17 16:25:00	MIDSTREAM URINE	0	NOBS	NOBS	NULL	NULL	NULL	NULL
6898665	BF02758628	1937/17	F	27	10	15	KWAZULU-NATAL	UTHUNGULU	UMHLATHUZE	NTUZE CLINIC	NO CLINICAL HISTORY SUPPLIED.	2017	2017-05-11	2017-05-12 16:26:00	URINE	1	NOBS	NOBS	NULL	NULL	NULL	LOWER THAN DETECTABLE LIMIT
27795270	NJ00281008	UNKNOWN	F	40	2	21	LIMPOPO	MOPANI	BA-PHALABORWA	PHALABORWA CLINIC	OBSERVATION FOR SUSPECTED DISEASE OR CONDITION, UNSPECIFIED	2017	2017-07-22 10:00:00	2017-07-25 16:25:00	URINE	NULL	OBS	OBS	NULL	NULL	NULL	LOWER THAN DETECTABLE LIMIT
113391816	BB00507010	850903	F	30	7	2	KWAZULU-NATAL	UTHUNGULU	UMHLATHUZE	LOWER UMFOLOZI WAR MEMORIAL HOSPITAL	FREETEXT DIAGNOSIS: NONE	2016	2016-04-05	2016-04-08 09:46:00	URINE	0	NOBS	NOBS	NULL	NULL	NULL	LOWER THAN DETECTABLE LIMIT
36689628	RJ01045459	831102	F	33	5	4	NORTH WEST	BOJANALA PLATINUM	RUSTENBURG LOCAL MUNICIPALITY	JOB SHIMANKANE TABANE HOSPITAL	OBSERVATION FOR SUSPECTED DISEASE OR CONDITION, UNSPECIFIED	2017	2017-04-06	2017-04-06 20:15:00	URINE	NULL	NOBS	NOBS	NULL	NULL	NULL	LOWER THAN DETECTABLE LIMIT
1401079	BB00286271	890920	F	24	5	4	KWAZULU-NATAL	UTHUNGULU	UMHLATHUZE	LOWER UMFOLOZI WAR MEMORIAL HOSPITAL	FREETEXT DIAGNOSIS: SERVE ANAEMIA	2014	2014-02-24 12:00:00	2014-02-28 12:36:00	URINE	2	OBS	OBS	NULL	NULL	NULL	LOWER THAN DETECTABLE LIMIT
138729625	HN01889061	GT00445079	M	45	4	6	GAUTENG	CITY OF JOHANNESBURG METRO	JOHANNESBURG F	CHARLOTTE MAXEKE HOSPITAL	NCH	2017	2017-12-07	2017-12-11 13:58:00	MIDSTREAM URINE	NULL	NOBS	NOBS	NULL	NULL	NULL	LOWER THAN DETECTABLE LIMIT
29819953	EI01366185	650414	M	52	2	3	KWAZULU-NATAL	UMGUNGUNDLOVU	THE MSUNDUZI	NORTHDALE HOSPITAL	OBSERVATION FOR SUSPECTED DISEASE OR CONDITION, UNSPECIFIED	2017	2017-06-17 12:30:00	2017-06-18 23:09:00	URINE	0	NOBS	NOBS	NULL	NULL	NULL	LOWER THAN DETECTABLE LIMIT
257479	FE00611359	1825	F	68	4	4	KWAZULU-NATAL	UMKHANYAKUDE	THE BIG 5 FALSE BAY	MNQOBOKAZI CLINIC	NO CLINICAL HISTORY SUPPLIED.	2018	2018-01-09 08:05:00	2018-01-09 22:24:00	URINE	NULL	NOBS	NOBS	NULL	NULL	NULL	LOWER THAN DETECTABLE LIMIT
11957217	BB00603411	880101	F	29	1	5	KWAZULU-NATAL	UTHUNGULU	UMHLATHUZE	LOWER UMFOLOZI WAR MEMORIAL HOSPITAL	FREETEXT DIAGNOSIS: NONE	2017	2017-02-06	2017-02-07 13:22:00	URINE	0	NOBS	NOBS	NULL	NULL	NULL	LOWER THAN DETECTABLE LIMIT
47144331	IM00491974	7663/17	F	33	7	14	GAUTENG	WEST RAND	MOGALE CITY	DR YUSUF DADOO HOSPITAL	OBSERVATION FOR SUSPECTED DISEASE OR CONDITION, UNSPECIFIED	2017	2017-09-04	2017-09-08 15:10:00	URINE	NULL	NOBS	NOBS	NULL	NULL	NULL	LOWER THAN DETECTABLE LIMIT
131307149	XN00316766	153249578	M	31	1	5	WESTERN CAPE	CAPE WINELANDS	BREEDE VALLEY	WORCESTER HOSPITAL WC WOC	OBSERVATION FOR SUSPECTED DISEASE OR CONDITION, UNSPECIFIED	2017	1799-12-31	2017-04-10 13:41:00	URINE	NULL	NOBS	NOBS	NULL	NULL	NULL	NULL
106133900	BG00790695	1227/17	F	32	5	11	KWAZULU-NATAL	ETHEKWINI METRO	ETHEKWINI	VERULAM CLINIC	ANC	2018	2018-01-16 09:40:00	2018-01-16 14:51:00	URINE	0	NOBS	NOBS	NULL	NULL	NULL	LOWER THAN DETECTABLE LIMIT
17694177	BB00563499	572637	F	40	5	15	KWAZULU-NATAL	UTHUNGULU	UMHLATHUZE	LOWER UMFOLOZI WAR MEMORIAL HOSPITAL	FREETEXT DIAGNOSIS: NONE	2016	2016-09-19	2016-09-20 15:12:00	URINE	0	NOBS	NOBS	NULL	NULL	NULL	LOWER THAN DETECTABLE LIMIT
17262947	PS00851612	14995/17	M	43	5	7	MPUMALANGA	NKANGALA	EMALAHLENI	WITBANK HOSPITAL	NO CLINICAL HISTORY SUPPLIED.	2017	2017-08-05	2017-08-07 12:41:00	URINE	3	NOBS	NOBS	NULL	NULL	NULL	21
2032179	BE02366202	7854	M	36	1	14	KWAZULU-NATAL	ETHEKWINI METRO	ETHEKWINI	PHOENIX CHC	FREETEXT DIAGNOSIS: RVD ON ART	2016	2016-05-30 13:20:00	2016-05-30 16:23:00	URINE	0	NOBS	NOBS	NULL	NULL	NULL	LOWER THAN DETECTABLE LIMIT
10591015	CI00536449	68056	F	27	11	14	KWAZULU-NATAL	UGU	UMUZIWABANTU	ST ANDREWS HOSPITAL	OBSERVATION FOR SUSPECTED DISEASE OR CONDITION, UNSPECIFIED	2017	2017-08-04 09:00:00	2017-08-04 17:01:00	URINE	0	NOBS	NOBS	NULL	NULL	NULL	<40
499133	BC01147545	BCKG00044772	F	34	8	27	KWAZULU-NATAL	ETHEKWINI METRO	ETHEKWINI	KING DINUZULU HOSPITAL	WHICH ANTIBIOTICS IS THE PATIENT ON? : BACTRUM, RIFAFOUR, COMPLETED PIPTAZ AND AMIKACIN : WAS URINARY CATH INSERTED WITHIN THE LAST 7 DAYS? Y : TYPE OF URINE CATHETER SPECIMEN	2017	2017-02-11 16:26:00	2017-02-12 10:33:00	URINE	3	NOBS	NOBS	NULL	NULL	NULL	299947
41230675	NP00533013	UNKNOWN	F	43	1	30	LIMPOPO	VHEMBE	THULAMELA	THOHOYANDOU HEALTH CENTRE	OBSERVATION FOR SUSPECTED DISEASE OR CONDITION, UNSPECIFIED	2017	2017-05-02 09:00:00	2017-05-03 15:57:00	URINE	1	NOBS	NOBS	NULL	NULL	NULL	0.000000000000000000
29387080	GA00529732	UNKNOWN	M	9	1	16	KWAZULU-NATAL	ZULULAND	ABAQULUSI	SILOAH CLINIC	NO CLINICAL HISTORY SUPPLIED.	2015	2015-06-12	2015-06-13 17:45:00	SPUTUM	2	OBS	OBS	NULL	NULL	NULL	LOWER THAN DETECTABLE LIMIT
127996385	CI00485540	63276	F	19	11	13	KWAZULU-NATAL	UGU	UMUZIWABANTU	ST ANDREWS HOSPITAL	OBSERVATION FOR SUSPECTED DISEASE OR CONDITION, UNSPECIFIED	2016	2016-12-14	2016-12-17 17:30:00	URINE	0	NOBS	NOBS	NULL	NULL	NULL	LOWER THAN DETECTABLE LIMIT
123251320	ST00784310	85029122	M	18	1	1	WESTERN CAPE	CITY OF CAPE TOWN METRO	TYGERBERG SUB-DISTRICT	TYGERBERG HOSPITAL WC TBH	RF	2016	1799-12-31	2016-09-26 11:25:00	URINE	NULL	NOBS	NOBS	NULL	NULL	NULL	NULL
35352734	CI00467554	62003	F	32	4	4	KWAZULU-NATAL	UGU	UMUZIWABANTU	ST ANDREWS HOSPITAL	OBSERVATION FOR SUSPECTED DISEASE OR CONDITION, UNSPECIFIED	2016	2016-10-02 11:00:00	2016-10-03 16:23:00	URINE	1	NOBS	NOBS	NULL	NULL	NULL	LOWER THAN DETECTABLE LIMIT
8478923	NB00204202	1410066726	F	62	2	23	LIMPOPO	VHEMBE	THULAMELA	DONALD FRASER HOSPITAL	NCD	2014	2014-05-14	2014-05-14 15:19:00	URINE	0	NOBS	NOBS	NULL	NULL	NULL	<50
23195412	GI00205885	9102218	F	26	11	11	KWAZULU-NATAL	ZULULAND	EDUMBE	EDUMBE CHC	NO CLINICAL HISTORY SUPPLIED.	2018	2018-01-29 12:20:00	2018-01-30 17:50:00	URINE	0	NOBS	NOBS	NULL	NULL	NULL	LOWER THAN DETECTABLE LIMIT
26513234	PK02134956	L17/428	F	39	3	27	MPUMALANGA	EHLANZENI	THABA CHWEU	LYDENBURG HOSPITAL	CHRONIC RENAL FAILURE	2018	2018-02-13	2018-02-15 05:41:00	URINE	NULL	NOBS	NOBS	NULL	NULL	NULL	444
12852363	FE00463501	222/16	F	21	6	10	KWAZULU-NATAL	UMKHANYAKUDE	UMHLABUYALINGANA	MSELENI HOSPITAL	NO CLINICAL HISTORY SUPPLIED.	2016	2016-01-25 11:55:00	2016-01-26 05:41:00	URINE	NULL	OBS	OBS	NULL	NULL	NULL	LOWER THAN DETECTABLE LIMIT
21669382	ED01463326	800310	F	37	0	11	KWAZULU-NATAL	UMGUNGUNDLOVU	THE MSUNDUZI	GREY'S HOSPITAL	FREETEXT DIAGNOSIS: ?SHOSTOSOMIASIS	2017	2017-03-21	2017-03-21 21:53:00	URINE	0	NOBS	NOBS	NULL	NULL	NULL	LOWER THAN DETECTABLE LIMIT
1958606	CA01305814	CAAD00144390	M	40	11	0	KWAZULU-NATAL	ETHEKWINI METRO	ETHEKWINI	ADDINGTON HOSPITAL	TYPE OF URINE TERMINAL URINE : CLINICAL INDICATIONS: : ?SCHISTOSOMIASIS	2014	2014-03-15 08:57:00	2014-03-15 11:34:00	URINE	NULL	NOBS	NOBS	NULL	NULL	NULL	NULL
30291660	PE00587420	ER12/4763	M	48	1	24	MPUMALANGA	GERT SIBANDE	MSUKALIGWA	ERMELO PROVINCIAL HOSPITAL	OBSERVATION FOR SUSPECTED DISEASE OR CONDITION, UNSPECIFIED	2015	2015-11-26	2015-11-27 15:05:00	URINE	1	NOBS	NOBS	NULL	NULL	NULL	LOWER THAN DETECTABLE LIMIT
115435530	BB00483529	552137	F	0	2	6	KWAZULU-NATAL	UTHUNGULU	UMHLATHUZE	LOWER UMFOLOZI WAR MEMORIAL HOSPITAL	FREETEXT DIAGNOSIS: NONE	2016	2016-01-29 13:00:00	2016-02-01 14:35:00	URINE	2	NOBS	NOBS	NULL	NULL	NULL	NULL
12811761	CI00625390	75902	F	26	10	4	KWAZULU-NATAL	UGU	UMUZIWABANTU	ST ANDREWS HOSPITAL	OBSERVATION FOR SUSPECTED DISEASE OR CONDITION, UNSPECIFIED	2018	2018-07-26	2018-07-26 17:36:00	URINE	0	NOBS	NOBS	NULL	NULL	NULL	LOWER THAN DETECTABLE LIMIT
8365807	PI00214853	051292	F	21	11	22	MPUMALANGA	EHLANZENI	BUSHBUCKRIDGE	JIM BROWN PHC CLINIC	OBSERVATION FOR SUSPECTED DISEASE OR CONDITION, UNSPECIFIED	2014	2014-11-27 14:00:00	2014-11-28 16:18:00	URINE	1	NOBS	NOBS	NULL	NULL	NULL	LOWER THAN DETECTABLE LIMIT
17005902	UJ00297004	30926380	F	58	0	19	EASTERN CAPE	NELSON MANDELA BAY METRO	NELSON MANDELA BAY	UITENHAGE HOSPITAL	OBSERVATION FOR SUSPECTED DISEASE OR CONDITION, UNSPECIFIED	2015	1799-12-31	2015-01-21 12:17:00	URINE	3	NOBS	NOBS	NULL	NULL	NULL	NULL
31343447	BB00377865	821117	F	32	3	25	KWAZULU-NATAL	UTHUNGULU	UMHLATHUZE	LOWER UMFOLOZI WAR MEMORIAL HOSPITAL	FREETEXT DIAGNOSIS: UTI	2015	2015-03-12	2015-03-15 17:45:00	URINE	0	NOBS	NOBS	NULL	NULL	NULL	48
33912749	CA01942565	62865	M	43	10	16	KWAZULU-NATAL	ETHEKWINI METRO	ETHEKWINI	ST AIDAN'S HOSPITAL	FREETEXT DIAGNOSIS: FRANK HAEMATURIA	2016	2016-04-22 10:15:00	2016-04-22 15:11:00	CATHETER URINE	NULL	NOBS	NOBS	NULL	NULL	NULL	LOWER THAN DETECTABLE LIMIT
1884949	OU00049690	79835	F	58	5	13	LIMPOPO	CAPRICORN	LEPELLE-NKUMPI	ZEBEDIELA HOSPITAL	FREETEXT DIAGNOSIS: NCD	2014	2014-05-19 13:10:00	2014-05-20 04:41:00	MIDSTREAM URINE	NULL	NOBS	NOBS	NULL	NULL	NULL	NULL
10902407	PI00346378	UNKNOWN	F	24	10	8	MPUMALANGA	EHLANZENI	BUSHBUCKRIDGE	CALCUTTA CLINIC	OBSERVATION FOR SUSPECTED DISEASE OR CONDITION, UNSPECIFIED	2016	2016-08-23 11:00:00	2016-08-24 08:50:00	URINE	1	NOBS	NOBS	NULL	NULL	NULL	244
90767644	UB00398797	21555917	F	37	6	9	EASTERN CAPE	NELSON MANDELA BAY METRO	NELSON MANDELA BAY	DORA NGINZA HOSPITAL	OBSERVATION FOR SUSPECTED DISEASE OR CONDITION, UNSPECIFIED	2015	1799-12-31	2015-08-28 11:58:00	URINE	3	NOBS	NOBS	NULL	NULL	NULL	LOWER THAN DETECTABLE LIMIT
21683803	CG02769831	15380	M	9	10	19	KWAZULU-NATAL	ETHEKWINI METRO	ETHEKWINI	IMPUMELELO CLINIC [KWA-DABEKA]	SUSPECTED BILHRAZIA	2016	1799-12-31	2016-02-10 10:54:00	URINE	3	NOBS	NOBS	NULL	NULL	NULL	LOWER THAN DETECTABLE LIMIT
89853732	MA01272937	GP39275391	F	73	99999	99999	GAUTENG	CITY OF TSHWANE METRO	TSHWANE 1 HEALTH SUB-DISTRICT	DR GEORGE MUKHARI HOSPITAL	FREETEXT DIAGNOSIS:	2015	2015-04-26 12:45:00	2015-05-06 13:00:00	NULL	NULL	NULL	NOBS	N	N	NULL	NULL
107874604	BE02287856	14698	M	22	2	22	KWAZULU-NATAL	ETHEKWINI METRO	ETHEKWINI	INANDA C CHC	NO CLINICAL HISTORY SUPPLIED.	2016	2016-03-23	2016-03-23 15:49:00	MIDSTREAM URINE	3	NOBS	NOBS	NULL	NULL	NULL	LOWER THAN DETECTABLE LIMIT
100182421	ND00420032	LP0600107222	M	55	8	11	LIMPOPO	MOPANI	GREATER GIYANI	NKHENSANI HOSPITAL	OBSERVATION FOR SUSPECTED DISEASE OR CONDITION, UNSPECIFIED	2018	2018-10-23 14:02:00	2018-10-23 14:29:00	URINE	0	NOBS	NOBS	NULL	NULL	NULL	902
37635360	OA00520960	LP18/02/2014/5071	M	23	4	5	LIMPOPO	CAPRICORN	POLOKWANE	PIETERSBURG HOSPITAL	OBSERVATION FOR SUSPECTED DISEASE OR CONDITION, UNSPECIFIED	2014	2014-02-18	2014-02-19 15:39:00	URINE	NULL	NOBS	NOBS	NULL	NULL	NULL	LOWER THAN DETECTABLE LIMIT
120059133	HG03417664	GP09329009	M	99999	99999	99999	GAUTENG	CITY OF JOHANNESBURG METRO	JOHANNESBURG D	CHRIS HANI BARAGWANATH HOSPITAL	OBSERVATION FOR SUSPECTED DISEASE OR CONDITION, UNSPECIFIED	2016	2016-05-23	2016-05-24 12:22:00	URINE	0	NOBS	NOBS	NULL	NULL	NULL	77
82028024	UI00177583	115516	F	33	5	27	EASTERN CAPE	SARAH BAARTMAN	BLUE CRANE ROUTE	ANDRIES VOSLOO HOSPITAL	OBSERVATION FOR SUSPECTED DISEASE OR CONDITION, UNSPECIFIED	2016	1799-12-31	2016-04-14 14:34:00	URINE	3	NOBS	NOBS	NULL	NULL	NULL	738566
988760	BH01394816	288/14	M	8	9	5	KWAZULU-NATAL	ILEMBE	MANDENI	SUNDUMBILI CHC	NO CLINICAL HISTORY SUPPLIED.	2015	2015-09-11	2015-09-12 12:25:00	URINE	3	OBS	OBS	NULL	NULL	NULL	LOWER THAN DETECTABLE LIMIT
103161862	GG00390269	M531/15	F	28	8	2	KWAZULU-NATAL	ZULULAND	ULUNDI	NKONJENI HOSPITAL	NO CLINICAL HISTORY SUPPLIED.	2015	2015-05-20	2015-05-22 11:50:00	URINE	NULL	NOBS	NOBS	NULL	NULL	NULL	NULL
121593305	JC00514934	6793	M	32	6	7	FREE STATE	LEJWELEPUTSWA	NALA	NALA HOSPITAL	OBSERVATION FOR SUSPECTED DISEASE OR CONDITION, UNSPECIFIED	2016	2016-05-26	2016-05-26 17:19:00	URINE	NULL	NOBS	NOBS	NULL	NULL	NULL	NULL
112179496	FE00539595	9615	F	23	5	2	KWAZULU-NATAL	UMKHANYAKUDE	UMHLABUYALINGANA	MSELENI HOSPITAL	FREETEXT DIAGNOSIS: ?	2017	2017-01-09 09:00:00	2017-01-09 20:18:00	URINE	0	NOBS	NOBS	NULL	NULL	NULL	LOWER THAN DETECTABLE LIMIT
20103601	PA00239694	2778/17	F	50	9	18	MPUMALANGA	EHLANZENI	UMJINDI	BARBERTON HOSPITAL	NO CLINICAL HISTORY SUPPLIED.	2018	2018-05-03 13:30:00	2018-05-04 04:56:00	URINE	NULL	NOBS	NOBS	NULL	NULL	NULL	240
2876143	MG00800234	GT63894868	M	16	1	20	GAUTENG	CITY OF TSHWANE METRO	TSHWANE 3 HEALTH SUB-DISTRICT	STEVE BIKO ACADEMIC HOSPITAL	FREETEXT DIAGNOSIS: POST TRANSPLANT	2014	2014-04-13 16:30:00	2014-04-14 13:57:00	MIDSTREAM URINE	0	NOBS	NOBS	NULL	NULL	NULL	NULL
805827	BE03496416	910922	F	27	2	20	KWAZULU-NATAL	ETHEKWINI METRO	ETHEKWINI	REDCLIFFE CLINIC	NO CLINICAL HISTORY SUPPLIED.	2018	1799-12-31	2018-12-12 18:28:00	URINE	0	NOBS	NOBS	NULL	NULL	NULL	LOWER THAN DETECTABLE LIMIT
29071111	UH00668164	24418725	M	45	7	19	EASTERN CAPE	NELSON MANDELA BAY METRO	NELSON MANDELA BAY	PORT ELIZABETH PROVINCIAL HOSPITAL	OBSERVATION FOR SUSPECTED DISEASE OR CONDITION, UNSPECIFIED	2016	1799-12-31	2016-01-22 09:42:00	URINE	NULL	NOBS	NOBS	NULL	NULL	NULL	LOWER THAN DETECTABLE LIMIT
37461743	PK01301352	11/326	F	27	3	3	MPUMALANGA	EHLANZENI	MBOMBELA	LEGOGOTE CLINIC	OBSERVATION FOR SUSPECTED DISEASE OR CONDITION, UNSPECIFIED	2015	2015-11-17 08:00:00	2015-11-19 17:26:00	URINE	NULL	NOBS	NOBS	NULL	NULL	NULL	LOWER THAN DETECTABLE LIMIT
117799300	NQ00422685	UNKNOWN	F	14	6	19	LIMPOPO	MOPANI	GREATER TZANEEN	TZANEEN MOBILE CLINIC	FREETEXT DIAGNOSIS: ?BILHARZIA	2017	2017-08-16 10:25:00	2017-08-25 20:38:00	URINE	0	NOBS	NOBS	NULL	NULL	NULL	66
35213008	DG00719661	960214/14	F	18	5	10	KWAZULU-NATAL	UTHUKELA	EMNAMBITHI-LADYSMITH	ST CHAD'S CHC	FREETEXT DIAGNOSIS: ? BILHAZIA	2014	2014-07-24 09:30:00	2014-07-28 13:29:00	URINE	NULL	NOBS	NOBS	NULL	NULL	NULL	LOWER THAN DETECTABLE LIMIT
135733499	UH01013417	27514199	F	40	1	28	EASTERN CAPE	NELSON MANDELA BAY METRO	NELSON MANDELA BAY	DORA NGINZA HOSPITAL	NO CLINICAL HISTORY SUPPLIED.	2017	2017-11-15 10:55:00	2017-11-16 14:56:00	URINE	3	NOBS	NOBS	NULL	NULL	NULL	<20
146491161	TD02632938	UNKNOWN	M	39	6	19	EASTERN CAPE	BUFFALO CITY METRO	EAST LONDON	DUNCAN VILLAGE DAY HOSPITAL	FREETE	2018	2018-08-08	2018-08-10 13:04:00	URINE	3	NOBS	NOBS	NULL	NULL	NULL	NULL
137606525	DG01279324	ABDU7881P	F	65	8	20	KWAZULU-NATAL	UTHUKELA	EMNAMBITHI-LADYSMITH	ST CHAD'S CHC	RENAL FAILURE.	2017	2017-11-10	2017-11-10 23:12:00	URINE	0	NOBS	NOBS	NULL	NULL	NULL	<20
22871458	PD00236727	B616/15	F	31	9	29	MPUMALANGA	GERT SIBANDE	ALBERT LUTHULI	NHLAZATSHE CLINIC 4	OBSERVATION FOR SUSPECTED DISEASE OR CONDITION, UNSPECIFIED	2015	2015-06-08	2015-06-10 19:41:00	URINE	OBS	NOBS	NOBS	NULL	NULL	NULL	LOWER THAN DETECTABLE LIMIT
21968566	BF01636527	14/33263	M	23	5	8	KWAZULU-NATAL	UTHUNGULU	UMHLATHUZE	THOKOZANI CLINIC	NO CLINICAL HISTORY SUPPLIED.	2014	2014-09-05	2014-09-07 12:32:00	URINE	1	NOBS	NOBS	NULL	NULL	NULL	111
125310895	LD01911273	040577BA	F	39	11	7	GAUTENG	CITY OF JOHANNESBURG METRO	JOHANNESBURG B	HELEN JOSEPH HOSPITAL	OBSERVATION FOR SUSPECTED DISEASE OR CONDITION, UNSPECIFIED	2017	2017-04-11	2017-04-11 17:45:00	URINE	OBS	NOBS	NOBS	NULL	NULL	NULL	NULL
35017622	BB00587784	881219	F	27	11	21	KWAZULU-NATAL	UTHUNGULU	UMHLATHUZE	LOWER UMFOLOZI WAR MEMORIAL HOSPITAL	FREETEXT DIAGNOSIS: ?UTI	2016	2016-12-09	2016-12-11 17:17:00	URINE	0	NOBS	NOBS	NULL	NULL	NULL	LOWER THAN DETECTABLE LIMIT
146330817	CJ00698970	910921	F	26	11	13	KWAZULU-NATAL	ETHEKWINI METRO	ETHEKWINI	WENTWORTH HOSPITAL	OBSERVATION FOR SUSPECTED DISEASE OR CONDITION, UNSPECIFIED	2018	2018-09-04 13:30:00	2018-09-04 22:04:00	URINE	1	NOBS	NOBS	NULL	NULL	NULL	LOWER THAN DETECTABLE LIMIT
29257083	NO00156032	LP1610032800	F	23	3	28	LIMPOPO	VHEMBE	MAKHADO	SILOAM HOSPITAL	OBSERVATION FOR SUSPECTED DISEASE OR CONDITION, UNSPECIFIED	2014	2014-09-01 11:00:00	2014-11-19 10:25:00	NULL	NULL	NULL	NOBS	N	N	NULL	LOWER THAN DETECTABLE LIMIT
101064805	BB00364878	820730	F	32	5	29	KWAZULU-NATAL	UTHUNGULU	UMHLATHUZE	LOWER UMFOLOZI WAR MEMORIAL HOSPITAL	FREETEXT DIAGNOSIS: NONE	2015	2015-01-28	2015-01-31 16:03:00	URINE	0	NOBS	NOBS	NULL	NULL	NULL	LOWER THAN DETECTABLE LIMIT
117291929	SA00291174	156144123	M	25	1	10	WESTERN CAPE	CITY OF CAPE TOWN METRO	SOUTHERN SUB-DISTRICT	FALSE BAY HOSPITAL WC FBH	FOLLOW-UP EXAMINATION AFTER PSYCHOTHERAPY	2016	2016-02-15	2016-02-16 12:06:00	URINE	NULL	NOBS	NOBS	NULL	NULL	NULL	340480
143070545	UC00218832	3925/14	U	28	3	24	EASTERN CAPE	SARAH BAARTMAN	DR BEYERS NAUDE	MIDLAND HOSPITAL	OBSERVATION FOR SUSPECTED DISEASE OR CONDITION, UNSPECIFIED	2018	1799-12-31	2018-04-09 10:36:00	URINE	NULL	NOBS	NOBS	NULL	NULL	NULL	NULL
46711093	BE03226922	910818	F	26	8	28	KWAZULU-NATAL	ETHEKWINI METRO	ETHEKWINI	MAHATMA GANDHI HOSPITAL	FREETEXT DIAGNOSIS: UTI	2018	2018-05-15 10:30:00	2018-05-15 15:09:00	URINE	0	NOBS	NOBS	NULL	NULL	NULL	LOWER THAN DETECTABLE LIMIT
26445315	BB00294293	510307	F	38	7	5	KWAZULU-NATAL	UTHUNGULU	UMHLATHUZE	LOWER UMFOLOZI WAR MEMORIAL HOSPITAL	FREETEXT DIAGNOSIS: NONE	2014	2014-03-31	2014-04-02 11:21:00	URINE	1	NOBS	NOBS	NULL	NULL	NULL	LOWER THAN DETECTABLE LIMIT
224898	CA01513227	CAAD00064831	F	49	10	27	KWAZULU-NATAL	ETHEKWINI METRO	ETHEKWINI	ADDINGTON HOSPITAL	WHICH ANTIBIOTICS? : WAS ON AUGMENTIN BY GP : WAS URINARY CATH INSERTED WITHIN THE LAST 7 DAYS? N : TYPE OF URINE MID STREAM URINE : CLINICAL INDICATIONS: : PERSISTENT MICROSCOPIC HAEMATURIA	2014	2014-11-21 14:42:00	2014-11-22 09:38:00	MIDSTREAM URINE	NULL	NOBS	NOBS	NULL	NULL	NULL	LOWER THAN DETECTABLE LIMIT
12754934	SN00020033	UNKNOWN	F	32	4	19	EASTERN CAPE	O R TAMBO	KING SABATA DALINDYEBO	NELSON MANDELA ACADEMIC HOSP	FREETEXT DIAGNOSIS: ANAEMIA IN PREGNANCY WITH HAEMATUR	2014	2014-11-03 16:15:00	2014-11-07 16:46:00	URINE	NULL	NOBS	NOBS	NULL	NULL	NULL	89
271324	FE00604132	5433	F	45	5	24	KWAZULU-NATAL	UMKHANYAKUDE	UMHLABUYALINGANA	MSELENI HOSPITAL	NO CLINICAL HISTORY SUPPLIED.	2017	2017-11-28 11:15:00	2017-11-28 20:57:00	URINE	NULL	NOBS	NOBS	NULL	NULL	NULL	NULL
4971935	HN00340415	GT00020072	M	23	11	5	GAUTENG	CITY OF JOHANNESBURG METRO	JOHANNESBURG F	CHARLOTTE MAXEKE HOSPITAL	NCD	2015	2015-07-21 09:00:00	2015-07-22 12:04:00	MIDSTREAM URINE	NULL	NOBS	NOBS	NULL	NULL	NULL	0.000000000000000000
124099269	TD02463956	30453401	F	36	5	3	EASTERN CAPE	BUFFALO CITY METRO	EAST LONDON	FRERE HOSPITAL	OBSERVATION FOR SUSPECTED DISEASE OR CONDITION, UNSPECIFIED	2018	1799-12-31	2018-03-20 11:55:00	URINE	0	NOBS	NOBS	NULL	NULL	NULL	LOWER THAN DETECTABLE LIMIT
105980788	EH00186257	UNKNOWN	U	16	6	8	KWAZULU-NATAL	ILEMBE	NDWEDWE	MONTEBELLO HOSPITAL	OBSERVATION FOR SUSPECTED DISEASE OR CONDITION, UNSPECIFIED	2015	2015-07-07	2015-07-14 12:13:00	URINE	0	NOBS	NOBS	NULL	NULL	NULL	LOWER THAN DETECTABLE LIMIT
100640907	GC00281624	2053/14	F	18	8	24	KWAZULU-NATAL	UTHUNGULU	UMLALAZI	ESHOWE GATEWAY CLINIC	FREETEXT DIAGNOSIS:	2015	2015-02-18 11:30:00	2015-02-18 16:28:00	URINE	0	NOBS	NOBS	NULL	NULL	NULL	LOWER THAN DETECTABLE LIMIT
55434593	NC00373741	UNKNOWN	M	7	0	17	LIMPOPO	VHEMBE	MAKHADO	TSHINO CLINIC	OBSERVATION FOR SUSPECTED DISEASE OR CONDITION, UNSPECIFIED	2016	2016-04-20 08:20:00	2016-04-20 17:56:00	URINE	1	OBS	OBS	NULL	NULL	NULL	NULL
21533254	PK00672722	870615	F	26	8	22	MPUMALANGA	EHLANZENI	MBOMBELA	RIVERSIDE OCCUPATIONAL HEALTH	OBSERVATION FOR SUSPECTED DISEASE OR CONDITION, UNSPECIFIED	2014	2014-03-07 16:55:00	2014-03-10 17:54:00	URINE	NULL	NOBS	NOBS	NULL	NULL	NULL	<50
26214624	CG01693529	821221	F	31	1	28	KWAZULU-NATAL	ETHEKWINI METRO	ETHEKWINI	RK KHAN HOSPITAL	OBSERVATION FOR SUSPECTED DISEASE OR CONDITION, UNSPECIFIED	2014	1799-12-31	2014-02-19 11:28:00	URINE	0	NOBS	NOBS	NULL	NULL	NULL	LOWER THAN DETECTABLE LIMIT
9698143	TD01367324	10746709	F	28	10	26	EASTERN CAPE	BUFFALO CITY METRO	EAST LONDON	FRERE HOSPITAL	?UTI	2015	1799-12-31	2015-10-01 11:51:00	MIDSTREAM URINE	NULL	NOBS	NOBS	NULL	NULL	NULL	72532
10795595	CG01835733	060814	M	7	9	8	KWAZULU-NATAL	ETHEKWINI METRO	ETHEKWINI	RK KHAN HOSPITAL	OBSERVATION FOR SUSPECTED DISEASE OR CONDITION, UNSPECIFIED	2014	2014-05-22	2014-05-23 13:27:00	URINE	3	OBS	OBS	NULL	NULL	NULL	LOWER THAN DETECTABLE LIMIT
4027813	HG01118529	GT10210130	M	36	99999	99999	GAUTENG	CITY OF JOHANNESBURG METRO	JOHANNESBURG D	CHRIS HANI BARAGWANATH HOSPITAL	SCHISTOSOMIASIS	2014	2014-05-14	2014-05-15 16:24:00	URINE	OBS	NOBS	NOBS	NULL	NULL	NULL	225620
89559984	PI00328918	B 176	F	79	3	4	MPUMALANGA	EHLANZENI	BUSHBUCKRIDGE	CORK CLINIC	SCHISTOSOMIASIS [BILHARZIA].	2016	2016-06-06 08:00:00	2016-06-06 14:05:00	URINE	1	NOBS	NOBS	NULL	NULL	NULL	LOWER THAN DETECTABLE LIMIT
100689152	HG01653371	GT10405451	F	15	0	17	GAUTENG	CITY OF JOHANNESBURG METRO	JOHANNESBURG D	CHRIS HANI BARAGWANATH HOSPITAL	OBSERVATION FOR SUSPECTED DISEASE OR CONDITION, UNSPECIFIED	2014	2014-11-08	2014-11-11 16:34:00	URINE	OBS	NOBS	NOBS	NULL	NULL	NULL	NULL
3707357	MA00820904	GT39773567	F	3	99999	99999	GAUTENG	CITY OF TSHWANE METRO	TSHWANE 1 HEALTH SUB-DISTRICT	DR GEORGE MUKHARI HOSPITAL	OBSERVATION FOR SUSPECTED DISEASE OR CONDITION, UNSPECIFIED	2014	2014-05-28	2014-06-24 17:00:00	URINE	0	NOBS	NOBS	NULL	NULL	NULL	NULL
28442767	NP00591348	UNKNOWN	M	40	5	19	LIMPOPO	VHEMBE	THULAMELA	TSHIVHASE TEA ESTATE	OBSERVATION FOR SUSPECTED DISEASE OR CONDITION, UNSPECIFIED	2017	2017-11-21 08:15:00	2017-11-25 04:27:00	URINE	OBS	NOBS	NOBS	NULL	NULL	NULL	494000
142813423	CI00595765	860320	M	32	0	9	KWAZULU-NATAL	UGU	UMUZIWABANTU	ST ANDREWS HOSPITAL	OBSERVATION FOR SUSPECTED DISEASE OR CONDITION, UNSPECIFIED	2018	2018-03-29	2018-03-29 16:59:00	URINE	1	NOBS	NOBS	NULL	NULL	NULL	69
146564037	HG05795626	GT10728492	F	27	10	0	GAUTENG	CITY OF JOHANNESBURG METRO	JOHANNESBURG D	CHRIS HANI BARAGWANATH HOSPITAL	OBSERVATION FOR SUSPECTED DISEASE OR CONDITION, UNSPECIFIED	2018	2018-07-10 08:00:00	2018-07-17 13:10:00	URINE	0	NOBS	NOBS	NULL	NULL	NULL	NULL
822261	HN01355934	115309	F	38	3	30	GAUTENG	CITY OF JOHANNESBURG METRO	JOHANNESBURG F	HILLBROW CHC-A	NCH	2017	2017-02-24 13:00:00	2017-02-25 11:16:00	CATHETER URINE	NULL	NOBS	NOBS	NULL	NULL	NULL	341
108872739	RH00984329	023029090	M	45	2	1	GAUTENG	CITY OF TSHWANE METRO	TSHWANE 3 HEALTH SUB-DISTRICT	KALAFONG HOSPITAL	OBSERVATION FOR SUSPECTED DISEASE OR CONDITION, UNSPECIFIED	2017	2017-04-12	2017-04-15 06:45:00	URINE	NULL	NOBS	NOBS	NULL	NULL	NULL	LOWER THAN DETECTABLE LIMIT
110704964	RJ00677069	880408	M	27	4	9	NORTH WEST	BOJANALA PLATINUM	RUSTENBURG LOCAL MUNICIPALITY	MARIKANA CLINIC	OBSERVATION FOR SUSPECTED DISEASE OR CONDITION, UNSPECIFIED	2015	2015-08-17 13:55:00	2015-08-18 12:30:00	URINE	3	OBS	OBS	NULL	NULL	NULL	74
111370777	CI00604611	74281	F	22	6	18	KWAZULU-NATAL	UGU	UMUZIWABANTU	ST ANDREWS HOSPITAL	NCH	2018	2018-05-03 11:00:00	2018-05-03 19:05:00	URINE	0	NOBS	NOBS	NULL	NULL	NULL	LOWER THAN DETECTABLE LIMIT
147381521	RD00528829	19615/18	M	58	11	12	MPUMALANGA	NKANGALA	THEMBISILE	KWAMHLANGA HOSPITAL	LABORATORY EXAMINATION	2018	2018-08-08	2018-08-13 11:43:00	URINE	0	NOBS	NOBS	NULL	NULL	NULL	NULL
1169552	IF00377440	695448	F	27	10	10	GAUTENG	WEST RAND	MOGALE CITY	LERATONG HOSPITAL	NCH	2014	2014-04-03	2014-04-08 10:55:00	URINE	NULL	NOBS	NOBS	NULL	NULL	NULL	LOWER THAN DETECTABLE LIMIT
2565239	CA01468617	CAAD00312957	M	32	0	18	KWAZULU-NATAL	ETHEKWINI METRO	ETHEKWINI	ADDINGTON HOSPITAL	WHICH ANTIBIOTICS? : CIPROBAY : WAS URINARY CATH INSERTED WITHIN THE LAST 7 DAYS? N : TYPE OF URINE MID STREAM URINE : CLINICAL INDICATIONS: : HAEMATURIA	2014	2014-09-30 11:46:00	2014-09-30 14:33:00	MIDSTREAM URINE	1	NOBS	NOBS	NULL	NULL	NULL	LOWER THAN DETECTABLE LIMIT
147833018	RI00109347	10982/18	F	25	9	5	GAUTENG	CITY OF TSHWANE METRO	TSHWANE 3 HEALTH SUB-DISTRICT	PRETORIA WEST HOSPITAL	FREETEXT DIAGNOSIS: PREGNANT	2018	2018-10-30 13:30:00	2018-10-31 09:35:00	URINE	0	NULL	NOBS	NULL	NULL	NULL	LOWER THAN DETECTABLE LIMIT
122867543	CG03221206	920105	F	24	10	2	KWAZULU-NATAL	ETHEKWINI METRO	ETHEKWINI	RK KHAN HOSPITAL	OBSERVATION FOR SUSPECTED DISEASE OR CONDITION, UNSPECIFIED	2016	2016-11-07 11:10:00	2016-11-09 11:10:00	URINE	2	OBSNV	OBS	NULL	NULL	NULL	<150
149281894	PK02337583	18/18180	F	60	0	11	MPUMALANGA	EHLANZENI	MBOMBELA	ROB FERREIRA HOSPITAL	OBSERVATION FOR SUSPECTED DISEASE OR CONDITION, UNSPECIFIED	2018	2018-10-12 14:00:00	2018-10-15 01:35:00	URINE	NULL	NOBS	NOBS	NULL	NULL	NULL	NULL
2794067	HG00957784	GT09834349	F	25	8	15	GAUTENG	CITY OF JOHANNESBURG METRO	JOHANNESBURG D	CHRIS HANI BARAGWANATH HOSPITAL	OBSERVATION FOR SUSPECTED DISEASE OR CONDITION, UNSPECIFIED	2014	2014-03-20 09:00:00	2014-03-25 13:23:00	URINE	0	NOBS	NOBS	NULL	NULL	NULL	LOWER THAN DETECTABLE LIMIT
133782510	DH01382104	640528	M	53	10	13	KWAZULU-NATAL	AMAJUBA	NEWCASTLE	MADADENI HOSPITAL	OBSERVATION FOR SUSPECTED DISEASE OR CONDITION, UNSPECIFIED	2018	2018-04-10	2018-04-17 17:08:00	URINE	3	NOBS	NOBS	NULL	NULL	NULL	<20
19364732	RH01071414	2516159	M	62	8	12	GAUTENG	CITY OF TSHWANE METRO	TSHWANE 3 HEALTH SUB-DISTRICT	KALAFONG HOSPITAL	?RESISTANT UTI	2017	2017-09-14	2017-09-15 15:43:00	URINE	NULL	NOBS	NOBS	NULL	NULL	NULL	LOWER THAN DETECTABLE LIMIT
90666035	MA00953343	GP39525962	M	23	4	19	GAUTENG	CITY OF TSHWANE METRO	TSHWANE 1 HEALTH SUB-DISTRICT	DR GEORGE MUKHARI HOSPITAL	MYELOMA	2014	2014-08-20 10:45:00	2014-08-27 14:28:00	NULL	NULL	NULL	NOBS	NULL	NULL	N	NULL
8846570	CH00582225	930323	F	22	6	27	KWAZULU-NATAL	UGU	UMZUMBE	KHAYELIHLE CLINIC	NO CLINICAL HISTORY SUPPLIED.	2015	2015-10-19 12:00:00	2015-10-20 09:52:00	URINE	1	NOBS	NOBS	NULL	NULL	NULL	LOWER THAN DETECTABLE LIMIT
32318646	PM00215889	14/3789	M	17	2	13	MPUMALANGA	EHLANZENI	NKOMAZI	SHONGWE HOSPITAL	OBSERVATION FOR SUSPECTED DISEASE OR CONDITION, UNSPECIFIED	2014	2014-03-28	2014-05-08 16:24:00	NULL	NULL	NULL	NOBS	N	N	NULL	6860000
8804854	CI00646325	960504	F	22	5	13	KWAZULU-NATAL	UGU	UMUZIWABANTU	ST ANDREWS HOSPITAL	NCH	2018	2018-10-17	2018-10-17 18:16:00	URINE	0	NOBS	NOBS	NULL	NULL	NULL	LOWER THAN DETECTABLE LIMIT
114709919	BB00470989	971210	F	18	0	8	KWAZULU-NATAL	UTHUNGULU	UMHLATHUZE	LOWER UMFOLOZI WAR MEMORIAL HOSPITAL	FREETEXT DIAGNOSIS: UTI	2015	2015-12-18	2015-12-21 12:34:00	URINE	1	NOBS	NOBS	NULL	NULL	NULL	41660
31610340	PD00323872	169-165-8437	F	13	4	27	MPUMALANGA	GERT SIBANDE	ALBERT LUTHULI	BADPLAAS CLINIC	OBSERVATION FOR SUSPECTED DISEASE OR CONDITION, UNSPECIFIED	2016	2016-11-09 18:15:00	2016-11-11 14:20:00	BLOOD	OBS	OBS	OBS	NULL	NULL	NULL	LOWER THAN DETECTABLE LIMIT
57716938	ST01923347	167322064	M	40	8	2	WESTERN CAPE	CITY OF CAPE TOWN METRO	TYGERBERG SUB-DISTRICT	TYGERBERG HOSPITAL WC TBH	FREETEXT DIAGNOSIS: ?BLADDER SCHISTOSOMIDOSIS	2018	1799-12-31	2018-05-24 15:52:00	URINE	NULL	NOBS	NOBS	NULL	NULL	NULL	NULL
40020784	NH00136955	UNKNOWN	M	61	2	3	LIMPOPO	VHEMBE	THULAMELA	SHIGALO CLINIC	NCH	2014	2014-03-25	2014-03-25 17:01:00	URINE	1	NOBS	NOBS	NULL	NULL	NULL	2840
25731309	UH00490231	24973695	F	23	7	24	EASTERN CAPE	NELSON MANDELA BAY METRO	NELSON MANDELA BAY	PORT ELIZABETH PROVINCIAL HOSPITAL	OBSERVATION FOR SUSPECTED DISEASE OR CONDITION, UNSPECIFIED	2015	1799-12-31	2015-03-06 16:28:00	URINE	3	NOBS	NOBS	NULL	NULL	NULL	NULL
16968367	UJ00668753	UNKNOWN	M	8	9	18	EASTERN CAPE	NELSON MANDELA BAY METRO	NELSON MANDELA BAY	MABANDLA CLINIC	OBSERVATION FOR SUSPECTED DISEASE OR CONDITION, UNSPECIFIED	2018	2018-03-07 11:00:00	2018-03-09 14:26:00	URINE	NULL	NOBS	NOBS	NULL	NULL	NULL	NULL
1510861	BF02209856	16/5243	F	37	10	7	KWAZULU-NATAL	UTHUNGULU	UMHLATHUZE	NGWELEZANA HOSPITAL	NO CLINICAL HISTORY SUPPLIED.	2016	2016-01-27	2016-01-29 10:23:00	URINE	2	NOBS	NOBS	NULL	NULL	NULL	864380
47356634	CI00266993	UNKNOWN	F	27	1	25	KWAZULU-NATAL	UGU	UMUZIWABANTU	PISGAH CLINIC	OBSERVATION FOR SUSPECTED DISEASE OR CONDITION, UNSPECIFIED	2014	2014-06-03 10:50:00	2014-06-03 18:28:00	URINE	1	NOBS	NOBS	NULL	NULL	NULL	LOWER THAN DETECTABLE LIMIT
19078417	CI00613082	800603	F	38	0	2	KWAZULU-NATAL	UGU	UMUZIWABANTU	ST ANDREWS HOSPITAL	NCH	2018	2018-06-05	2018-06-05 18:40:00	URINE	3	NOBS	NOBS	NULL	NULL	NULL	LOWER THAN DETECTABLE LIMIT
45481028	EI01397242	050315	M	12	5	6	KWAZULU-NATAL	UMGUNGUNDLOVU	THE MSUNDUZI	NORTHDALE HOSPITAL	NO CLINICAL HISTORY SUPPLIED.	2017	2017-08-21 09:30:00	2017-08-22 02:35:00	URINE	3	OBSNV	OBS	NULL	NULL	NULL	7934
10506875	BB00400780	537500	F	31	11	11	KWAZULU-NATAL	UTHUNGULU	UMHLATHUZE	LOWER UMFOLOZI WAR MEMORIAL HOSPITAL	FREETEXT DIAGNOSIS: LRT1	2015	2015-05-26	2015-05-30 13:44:00	URINE	0	NOBS	NOBS	NULL	NULL	NULL	<20
446001	CJ00508864	4196/16	F	36	6	20	KWAZULU-NATAL	ETHEKWINI METRO	ETHEKWINI	WENTWORTH HOSPITAL	FREETEXT DIAGNOSIS: NO CLINICAL HISTORY STATED	2016	2016-02-26	2016-02-26 15:09:00	URINE	1	NOBS	NOBS	NULL	NULL	NULL	LOWER THAN DETECTABLE LIMIT
19314234	UH01064396	UNKNOWN	F	29	0	14	EASTERN CAPE	SARAH BAARTMAN	KOUGA	LOUTERWATER PHC CLINIC	NO CLINICAL HISTORY SUPPLIED.	2018	1799-12-31	2018-02-26 10:38:00	URINE	0	NOBS	NOBS	NULL	NULL	NULL	9460
37683448	GG00409110	M6943/15	F	23	6	14	KWAZULU-NATAL	ZULULAND	ULUNDI	NKONJENI HOSPITAL	NO CLINICAL HISTORY SUPPLIED.	2015	2015-08-24 14:09:00	2015-08-26 11:11:00	URINE	3	NULL	NOBS	NULL	NULL	NULL	24684
39646262	OH00102494	UNKNOWN	F	22	4	6	LIMPOPO	GREATER SEKHUKHUNE	ELIAS MOTSOALEDI	PHILADELPHIA HOSPITAL	OBSERVATION FOR SUSPECTED DISEASE OR CONDITION, UNSPECIFIED	2014	2014-04-11	2014-04-11 16:58:00	URINE	2	NOBS	NOBS	NULL	NULL	NULL	LOWER THAN DETECTABLE LIMIT
824579	FE00347148	57947	F	24	5	4	KWAZULU-NATAL	UMKHANYAKUDE	UMHLABUYALINGANA	MSELENI HOSPITAL	FREETEXT DIAGNOSIS:	2014	2014-08-07 10:50:00	2014-08-07 14:20:00	URINE	NULL	OBS	OBS	NULL	NULL	NULL	NULL
9169807	PK02133597	9725/18	F	52	0	11	MPUMALANGA	EHLANZENI	UMJINDI	M'AFRICA PHC CLINIC	OBSERVATION FOR SUSPECTED DISEASE OR CONDITION, UNSPECIFIED	2018	2018-02-13 06:00:00	2018-02-14 16:41:00	URINE	0	NOBS	NOBS	NULL	NULL	NULL	LOWER THAN DETECTABLE LIMIT
23506112	MG03327392	184-748-2781	M	32	11	25	GAUTENG	CITY OF TSHWANE METRO	TSHWANE 6 HEALTH SUB-DISTRICT	EERSTERUS CLINIC [EERSTERUS]	NO CLINICAL HISTORY SUPPLIED.	2018	2018-07-10	2018-07-11 05:01:00	URINE	NULL	NOBS	NOBS	NULL	NULL	NULL	LOWER THAN DETECTABLE LIMIT
2100037	DB00512290	5166	M	63	7	23	KWAZULU-NATAL	UMZINYATHI	MSINGA	CHURCH OF SCOTLAND HOSPITAL	?RENAL TB	2016	2016-10-27 12:30:00	2016-10-27 18:59:00	URINE	3	NOBS	NOBS	NULL	NULL	NULL	LOWER THAN DETECTABLE LIMIT
94101842	CI00593298	710418	M	46	11	1	KWAZULU-NATAL	UGU	UMUZIWABANTU	ST ANDREWS HOSPITAL	OBSERVATION FOR SUSPECTED DISEASE OR CONDITION, UNSPECIFIED	2018	2018-03-19 12:10:00	2018-03-19 18:57:00	URINE	3	NOBS	NOBS	NULL	NULL	NULL	273000
934398	DI00583424	861013	F	31	3	17	KWAZULU-NATAL	AMAJUBA	NEWCASTLE	NEWCASTLE HOSPITAL	OBSERVATION FOR SUSPECTED DISEASE OR CONDITION, UNSPECIFIED	2018	2018-01-30	2018-02-02 17:02:00	URINE	1	NOBS	NOBS	NULL	NULL	NULL	LOWER THAN DETECTABLE LIMIT
111497024	ST01509845	89533947	F	40	11	4	WESTERN CAPE	CITY OF CAPE TOWN METRO	KHAYELITSHA SUB-DISTRICT	UBUNTU CLINIC (KHAYELITSHA)	ELLEG	2017	2017-10-16 08:50:00	2017-10-18 10:02:00	URINE	NULL	NOBS	NOBS	NULL	NULL	NULL	LOWER THAN DETECTABLE LIMIT
13291310	CG02559647	870427	F	28	4	24	KWAZULU-NATAL	ETHEKWINI METRO	ETHEKWINI	RK KHAN HOSPITAL	HAEMATURIA	2015	2015-09-21	2015-09-23 11:31:00	URINE	1	NOBS	NOBS	NULL	NULL	NULL	LOWER THAN DETECTABLE LIMIT
2576215	PS00310658	296/13	M	48	3	22	MPUMALANGA	NKANGALA	EMALAHLENI	IMPUNGWE HOSPITAL	OBSERVATION FOR SUSPECTED DISEASE OR CONDITION, UNSPECIFIED	2014	2014-01-30	2014-02-04 22:00:00	URINE	NULL	NOBS	NOBS	NULL	NULL	NULL	LOWER THAN DETECTABLE LIMIT
1880370	UB00472516	26240242	M	40	6	23	EASTERN CAPE	NELSON MANDELA BAY METRO	NELSON MANDELA BAY	DORA NGINZA HOSPITAL	HAEMOTUNIA	2016	1799-12-31	2016-03-22 11:46:00	URINE	3	NOBS	NOBS	NULL	NULL	NULL	92
24263169	EL00311801	630414	M	53	7	15	KWAZULU-NATAL	HARRY GWALA	UMZIMKHULU	RIETVLEI HOSPITAL	NO CLINICAL HISTORY SUPPLIED.	2016	2016-11-29 18:30:00	2016-12-07 12:35:00	MIDSTREAM URINE	3	NOBS	NOBS	NULL	NULL	NULL	LOWER THAN DETECTABLE LIMIT
27954086	PH00430801	UNKNOWN	M	15	3	19	MPUMALANGA	EHLANZENI	BUSHBUCKRIDGE	MUROTSO CLINIC	SCHISTOSOMIASIS [BILHARZIA].	2018	2018-01-08 08:30:00	2018-01-10 12:41:00	URINE	3	NOBS	NOBS	NULL	NULL	NULL	<20
128957802	CG03440836	880706	F	28	9	5	KWAZULU-NATAL	ETHEKWINI METRO	ETHEKWINI	RK KHAN HOSPITAL	OBSERVATION FOR SUSPECTED DISEASE OR CONDITION, UNSPECIFIED	2017	1799-12-31	2017-04-12 12:31:00	URINE	0	NOBS	NOBS	NULL	NULL	NULL	LOWER THAN DETECTABLE LIMIT
1333557	ED01012641	890911	F	24	11	16	KWAZULU-NATAL	UMGUNGUNDLOVU	THE MSUNDUZI	GREY'S HOSPITAL	NO CLINICAL HISTORY SUPPLIED.	2014	2014-08-27	2014-09-03 08:38:00	URINE	2	NOBS	NOBS	NULL	NULL	NULL	LOWER THAN DETECTABLE LIMIT
18692389	CH00745782	901216	F	26	9	17	KWAZULU-NATAL	UGU	UMZUMBE	TURTON CHC	NO CLINICAL HISTORY SUPPLIED.	2017	2017-10-02	2017-10-02 18:47:00	URINE	1	OBS	OBS	NULL	NULL	NULL	LOWER THAN DETECTABLE LIMIT
125005324	CG03123559	830320	M	33	5	21	KWAZULU-NATAL	ETHEKWINI METRO	ETHEKWINI	RK KHAN HOSPITAL	OBSERVATION FOR SUSPECTED DISEASE OR CONDITION, UNSPECIFIED	2016	2016-09-10	2016-09-13 12:07:00	URINE	3	OBSNV	OBS	NULL	NULL	NULL	87900
114843082	FE00626345	547/18	F	25	7	21	KWAZULU-NATAL	UMKHANYAKUDE	UMHLABUYALINGANA	MSELENI HOSPITAL	FREETEXT DIAGNOSIS: ?	2018	2018-03-26 14:06:00	2018-03-26 23:41:00	URINE	2	OBS	OBS	NULL	NULL	NULL	LOWER THAN DETECTABLE LIMIT
48235341	WF00099032	UNKNOWN	F	24	10	27	EASTERN CAPE	AMATHOLE	MBHASHE	HOBENI CLINIC	OBSERVATION FOR SUSPECTED DISEASE OR CONDITION, UNSPECIFIED	2015	2015-11-16 11:45:00	2015-11-18 13:33:00	URINE	2	OBS	OBS	NULL	NULL	NULL	NULL
90440309	CA01425963	CAAD00302133	M	6	3	9	KWAZULU-NATAL	ETHEKWINI METRO	ETHEKWINI	ADDINGTON HOSPITAL	CLINICAL INDICATIONS: : HEAMATURIA	2014	2014-08-11 13:33:00	2014-08-12 09:29:00	URINE	NULL	NOBS	NOBS	NULL	NULL	NULL	NULL
128651465	XG00233714	87982120	F	15	10	21	WESTERN CAPE	CITY OF CAPE TOWN METRO	KHAYELITSHA SUB-DISTRICT	KHAYELITSHA HOSPITAL WC KHA	OBSERVATION FOR SUSPECTED DISEASE OR CONDITION, UNSPECIFIED	2016	2016-12-30	2017-01-02 12:04:00	URINE	NULL	NOBS	NOBS	NULL	NULL	NULL	NULL
1832074	MG00661208	GP63148669	M	30	10	13	GAUTENG	CITY OF TSHWANE METRO	TSHWANE 3 HEALTH SUB-DISTRICT	STEVE BIKO ACADEMIC HOSPITAL	NO CLINICAL HISTORY SUPPLIED. TIME OF COLLECTION NOT STATED TREAT RESULTS WITH RESERVE	2014	2014-01-13	2014-01-15 14:04:00	URINE	NULL	NOBS	NOBS	NULL	NULL	NULL	1011300
44986566	BJ00078453	010305	M	13	7	22	KWAZULU-NATAL	ILEMBE	MAPHUMULO	UNTUNJAMBILI HOSPITAL	HAEMATURIA.	2014	2014-10-27	2014-10-28 14:47:00	URINE	0	NOBS	NOBS	NULL	NULL	NULL	80700
112307124	RJ01508658	950707	M	23	3	15	NORTH WEST	BOJANALA PLATINUM	RUSTENBURG LOCAL MUNICIPALITY	RUSTENBURG PRISON	OBSERVATION FOR SUSPECTED DISEASE OR CONDITION, UNSPECIFIED	2018	2018-10-22 10:00:00	2018-10-22 19:14:00	URINE	3	NOBS	NOBS	NULL	NULL	NULL	LOWER THAN DETECTABLE LIMIT
34247366	CG02530806	DM 5079/13	M	16	0	18	KWAZULU-NATAL	ETHEKWINI METRO	ETHEKWINI	DON MCKENZIE HOSPITAL	IMMUNO SUPRESSION	2015	1799-12-31	2015-09-07 12:23:00	URINE	3	OBSNV	OBS	NULL	NULL	NULL	LOWER THAN DETECTABLE LIMIT
126710492	GD00402848	NCOT3416	F	19	4	20	KWAZULU-NATAL	ZULULAND	UPHONGOLO	NCOTSHANE CLINIC	NO CLINICAL HISTORY SUPPLIED.	2016	2016-11-08 12:10:00	2016-11-09 09:36:00	URINE	OBS	OBS	OBS	NULL	NULL	NULL	30
361919	UH00844288	23704109	M	38	7	23	EASTERN CAPE	NELSON MANDELA BAY METRO	NELSON MANDELA BAY	PORT ELIZABETH PROVINCIAL HOSPITAL	OBSERVATION FOR SUSPECTED DISEASE OR CONDITION, UNSPECIFIED	2017	1799-12-31	2017-01-09 15:30:00	URINE	3	NOBS	NOBS	NULL	NULL	NULL	81000.000000000000000000
102327708	TD01367372	UNKNOWN	F	28	3	17	EASTERN CAPE	BUFFALO CITY METRO	EAST LONDON	ALPHENDALE CLINIC	OBSERVATION FOR SUSPECTED DISEASE OR CONDITION, UNSPECIFIED	2015	1799-12-31	2015-10-01 11:53:00	URINE	NULL	NOBS	NOBS	NULL	NULL	NULL	LOWER THAN DETECTABLE LIMIT
17841151	CG03526841	760710	F	40	10	30	KWAZULU-NATAL	ETHEKWINI METRO	ETHEKWINI	RK KHAN HOSPITAL	OBSERVATION FOR SUSPECTED DISEASE OR CONDITION, UNSPECIFIED	2017	2017-06-09	2017-06-12 12:59:00	URINE	1	NOBS	NOBS	NULL	NULL	NULL	LOWER THAN DETECTABLE LIMIT
52691286	GD00358067	1171/16	F	24	6	11	KWAZULU-NATAL	ZULULAND	UPHONGOLO	BELGRADE CLINIC	FREETEXT DIAGNOSIS:	2016	2016-03-01 09:24:00	2016-03-02 01:30:00	URINE	2	NOBS	NOBS	NULL	NULL	NULL	LOWER THAN DETECTABLE LIMIT
115910397	OH00182659	UNKNOWN	F	31	0	10	LIMPOPO	GREATER SEKHUKHUNE	ELIAS MOTSOALEDI	PHILADELPHIA HOSPITAL	OBSERVATION FOR SUSPECTED DISEASE OR CONDITION, UNSPECIFIED	2016	2016-01-11	2016-01-11 00:38:00	URINE	0	NOBS	NOBS	NULL	NULL	NULL	<20
40248533	IC00203851	021178	F	37	3	2	GAUTENG	EKURHULENI METRO	EKURHULENI EAST 2	FAR EAST RAND HOSPITAL	HAEMATURIA	2016	2016-02-04 13:37:00	2016-02-04 17:43:00	URINE	0	NOBS	NOBS	NULL	NULL	NULL	LOWER THAN DETECTABLE LIMIT
25729214	QD01102059	290381	M	36	10	16	NORTH WEST	DR KENNETH KAUNDA	TLOKWE CITY COUNCIL	BOIKI THLAPI CLINIC	OBSERVATION FOR SUSPECTED DISEASE OR CONDITION, UNSPECIFIED	2018	2018-02-14 14:43:00	2018-02-16 00:23:00	URINE	2	NOBS	NOBS	NULL	NULL	NULL	1286
105043675	RC00540096	UNKNOWN	M	52	8	4	GAUTENG	CITY OF TSHWANE METRO	TSHWANE 2 HEALTH SUB-DISTRICT	MANDISA SHICEKA CLINIC	OBSERVATION FOR SUSPECTED DISEASE OR CONDITION, UNSPECIFIED	2015	2015-02-27 12:12:00	2015-03-03 13:58:00	URINE	1	NOBS	NOBS	NULL	NULL	NULL	NULL
119855658	SA00417951	107583163	F	39	11	24	WESTERN CAPE	CITY OF CAPE TOWN METRO	WESTERN SUB-DISTRICT	GROOTE SCHUUR HOSPITAL WC GSH	OBSERVATION FOR SUSPECTED DISEASE OR CONDITION, UNSPECIFIED	2016	2016-04-13 11:40:00	2016-04-14 11:42:00	URINE	NULL	NOBS	NOBS	NULL	NULL	NULL	<20
33236381	PK00966232	14/47417	M	46	8	28	MPUMALANGA	EHLANZENI	MBOMBELA	ROB FERREIRA HOSPITAL	OBSERVATION FOR SUSPECTED DISEASE OR CONDITION, UNSPECIFIED	2014	2014-12-27	2014-12-29 08:46:00	URINE	NULL	NOBS	NOBS	NULL	NULL	NULL	LOWER THAN DETECTABLE LIMIT
16900791	PI00195240	3848/14	F	24	10	18	MPUMALANGA	EHLANZENI	BUSHBUCKRIDGE	MARITE CLINIC	OBSERVATION FOR SUSPECTED DISEASE OR CONDITION, UNSPECIFIED	2014	2014-08-18 11:10:00	2014-08-18 18:56:00	URINE	1	NOBS	NOBS	NULL	NULL	NULL	68700
49885472	BB00290921	990825	F	14	6	20	KWAZULU-NATAL	UTHUNGULU	UMHLATHUZE	LOWER UMFOLOZI WAR MEMORIAL HOSPITAL	FREETEXT DIAGNOSIS: UTI	2014	2014-03-14	2014-03-20 13:12:00	URINE	NULL	NOBS	NOBS	NULL	NULL	NULL	NULL
60824592	NE00239415	110000	M	18	10	5	LIMPOPO	MOPANI	GREATER LETABA	KGAPANE HOSPITAL	OBSERVATION FOR SUSPECTED DISEASE OR CONDITION, UNSPECIFIED	2016	2016-11-07 18:15:00	2016-11-08 10:47:00	URINE	3	OBS	OBS	NULL	NULL	NULL	NULL
34188373	PI00469496	UNKNOWN	M	42	7	28	MPUMALANGA	EHLANZENI	BUSHBUCKRIDGE	BELFAST TRUST CLINIC	OBSERVATION FOR SUSPECTED DISEASE OR CONDITION, UNSPECIFIED	2018	2018-04-25 11:00:00	2018-04-26 17:56:00	URINE	NULL	NOBS	NOBS	NULL	NULL	NULL	LOWER THAN DETECTABLE LIMIT
134770916	LD02225846	310881NG	F	36	2	5	GAUTENG	CITY OF JOHANNESBURG METRO	JOHANNESBURG B	HELEN JOSEPH HOSPITAL	NDC	2017	2017-11-05	2017-11-05 17:24:00	URINE	0	NOBS	NOBS	NULL	NULL	NULL	NULL
26868412	GI00155137	9201/13	F	23	4	2	KWAZULU-NATAL	ZULULAND	EDUMBE	EDUMBE CHC	OBSERVATION FOR SUSPECTED DISEASE OR CONDITION, UNSPECIFIED	2016	2016-01-15	2016-01-16 13:48:00	URINE	3	OBS	OBS	NULL	NULL	NULL	LOWER THAN DETECTABLE LIMIT
36861516	RH00328288	022965523	M	38	11	10	GAUTENG	CITY OF TSHWANE METRO	TSHWANE 3 HEALTH SUB-DISTRICT	KALAFONG HOSPITAL	OBSERVATION FOR SUSPECTED DISEASE OR CONDITION, UNSPECIFIED	2014	2014-01-30	2014-02-01 11:36:00	URINE	NULL	NOBS	NOBS	NULL	NULL	NULL	LOWER THAN DETECTABLE LIMIT
9465903	PM00233819	UNKNOWN	M	38	2	2	MPUMALANGA	EHLANZENI	NKOMAZI	SHONGWE HOSPITAL	OBSERVATION FOR SUSPECTED DISEASE OR CONDITION, UNSPECIFIED	2014	2014-06-05 14:50:00	2014-06-20 16:49:00	NULL	NULL	NULL	NOBS	N	N	NULL	NULL
234901	BB00499025	850210	F	31	1	1	KWAZULU-NATAL	UTHUNGULU	UMHLATHUZE	LOWER UMFOLOZI WAR MEMORIAL HOSPITAL	FREETEXT DIAGNOSIS: ?UTI	2016	2016-03-11	2016-03-14 14:53:00	URINE	0	NOBS	NOBS	NULL	NULL	NULL	<50
108224364	FA00382338	2618/15	F	21	99999	99999	KWAZULU-NATAL	UMKHANYAKUDE	JOZINI	BETHESDA HOSPITAL	NO CLINICAL HISTORY SUPPLIED.	2015	2015-05-29	2015-06-02 16:44:00	URINE	1	NOBS	NOBS	NULL	NULL	NULL	LOWER THAN DETECTABLE LIMIT
8136957	OA00538095	UNKNOWN	M	34	2	12	LIMPOPO	GREATER SEKHUKHUNE	GREATER TUBATSE	PRAKTISEER CLINIC	HAEMATUZIA	2014	2014-03-13 08:00:00	2014-03-14 04:35:00	URINE	NULL	NOBS	NOBS	NULL	NULL	NULL	30300
26672444	CE03514460	831228	M	33	8	18	KWAZULU-NATAL	ETHEKWINI METRO	ETHEKWINI	UMNINI CLINIC	NO CLINICAL HISTORY SUPPLIED.	2017	2017-09-15 10:00:00	2017-09-21 14:38:00	URINE	3	NOBS	NOBS	NULL	NULL	NULL	LOWER THAN DETECTABLE LIMIT
37177222	BB00785750	630940	F	31	0	20	KWAZULU-NATAL	UTHUNGULU	UMHLATHUZE	LOWER UMFOLOZI WAR MEMORIAL HOSPITAL	FREETEXT DIAGNOSIS: NONE	2018	2018-10-25	2018-10-28 13:02:00	URINE	0	NOBS	NOBS	NULL	NULL	NULL	LOWER THAN DETECTABLE LIMIT
65408422	CE02276859	202101/15	F	25	3	23	KWAZULU-NATAL	ETHEKWINI METRO	ETHEKWINI	PRINCE MSHIYENI HOSPITAL	HAEMATURIA.	2015	2015-02-04	2015-02-05 06:32:00	URINE	0	NOBS	NOBS	NULL	NULL	NULL	LOWER THAN DETECTABLE LIMIT
523657	IF02432310	1306614SI	M	51	7	23	GAUTENG	WEST RAND	MOGALE CITY	LERATONG HOSPITAL	NCH	2018	2018-09-19	2018-09-20 13:10:00	URINE	0	NOBS	NOBS	NULL	NULL	NULL	989.000000000000000000
99595845	PK01198719	51/89	F	26	7	12	MPUMALANGA	EHLANZENI	THABA CHWEU	SABIE MUNICIPAL CLINIC	OBSERVATION FOR SUSPECTED DISEASE OR CONDITION, UNSPECIFIED	2015	2015-08-18 07:49:00	2015-08-19 16:50:00	URINE	NULL	OBS	OBS	NULL	NULL	NULL	LOWER THAN DETECTABLE LIMIT
13198169	PO00637197	17376	M	13	1	10	MPUMALANGA	EHLANZENI	MBOMBELA	ACTS CLINIC	FREETEXT DIAGNOSIS:	2017	2017-12-18 09:00:00	2017-12-20 05:32:00	URINE	NULL	NOBS	NOBS	NULL	NULL	NULL	LOWER THAN DETECTABLE LIMIT
53355141	ED01671678	040706	M	13	11	13	KWAZULU-NATAL	UMGUNGUNDLOVU	THE MSUNDUZI	GREY'S HOSPITAL	NO CLINICAL HISTORY SUPPLIED.	2018	2018-06-19	2018-06-20 16:08:00	URINE	NULL	NOBS	NOBS	NULL	NULL	NULL	NULL
17557704	VD00259254	1878/18	F	43	2	1	EASTERN CAPE	ALFRED NZO	UMZIMVUBU	MADZIKANE KA ZULU MEMORIAL HOSP	OBSERVATION FOR SUSPECTED DISEASE OR CONDITION, UNSPECIFIED	2018	2018-09-13 11:00:00	2018-09-18 13:20:00	URINE	NULL	NOBS	NOBS	NULL	NULL	NULL	163
46072673	IF01075791	1164329NJ	M	26	10	27	GAUTENG	WEST RAND	MOGALE CITY	LERATONG HOSPITAL	DNS	2016	2016-01-27	2016-01-28 09:34:00	URINE	3	NOBS	NOBS	NULL	NULL	NULL	NULL
3695575	QF00900677	841127	F	30	1	3	NORTH WEST	DR KENNETH KAUNDA	CITY OF MATLOSANA	KLERKSDORP HOSPITAL	OBSERVATION FOR SUSPECTED DISEASE OR CONDITION, UNSPECIFIED	2014	2014-12-30 12:22:00	2015-01-06 11:48:00	MIDSTREAM URINE	3	NOBS	NOBS	NULL	NULL	NULL	399.000000000000000000
20589428	GH00540847	600913	F	55	2	17	KWAZULU-NATAL	ZULULAND	ABAQULUSI	VRYHEID HOSPITAL	OBSERVATION FOR SUSPECTED DISEASE OR CONDITION, UNSPECIFIED	2015	2015-11-30	2015-12-02 15:54:00	URINE	0	NOBS	NOBS	NULL	NULL	NULL	LOWER THAN DETECTABLE LIMIT
60574421	CG03634627	930811	F	24	0	17	KWAZULU-NATAL	ETHEKWINI METRO	ETHEKWINI	RK KHAN HOSPITAL	UNCLEAR	2017	2017-08-28	2017-08-29 10:50:00	URINE	2	OBSNV	OBS	NULL	NULL	NULL	LOWER THAN DETECTABLE LIMIT
109352679	MA01377153	GP39358498	M	47	99999	99999	GAUTENG	CITY OF TSHWANE METRO	TSHWANE 1 HEALTH SUB-DISTRICT	DR GEORGE MUKHARI HOSPITAL	FREETEXT DIAGNOSIS: UPPER GIT BLEEDING	2015	2015-07-10 12:00:00	2015-07-21 17:43:00	NULL	NULL	NULL	NOBS	NULL	NULL	P	NULL
1340997	UJ00554246	UNKNOWN	M	33	0	2	EASTERN CAPE	NELSON MANDELA BAY METRO	NELSON MANDELA BAY	NOMANGESI JAYIYA CLINIC	OBSERVATION FOR SUSPECTED DISEASE OR CONDITION, UNSPECIFIED	2017	1799-12-31	2017-03-06 12:05:00	URINE	3	NOBS	NOBS	NULL	NULL	NULL	<20
22757287	FA00289656	UNKNOWN	M	38	3	14	KWAZULU-NATAL	UMKHANYAKUDE	JOZINI	BETHESDA HOSPITAL	NO CLINICAL HISTORY SUPPLIED.	2014	2014-04-15	2014-04-16 14:29:00	URINE	0	NOBS	NOBS	NULL	NULL	NULL	LOWER THAN DETECTABLE LIMIT
8352484	PK00905217	720404	F	42	6	17	MPUMALANGA	EHLANZENI	MBOMBELA	RIVERSIDE OCCUPATIONAL HEALTH	OBSERVATION FOR SUSPECTED DISEASE OR CONDITION, UNSPECIFIED	2014	2014-10-21	2014-10-22 09:47:00	URINE	NULL	NOBS	NOBS	NULL	NULL	NULL	LOWER THAN DETECTABLE LIMIT
114574357	LD01276820	180577KA	F	38	8	22	GAUTENG	CITY OF JOHANNESBURG METRO	JOHANNESBURG B	RAHIMA MOOSA HOSPITAL	CN	2016	2016-02-09 12:53:00	2016-02-09 23:39:00	URINE	3	NOBS	NOBS	NULL	NULL	NULL	LOWER THAN DETECTABLE LIMIT
89788865	LD01859378	260291MO	M	26	0	11	GAUTENG	CITY OF JOHANNESBURG METRO	JOHANNESBURG B	HELEN JOSEPH HOSPITAL	OBSERVATION FOR SUSPECTED DISEASE OR CONDITION, UNSPECIFIED	2017	2017-03-09	2017-03-10 12:28:00	URINE	0	NOBS	NOBS	NULL	NULL	NULL	453000
120116809	VH00389182	UNKNOWN	F	18	3	22	EASTERN CAPE	ALFRED NZO	UMZIMVUBU	ST PATRICK'S HOSPITAL	NO CLINICAL HISTORY SUPPLIED.	2017	1799-12-31	2017-03-20 11:17:00	URINE	NULL	NOBS	NOBS	NULL	NULL	NULL	<20
33091804	RH00936881	022756330	M	44	0	8	GAUTENG	CITY OF TSHWANE METRO	TSHWANE 3 HEALTH SUB-DISTRICT	KALAFONG HOSPITAL	HAEMATURIA	2017	2017-01-26 11:13:00	2017-01-27 10:05:00	CATHETER URINE	NULL	NOBS	NOBS	NULL	NULL	NULL	LOWER THAN DETECTABLE LIMIT
107278888	FB00674779	08469-15	M	33	11	4	KWAZULU-NATAL	UMKHANYAKUDE	HLABISA	HLABISA HOSPITAL	FREETEXT DIAGNOSIS: ?FECAL IMPACTION	2015	2015-05-13 08:30:00	2015-05-16 22:46:00	URINE	1	NOBS	NOBS	NULL	NULL	NULL	6520
41722434	FA00315382	2898/13	F	32	7	12	KWAZULU-NATAL	UMKHANYAKUDE	JOZINI	MKUZE CLINIC	FREETEXT DIAGNOSIS: NO CLINICAL HISTORY SUPPLIED.	2014	2014-08-19	2014-08-20 16:14:00	U	0	NOBS	NOBS	NULL	NULL	NULL	LOWER THAN DETECTABLE LIMIT
14192863	PM00480197	13/2327	F	34	7	13	MPUMALANGA	EHLANZENI	NKOMAZI	SHONGWE HOSPITAL	OBSERVATION FOR SUSPECTED DISEASE OR CONDITION, UNSPECIFIED	2017	1799-12-31	2017-02-16 17:34:00	NULL	NULL	NULL	NOBS	P	N	NULL	608
100517292	WK00169938	15/01230	M	30	7	1	EASTERN CAPE	O R TAMBO	KING SABATA DALINDYEBO	ZITULELE HOSPITAL	HEMATURIA.	2016	2016-01-06 14:05:00	2016-01-06 19:00:00	URINE	3	NOBS	NOBS	NULL	NULL	NULL	NULL
89483563	DB00683227	4280	F	36	0	7	KWAZULU-NATAL	UMZINYATHI	MSINGA	CHURCH OF SCOTLAND HOSPITAL	HAEMATURIA	2018	1799-12-31	2018-12-19 20:20:00	URINE	0	NOBS	NOBS	NULL	NULL	NULL	LOWER THAN DETECTABLE LIMIT
13682337	NP00502935	UNKNOWN	F	25	0	30	LIMPOPO	VHEMBE	THULAMELA	THOHOYANDOU HEALTH CENTRE	OBSERVATION FOR SUSPECTED DISEASE OR CONDITION, UNSPECIFIED	2017	2017-01-17	2017-01-18 00:14:00	URINE	0	NOBS	NOBS	NULL	NULL	NULL	NULL
36837906	OG00504128	UNKNOWN	F	31	0	14	LIMPOPO	GREATER SEKHUKHUNE	FETAKGOMO	IKAGENG CLINIC	FREETEXT DIAGNOSIS:	2018	2018-08-28 10:20:00	2018-08-29 07:48:00	URINE	0	NOBS	NOBS	NULL	NULL	NULL	LOWER THAN DETECTABLE LIMIT
91030332	CG03483575	790822	F	37	8	21	KWAZULU-NATAL	ETHEKWINI METRO	ETHEKWINI	RK KHAN HOSPITAL	OBSERVATION FOR SUSPECTED DISEASE OR CONDITION, UNSPECIFIED	2017	2017-05-12	2017-05-15 11:56:00	URINE	1	NOBS	NOBS	NULL	NULL	NULL	LOWER THAN DETECTABLE LIMIT
12231835	OS00435795	240484	F	34	4	10	LIMPOPO	WATERBERG	BELA-BELA	BELA-BELA HOSPITAL	OBSERVATION FOR SUSPECTED DISEASE OR CONDITION, UNSPECIFIED	2018	2018-09-06 11:00:00	2018-09-06 18:11:00	URINE	0	NOBS	NOBS	NULL	NULL	NULL	LOWER THAN DETECTABLE LIMIT
39762845	CI00535319	810113	U	30	6	14	KWAZULU-NATAL	UGU	UMUZIWABANTU	ELIM CLINIC	OBSERVATION FOR SUSPECTED DISEASE OR CONDITION, UNSPECIFIED	2017	2017-07-27	2017-07-27 18:05:00	URINE	0	NOBS	NOBS	NULL	NULL	NULL	LOWER THAN DETECTABLE LIMIT
136843910	EI01619657	920524	F	26	4	6	KWAZULU-NATAL	UMGUNGUNDLOVU	THE MSUNDUZI	NORTHDALE HOSPITAL	MENINGITIS.	2018	2018-09-30 01:10:00	2018-10-01 13:38:00	URINE	0	NOBS	NOBS	NULL	NULL	NULL	2610
17679923	UI00278758	UNKNOWN	M	38	8	12	EASTERN CAPE	AMATHOLE	NKONKOBE	NOMAKWAZI CLINIC	OBSERVATION FOR SUSPECTED DISEASE OR CONDITION, UNSPECIFIED	2018	2018-07-02	2018-07-05 09:37:00	URINE	NULL	NOBS	NOBS	NULL	NULL	NULL	LOWER THAN DETECTABLE LIMIT
460025	CG02088523	880815	F	26	2	21	KWAZULU-NATAL	ETHEKWINI METRO	ETHEKWINI	RK KHAN HOSPITAL	OBSERVATION FOR SUSPECTED DISEASE OR CONDITION, UNSPECIFIED	2014	2014-11-05	2014-11-06 12:13:00	URINE	2	NOBS	NOBS	NULL	NULL	NULL	<20
110229222	GA00615107	850924/16	M	30	7	2	KWAZULU-NATAL	ZULULAND	NONGOMA	BENEDICTINE HOSPITAL	FREETEXT DIAGNOSIS: HAEMATURIA	2016	2016-04-26	2016-04-29 15:17:00	URINE	0	NOBS	NOBS	NULL	NULL	NULL	LOWER THAN DETECTABLE LIMIT
101917556	BB00353083	519794	F	16	8	23	KWAZULU-NATAL	UTHUNGULU	UMHLATHUZE	LOWER UMFOLOZI WAR MEMORIAL HOSPITAL	FREETEXT DIAGNOSIS: NONE	2014	2014-12-11	2014-12-15 11:00:00	URINE	NULL	NOBS	NOBS	NULL	NULL	NULL	NULL
36190196	GD00341990	962/10	M	10	6	26	KWAZULU-NATAL	ZULULAND	UPHONGOLO	BELGRADE CLINIC	FREETEXT DIAGNOSIS:	2015	2015-12-01 09:23:00	2015-12-01 17:09:00	URINE	0	NOBS	NOBS	NULL	NULL	NULL	LOWER THAN DETECTABLE LIMIT
790606	CG03586919	730727	F	44	0	2	KWAZULU-NATAL	ETHEKWINI METRO	ETHEKWINI	RK KHAN HOSPITAL	OBSERVATION FOR SUSPECTED DISEASE OR CONDITION, UNSPECIFIED	2017	1799-12-31	2017-07-20 11:46:00	URINE	3	OBSNV	OBS	NULL	NULL	NULL	LOWER THAN DETECTABLE LIMIT
56347	CJ00375128	681007	U	45	5	12	KWAZULU-NATAL	ETHEKWINI METRO	ETHEKWINI	WENTWORTH HOSPITAL	FREETEXT DIAGNOSIS:	2014	2014-03-19	2014-03-20 11:45:00	URINE	NULL	NOBS	NOBS	NULL	NULL	NULL	LOWER THAN DETECTABLE LIMIT
115790322	BB00489975	553863	F	36	9	4	KWAZULU-NATAL	UTHUNGULU	UMHLATHUZE	LOWER UMFOLOZI WAR MEMORIAL HOSPITAL	FREETEXT DIAGNOSIS: ILLEGIBLE WRITTING	2016	2016-02-17	2016-02-19 14:29:00	URINE	1	NOBS	NOBS	NULL	NULL	NULL	NULL
91140857	BF01983236	750217	F	40	99999	99999	KWAZULU-NATAL	UTHUNGULU	UMHLATHUZE	NGWELEZANA HOSPITAL	FREETEXT DIAGNOSIS: NCH	2015	2015-07-16	2015-07-19 09:54:00	URINE	1	NOBS	NOBS	NULL	NULL	NULL	LOWER THAN DETECTABLE LIMIT
2493715	MA00646465	GP39405848	M	99999	99999	99999	GAUTENG	CITY OF TSHWANE METRO	TSHWANE 1 HEALTH SUB-DISTRICT	DR GEORGE MUKHARI HOSPITAL	RVD	2014	2014-01-06 12:55:00	2014-01-17 15:37:00	NULL	NULL	NULL	NOBS	N	N	NULL	LOWER THAN DETECTABLE LIMIT
22256213	PK01348456	UNKNOWN	F	25	9	27	MPUMALANGA	EHLANZENI	MBOMBELA	SKUKUZA CLINIC	OBSERVATION FOR SUSPECTED DISEASE OR CONDITION, UNSPECIFIED	2016	2016-01-08	2016-01-09 06:39:00	URINE	NULL	NOBS	NOBS	NULL	NULL	NULL	NULL
27760368	SN00224283	23042971	F	27	5	9	EASTERN CAPE	O R TAMBO	KING SABATA DALINDYEBO	NELSON MANDELA ACADEMIC HOSP	FREETEXT DIAGNOSIS: UTI IN PREG	2015	2015-08-28 10:00:00	2015-08-30 09:38:00	URINE	2	OBSNV	OBS	NULL	NULL	NULL	LOWER THAN DETECTABLE LIMIT
21988508	BB00386423	514685	F	52	0	11	KWAZULU-NATAL	UTHUNGULU	UMHLATHUZE	LOWER UMFOLOZI WAR MEMORIAL HOSPITAL	FREETEXT DIAGNOSIS: NONE	2015	2015-04-07	2015-04-12 14:06:00	URINE	0	NOBS	NOBS	NULL	NULL	NULL	LOWER THAN DETECTABLE LIMIT
100844046	NQ00415053	UNKNOWN	F	17	1	8	LIMPOPO	MOPANI	GREATER TZANEEN	DAN CLINIC	OBSERVATION FOR SUSPECTED DISEASE OR CONDITION, UNSPECIFIED	2017	2017-07-11	2017-07-14 07:01:00	URINE	NULL	OBS	OBS	NULL	NULL	NULL	LOWER THAN DETECTABLE LIMIT
1952587	CA01697619	CAAD00183301	M	8	5	26	KWAZULU-NATAL	ETHEKWINI METRO	ETHEKWINI	ADDINGTON HOSPITAL	WHICH ANTIBIOTICS? : PRAZINQUANTEL : WAS URINARY CATH INSERTED WITHIN THE LAST 7 DAYS? N : TYPE OF URINE TERMINAL URINE : CLINICAL INDICATIONS: : BILHARZIA	2015	2015-07-09 11:26:00	2015-07-10 11:09:00	URINE	NULL	OBS	OBS	NULL	NULL	NULL	NULL
5377662	MG02586998	GT640444456	M	11	0	1	GAUTENG	CITY OF TSHWANE METRO	TSHWANE 3 HEALTH SUB-DISTRICT	STEVE BIKO ACADEMIC HOSPITAL	NO CLINICAL HISTORY SUPPLIED.	2017	1799-12-31	2017-05-05 00:28:00	URINE	NULL	NOBS	NOBS	NULL	NULL	NULL	95
120530271	LD01384404	100211PO	M	5	2	16	GAUTENG	CITY OF JOHANNESBURG METRO	JOHANNESBURG B	RAHIMA MOOSA HOSPITAL	OBSERVATION FOR SUSPECTED DISEASE OR CONDITION, UNSPECIFIED	2016	2016-04-26	2016-04-26 16:55:00	URINE	0	NOBS	NOBS	NULL	NULL	NULL	LOWER THAN DETECTABLE LIMIT
105165919	UB00782152	21860846	F	41	9	0	EASTERN CAPE	NELSON MANDELA BAY METRO	NELSON MANDELA BAY	DORA NGINZA HOSPITAL	OBSERVATION FOR SUSPECTED DISEASE OR CONDITION, UNSPECIFIED	2018	1799-12-31	2018-08-31 11:39:00	URINE	3	NOBS	NOBS	NULL	NULL	NULL	<20
21783729	OH00280531	120292	F	45	0	22	LIMPOPO	GREATER SEKHUKHUNE	ELIAS MOTSOALEDI	PHILADELPHIA HOSPITAL	OBSERVATION FOR SUSPECTED DISEASE OR CONDITION, UNSPECIFIED	2017	2017-05-30	2017-05-31 18:51:00	URINE	3	NOBS	NOBS	NULL	NULL	NULL	LOWER THAN DETECTABLE LIMIT
89852425	MA00947032	GT39758773	M	33	11	26	GAUTENG	CITY OF TSHWANE METRO	TSHWANE 1 HEALTH SUB-DISTRICT	DR GEORGE MUKHARI HOSPITAL	CKD	2014	2014-08-15	2014-09-02 10:44:00	NULL	NULL	NULL	NOBS	N	N	NULL	NULL
3257835	MA03247089	GP39505464	F	33	0	14	GAUTENG	CITY OF TSHWANE METRO	TSHWANE 1 HEALTH SUB-DISTRICT	DR GEORGE MUKHARI HOSPITAL	NO CLINICAL HISTORY SUPPLIED.	2018	2018-11-15 11:15:00	2018-12-21 11:53:00	NULL	NULL	NULL	NOBS	N	N	NULL	NULL
129961201	BE02827541	850504	F	32	1	10	KWAZULU-NATAL	ETHEKWINI METRO	ETHEKWINI	MAHATMA GANDHI HOSPITAL	FREETEXT DIAGNOSIS: UTI IN P HAEMITRIRIA	2017	2017-06-14	2017-06-14 11:57:00	URINE	0	NOBS	NOBS	NULL	NULL	NULL	NULL
135932042	OG00437621	UNKNOWN	M	42	5	21	LIMPOPO	GREATER SEKHUKHUNE	FETAKGOMO	IKAGENG CLINIC	FREETEXT DIAGNOSIS:	2017	2017-10-05 12:30:00	2017-10-05 15:12:00	URINE	1	NOBS	NOBS	NULL	NULL	NULL	184000
120465253	NN00067480	20047536	F	15	4	12	LIMPOPO	MOPANI	MARULENG	SEKORORO HOSPITAL	OBSERVATION FOR SUSPECTED DISEASE OR CONDITION, UNSPECIFIED	2016	2016-05-06 09:40:00	2016-05-06 10:56:00	URINE	3	OBS	OBS	NULL	NULL	NULL	82200
1713027	XH00097102	103960837	M	52	4	6	WESTERN CAPE	GARDEN ROUTE	KNYSNA	KNYSNA HOSPITAL WC KNY	NO CLINICAL HISTORY SUPPLIED.	2018	1799-12-31	2018-12-05 12:24:00	URINE	0	NOBS	NOBS	NULL	NULL	NULL	LOWER THAN DETECTABLE LIMIT
2210424	CI00583562	71697	F	36	1	8	KWAZULU-NATAL	UGU	UMUZIWABANTU	ST ANDREWS HOSPITAL	OBSERVATION FOR SUSPECTED DISEASE OR CONDITION, UNSPECIFIED	2018	2018-02-10 10:20:00	2018-02-10 16:53:00	URINE	0	NOBS	NOBS	NULL	NULL	NULL	LOWER THAN DETECTABLE LIMIT
1437426	UF01200009	UF28051639	F	46	7	15	EASTERN CAPE	NELSON MANDELA BAY METRO	NELSON MANDELA BAY	LIVINGSTONE HOSPITAL	OBSERVATION FOR SUSPECTED DISEASE OR CONDITION, UNSPECIFIED	2017	2017-05-05 10:00:00	2017-05-08 14:33:00	URINE	3	NOBS	NOBS	NULL	NULL	NULL	NULL
28091256	PM00421415	09/4439	F	40	6	23	MPUMALANGA	EHLANZENI	NKOMAZI	SHONGWE HOSPITAL	OBSERVATION FOR SUSPECTED DISEASE OR CONDITION, UNSPECIFIED	2016	1799-12-31	2016-07-08 16:14:00	NULL	NULL	NULL	NOBS	P	N	NULL	LOWER THAN DETECTABLE LIMIT
18289874	RH01257986	3123244	M	49	7	27	GAUTENG	CITY OF TSHWANE METRO	TSHWANE 3 HEALTH SUB-DISTRICT	KALAFONG HOSPITAL	OBSERVATION FOR SUSPECTED DISEASE OR CONDITION, UNSPECIFIED	2018	2018-08-08 14:00:00	2018-08-11 06:29:00	MIDSTREAM URINE	NULL	NOBS	NOBS	NULL	NULL	NULL	LOWER THAN DETECTABLE LIMIT
103558372	BE03094419	8303	M	35	1	19	KWAZULU-NATAL	ETHEKWINI METRO	ETHEKWINI	PHOENIX CHC	NO CLINICAL HISTORY SUPPLIED.	2018	2018-01-29 12:45:00	2018-01-30 10:35:00	URINE	1	NOBS	NOBS	NULL	NULL	NULL	LOWER THAN DETECTABLE LIMIT
15760175	WK00214104	UNKNOWN	F	10	0	2	EASTERN CAPE	O R TAMBO	KING SABATA DALINDYEBO	TSHEZI CLINIC	NCD	2016	2016-09-02 09:56:00	2016-09-02 17:14:00	URINE	3	OBS	OBS	NULL	NULL	NULL	LOWER THAN DETECTABLE LIMIT
85687503	PI00238935	MTK21521904	M	45	4	16	MPUMALANGA	EHLANZENI	BUSHBUCKRIDGE	MATIKWANA HOSPITAL	OBSERVATION FOR SUSPECTED DISEASE OR CONDITION, UNSPECIFIED	2015	2015-03-27 15:07:00	2015-03-30 09:38:00	URINE	NULL	NOBS	NOBS	NULL	NULL	NULL	523000
107064977	RG00337073	8990-15	F	34	5	10	GAUTENG	CITY OF TSHWANE METRO	TSHWANE 1 HEALTH SUB-DISTRICT	ODI DISTRICT HOSPITAL	OBSERVATION FOR SUSPECTED DISEASE OR CONDITION, UNSPECIFIED	2015	1799-12-31	2015-04-24 11:55:00	URINE	0	NOBS	NOBS	NULL	NULL	NULL	81194
27817736	RF00198433	30255/08	F	40	4	29	MPUMALANGA	NKANGALA	DR JS MOROKA	MMAMETLHAKE HOSPITAL	OBSERVATION FOR SUSPECTED DISEASE OR CONDITION, UNSPECIFIED	2014	2014-08-12	2014-08-14 13:53:00	URINE	2	NOBS	NOBS	NULL	NULL	NULL	LOWER THAN DETECTABLE LIMIT
111337383	PK01237098	P200	F	39	9	6	MPUMALANGA	EHLANZENI	UMJINDI	LOW'S CREEK CLINIC	OBSERVATION FOR SUSPECTED DISEASE OR CONDITION, UNSPECIFIED	2015	2015-09-18 08:45:00	2015-09-19 12:35:00	URINE	NULL	NOBS	NOBS	NULL	NULL	NULL	LOWER THAN DETECTABLE LIMIT
29223033	DG00750658	UNKNOWN	F	42	7	28	KWAZULU-NATAL	UTHUKELA	EMNAMBITHI-LADYSMITH	THOLUSIZO CLINIC	OBSERVATION FOR SUSPECTED DISEASE OR CONDITION, UNSPECIFIED	2014	2014-10-01	2014-10-02 03:53:00	URINE	0	OBS	OBS	NULL	NULL	NULL	LOWER THAN DETECTABLE LIMIT
145705475	PM00612789	14/11476	F	54	0	20	MPUMALANGA	EHLANZENI	NKOMAZI	SHONGWE HOSPITAL	OBSERVATION FOR SUSPECTED DISEASE OR CONDITION, UNSPECIFIED	2018	1799-12-31	2018-07-04 11:18:00	NULL	NULL	NULL	NOBS	N	N	NULL	LOWER THAN DETECTABLE LIMIT
100576382	BC00701751	KG138973	F	20	0	11	KWAZULU-NATAL	ETHEKWINI METRO	ETHEKWINI	KING DINUZULU HOSPITAL	OBSERVATION FOR SUSPECTED DISEASE OR CONDITION, UNSPECIFIED	2014	2014-11-15 22:45:00	2014-11-16 15:18:00	URINE	2	NOBS	NOBS	NULL	NULL	NULL	LOWER THAN DETECTABLE LIMIT
968333	BE03077103	530725	M	64	5	21	KWAZULU-NATAL	ETHEKWINI METRO	ETHEKWINI	PHOENIX CHC	NO CLINICAL HISTORY SUPPLIED.	2018	2018-01-15 11:00:00	2018-01-15 18:01:00	URINE	0	NOBS	NOBS	NULL	NULL	NULL	NULL
18308002	NN00065697	20170742	F	36	3	18	LIMPOPO	MOPANI	MARULENG	SEKORORO HOSPITAL	OBSERVATION FOR SUSPECTED DISEASE OR CONDITION, UNSPECIFIED	2016	2016-03-18 10:30:00	2016-03-18 11:38:00	URINE	0	NOBS	NOBS	NULL	NULL	NULL	9942.000000000000000000
21841521	FA00440830	12054/13	F	29	4	8	KWAZULU-NATAL	UMKHANYAKUDE	JOZINI	BETHESDA HOSPITAL	OBSERVATION FOR SUSPECTED DISEASE OR CONDITION, UNSPECIFIED	2016	2016-02-23	2016-02-23 12:45:00	URINE	NULL	NOBS	NOBS	NULL	NULL	NULL	<50
58174564	OG00370440	59124	M	72	3	24	LIMPOPO	GREATER SEKHUKHUNE	MAKHUDUTHAMAGA	JANE FURSE HOSPITAL	FREETEXT DIAGNOSIS:	2016	2016-12-12 10:00:00	2016-12-14 15:19:00	URINE	NULL	NOBS	NOBS	NULL	NULL	NULL	NULL
25661900	TD01408333	29469319	U	61	9	25	EASTERN CAPE	BUFFALO CITY METRO	EAST LONDON	FRERE HOSPITAL	OBSERVATION FOR SUSPECTED DISEASE OR CONDITION, UNSPECIFIED	2015	1799-12-31	2015-10-29 16:57:00	URINE	OCC	NOBS	NOBS	NULL	NULL	NULL	LOWER THAN DETECTABLE LIMIT
42861034	SA01122987	135149144	M	33	4	14	WESTERN CAPE	CITY OF CAPE TOWN METRO	KHAYELITSHA SUB-DISTRICT	TOWN 2 CDC WC TOT	OBSERVATION FOR SUSPECTED DISEASE OR CONDITION, UNSPECIFIED	2017	2017-03-07 10:22:00	2017-03-08 15:45:00	URINE	NULL	NOBS	NOBS	NULL	NULL	NULL	NULL
62246905	NC00403328	UNKNOWN	M	66	10	15	LIMPOPO	VHEMBE	MAKHADO	MBHOKOTA CLINIC	OBSERVATION FOR SUSPECTED DISEASE OR CONDITION, UNSPECIFIED	2016	2016-08-23 08:13:00	2016-08-26 13:14:00	URINE	2	NOBS	NOBS	NULL	NULL	NULL	LOWER THAN DETECTABLE LIMIT
23226029	EC01570978	900411	F	24	2	14	KWAZULU-NATAL	UMGUNGUNDLOVU	THE MSUNDUZI	TAYLORS HALT CLINIC	OBSERVATION FOR SUSPECTED DISEASE OR CONDITION, UNSPECIFIED	2014	2014-06-25 14:10:00	2014-07-02 21:46:00	URINE	NULL	NOBS	NOBS	NULL	NULL	NULL	LOWER THAN DETECTABLE LIMIT
104416914	FE00569364	108300	F	19	6	1	KWAZULU-NATAL	UMKHANYAKUDE	UMHLABUYALINGANA	MSELENI HOSPITAL	NO CLINICAL HISTORY SUPPLIED.	2017	2017-06-06 15:30:00	2017-06-07 09:08:00	URINE	3	OBS	OBS	NULL	NULL	NULL	LOWER THAN DETECTABLE LIMIT
20978405	UB00561757	25959008	F	9	9	12	EASTERN CAPE	NELSON MANDELA BAY METRO	NELSON MANDELA BAY	DORA NGINZA HOSPITAL	DKA	2016	1799-12-31	2016-11-25 14:53:00	URINE	3	NOBS	NOBS	NULL	NULL	NULL	NULL
103633717	PI00357890	080208	F	8	8	4	MPUMALANGA	EHLANZENI	BUSHBUCKRIDGE	BELFAST TRUST CLINIC	OBSERVATION FOR SUSPECTED DISEASE OR CONDITION, UNSPECIFIED	2016	2016-10-12 10:00:00	2016-10-13 17:05:00	URINE	2	OBS	OBS	NULL	NULL	NULL	LOWER THAN DETECTABLE LIMIT
1935794	BC01469626	BCKG00336394	F	34	2	30	KWAZULU-NATAL	ETHEKWINI METRO	ETHEKWINI	KING DINUZULU HOSPITAL	WHICH ANTIBIOTICS IS THE PATIENT ON? : NONE : WAS URINARY CATH INSERTED WITHIN THE LAST 7 DAYS? N :	2018	2018-08-16 12:32:00	2018-08-17 11:33:00	URINE	0	NOBS	NOBS	NULL	NULL	NULL	NULL
40781965	DB00352940	G1C106	F	6	9	30	KWAZULU-NATAL	UMZINYATHI	MSINGA	CHURCH OF SCOTLAND HOSPITAL	SCHISTOSOMIASIS [BILHARZIA].	2014	2014-10-16 15:41:00	2014-10-17 12:34:00	URINE	3	OBS	OBS	NULL	NULL	NULL	LOWER THAN DETECTABLE LIMIT
32558547	SN00705263	24820136	F	35	9	1	EASTERN CAPE	O R TAMBO	KING SABATA DALINDYEBO	NELSON MANDELA ACADEMIC HOSP	OBSERVATION FOR SUSPECTED DISEASE OR CONDITION, UNSPECIFIED	2017	2017-09-21	2017-09-26 17:26:00	URINE	NULL	NOBS	NOBS	NULL	NULL	NULL	NULL
21597129	CI00322595	UNKNOWN	F	22	6	1	KWAZULU-NATAL	UGU	UMUZIWABANTU	ST ANDREWS HOSPITAL	OBSERVATION FOR SUSPECTED DISEASE OR CONDITION, UNSPECIFIED	2015	2015-01-26	2015-01-26 21:37:00	URINE	0	NULL	NOBS	NULL	NULL	NULL	NULL
55909530	CG01831620	870902	F	26	8	18	KWAZULU-NATAL	ETHEKWINI METRO	ETHEKWINI	RK KHAN HOSPITAL	OBSERVATION FOR SUSPECTED DISEASE OR CONDITION, UNSPECIFIED	2014	2014-05-20	2014-05-21 10:40:00	URINE	0	NOBS	NOBS	NULL	NULL	NULL	LOWER THAN DETECTABLE LIMIT
104600353	NO00180460	LP1610039087	F	61	5	21	LIMPOPO	VHEMBE	MAKHADO	SILOAM HOSPITAL	OBSERVATION FOR SUSPECTED DISEASE OR CONDITION, UNSPECIFIED	2015	2015-02-25 09:25:00	2015-02-25 10:08:00	URINE	NULL	NOBS	NOBS	NULL	NULL	NULL	NULL
1197016	FE00529774	94669	F	28	10	22	KWAZULU-NATAL	UMKHANYAKUDE	UMHLABUYALINGANA	MSELENI HOSPITAL	NO CLINICAL HISTORY SUPPLIED.	2016	2016-11-14 17:00:00	2016-11-14 22:29:00	URINE	NULL	NOBS	NOBS	NULL	NULL	NULL	LOWER THAN DETECTABLE LIMIT
26470417	NA00116860	CN 680201	M	46	6	26	LIMPOPO	MOPANI	GREATER TZANEEN	CN PHATUDI HOSPITAL	FREETEXT DIAGNOSIS: NCH	2014	2014-08-27 11:10:00	2014-08-27 15:04:00	URINE	0	NOBS	NOBS	NULL	NULL	NULL	5873
9499098	JC00301270	95067591PE	M	44	0	2	FREE STATE	FEZILE DABI	MOQHAKA	KROONSTAD MILITARY BASE	OBSERVATION FOR SUSPECTED DISEASE OR CONDITION, UNSPECIFIED	2014	2014-08-08	2014-08-08 18:52:00	URINE	NULL	NOBS	NOBS	NULL	NULL	NULL	NULL
15719356	IG00270144	GP25588003	M	40	7	16	GAUTENG	EKURHULENI METRO	EKURHULENI SOUTH 2	THELLE MOGOERANE REGIONAL HOSPITAL	SCHISTOSOMIASIS	2014	2014-04-07	2014-04-09 17:51:00	URINE	3	NULL	NOBS	NULL	NULL	NULL	NULL
134522923	SA01513313	163065055	M	33	1	22	WESTERN CAPE	CITY OF CAPE TOWN METRO	WESTERN SUB-DISTRICT	DU NOON CDC WC DNC	OBSERVATION FOR SUSPECTED DISEASE OR CONDITION, UNSPECIFIED	2017	2017-08-23	2017-08-25 15:48:00	URINE	NULL	NOBS	NOBS	NULL	NULL	NULL	LOWER THAN DETECTABLE LIMIT
59905215	BE02320811	780720	M	37	9	0	KWAZULU-NATAL	ETHEKWINI METRO	ETHEKWINI	PHOENIX CHC	NO CLINICAL HISTORY SUPPLIED.	2016	2016-04-20 11:00:00	2016-04-20 15:17:00	URINE	0	NOBS	NOBS	NULL	NULL	NULL	9783
90705515	CI00579983	7220118	F	21	10	25	KWAZULU-NATAL	UGU	UMUZIWABANTU	ST ANDREWS HOSPITAL	OBSERVATION FOR SUSPECTED DISEASE OR CONDITION, UNSPECIFIED	2018	2018-01-29 11:05:00	2018-01-29 13:36:00	URINE	2	NOBS	NOBS	NULL	NULL	NULL	73400
130371335	RH01011610	022857009	F	38	4	18	GAUTENG	CITY OF TSHWANE METRO	TSHWANE 3 HEALTH SUB-DISTRICT	KALAFONG HOSPITAL	SCHISTOSOMIASIS [BILHARZIA].	2017	2017-06-01	2017-06-04 10:52:00	MIDSTREAM URINE	NULL	NOBS	NOBS	NULL	NULL	NULL	211256
103895598	RH00583174	023015259	M	50	11	3	GAUTENG	CITY OF TSHWANE METRO	TSHWANE 3 HEALTH SUB-DISTRICT	KALAFONG HOSPITAL	OBSERVATION FOR SUSPECTED DISEASE OR CONDITION, UNSPECIFIED	2015	2015-05-19	2015-05-20 12:50:00	MIDSTREAM URINE	NULL	NOBS	NOBS	NULL	NULL	NULL	LOWER THAN DETECTABLE LIMIT
1055222	DC00205213	552/14	M	26	11	15	KWAZULU-NATAL	UMZINYATHI	ENDUMENI	DUNDEE HOSPITAL	FREETEXT DIAGNOSIS: BLOOD IN URINE	2014	2014-01-08	2014-01-09 06:29:00	URINE	3	NOBS	NOBS	NULL	NULL	NULL	LOWER THAN DETECTABLE LIMIT
11958877	CG02843961	UNKNOWN	U	22	9	11	KWAZULU-NATAL	ETHEKWINI METRO	ETHEKWINI	RK KHAN HOSPITAL	? BIHOZIC INPREGNANCY	2016	2016-03-24	2016-03-30 11:31:00	URINE	3	OBSV	OBS	NULL	NULL	NULL	<40
149758	FE00534762	86357	F	44	2	20	KWAZULU-NATAL	UMKHANYAKUDE	UMHLABUYALINGANA	MSELENI HOSPITAL	NO CLINICAL HISTORY SUPPLIED.	2016	2016-12-08 13:58:00	2016-12-08 18:48:00	URINE	1	NOBS	NOBS	NULL	NULL	NULL	LOWER THAN DETECTABLE LIMIT
25690087	RH00329380	022965963	M	57	2	21	GAUTENG	CITY OF TSHWANE METRO	TSHWANE 3 HEALTH SUB-DISTRICT	KALAFONG HOSPITAL	?EXTRAPULMONARY TB	2014	2014-01-31 19:31:00	2014-02-04 13:30:00	URINE	NULL	NOBS	NOBS	NULL	NULL	NULL	NULL
13762703	PI00195526	UNKNOWN	M	11	9	22	MPUMALANGA	EHLANZENI	BUSHBUCKRIDGE	MADRAS CLINIC	OBSERVATION FOR SUSPECTED DISEASE OR CONDITION, UNSPECIFIED	2014	2014-08-19 07:00:00	2014-08-19 18:06:00	URINE	NULL	NOBS	NOBS	NULL	NULL	NULL	79100.000000000000000000
24791868	CH00467478	900321	F	24	4	25	KWAZULU-NATAL	UGU	UMZUMBE	KHAYELIHLE CLINIC	NO CLINICAL HISTORY SUPPLIED.	2014	2014-08-15 14:00:00	2014-08-15 17:52:00	U	2	OBS	OBS	NULL	NULL	NULL	NULL
108180452	BF02377670	16/32048	F	23	0	9	KWAZULU-NATAL	UTHUNGULU	UMHLATHUZE	NGWELEZANA HOSPITAL	FREETEXT DIAGNOSIS: NCH	2016	2016-06-15	2016-06-17 08:22:00	URINE	0	NOBS	NOBS	NULL	NULL	NULL	LOWER THAN DETECTABLE LIMIT
8263948	LG00024705	248711R	F	37	2	15	GAUTENG	CITY OF JOHANNESBURG METRO	JOHANNESBURG A	WITKOPPEN PHC	OBSERVATION FOR SUSPECTED DISEASE OR CONDITION, UNSPECIFIED	2014	2014-06-18	2014-06-18 17:27:00	URINE	2	NOBS	NOBS	NULL	NULL	NULL	LOWER THAN DETECTABLE LIMIT
89504906	PE00347487	4928/11	M	49	8	3	MPUMALANGA	GERT SIBANDE	GOVAN MBEKI	BETHAL HOSPITAL	OBSERVATION FOR SUSPECTED DISEASE OR CONDITION, UNSPECIFIED	2014	2014-08-18 12:37:00	2014-08-18 20:34:00	URINE	1	NOBS	NOBS	NULL	NULL	NULL	LOWER THAN DETECTABLE LIMIT
3327742	HN01003818	GT01017562	F	5	4	26	GAUTENG	CITY OF JOHANNESBURG METRO	JOHANNESBURG F	CHARLOTTE MAXEKE HOSPITAL	NCD	2016	1799-12-31	2016-08-09 20:53:00	URINE	0	NOBS	NOBS	NULL	NULL	NULL	LOWER THAN DETECTABLE LIMIT
135152424	EC02669124	060102	M	11	7	9	KWAZULU-NATAL	UMGUNGUNDLOVU	THE MSUNDUZI	EDENDALE HOSPITAL	OBSERVATION FOR SUSPECTED DISEASE OR CONDITION, UNSPECIFIED	2017	2017-08-11	2017-08-17 15:34:00	URINE	2	NOBS	NOBS	NULL	NULL	NULL	NULL
44529382	DH01161360	UNKNOWN	F	33	7	30	KWAZULU-NATAL	AMAJUBA	NEWCASTLE	MNDOZO CLINIC	OBSERVATION FOR SUSPECTED DISEASE OR CONDITION, UNSPECIFIED	2016	2016-11-01	2016-11-10 16:27:00	URINE	1	NOBS	NOBS	NULL	NULL	NULL	<40
19227481	ST01825652	134035781	M	31	11	1	WESTERN CAPE	CITY OF CAPE TOWN METRO	TYGERBERG SUB-DISTRICT	TYGERBERG HOSPITAL WC TBH	OBSERVATION FOR SUSPECTED DISEASE OR CONDITION, UNSPECIFIED	2018	1799-12-31	2018-04-05 16:04:00	URINE	NULL	NOBS	NOBS	NULL	NULL	NULL	LOWER THAN DETECTABLE LIMIT
48412857	RJ00497529	761021	M	37	11	11	NORTH WEST	BOJANALA PLATINUM	RUSTENBURG LOCAL MUNICIPALITY	MARIKANA CLINIC	OBSERVATION FOR SUSPECTED DISEASE OR CONDITION, UNSPECIFIED	2014	2014-10-01 11:20:00	2014-10-01 22:23:00	URINE	3	NOBS	NOBS	NULL	NULL	NULL	NULL
81008897	NB00362791	UNKNOWN	U	5	7	29	LIMPOPO	VHEMBE	THULAMELA	WILLIAM EADY HEALTH CENTRE	NCD	2016	2016-11-18	2016-11-21 15:57:00	URINE	0	NOBS	NOBS	NULL	NULL	NULL	71
11071579	DG01108242	ABAO9587R	M	11	9	18	KWAZULU-NATAL	UTHUKELA	EMNAMBITHI-LADYSMITH	ST CHAD'S CHC	UTI	2016	2016-11-04	2016-11-05 14:47:00	URINE	2	OBSV	OBS	NULL	NULL	NULL	LOWER THAN DETECTABLE LIMIT
103965020	NI00247303	UNKNOWN	F	21	8	13	LIMPOPO	VHEMBE	MUSINA	MESSINA COMMUNITY CENTR. CLINIC	OBSERVATION FOR SUSPECTED DISEASE OR CONDITION, UNSPECIFIED	2017	2017-11-02 13:18:00	2017-11-03 14:20:00	SPUTUM	1	NOBS	NOBS	NULL	NULL	NULL	367
883806	BB00519807	791123	F	36	5	18	KWAZULU-NATAL	UTHUNGULU	UMHLATHUZE	LOWER UMFOLOZI WAR MEMORIAL HOSPITAL	FREETEXT DIAGNOSIS: ?UTI	2016	2016-05-11	2016-05-12 15:20:00	URINE	0	NOBS	NOBS	NULL	NULL	NULL	LOWER THAN DETECTABLE LIMIT
100549894	MG01149227	GT63984846	F	33	5	27	GAUTENG	CITY OF TSHWANE METRO	TSHWANE 3 HEALTH SUB-DISTRICT	STEVE BIKO ACADEMIC HOSPITAL	HAEMATURIA.	2014	2014-11-25 18:00:00	2014-11-26 12:06:00	URINE	NULL	NOBS	NOBS	NULL	NULL	NULL	2000
127354372	BC01108883	BCKG00262924	F	32	2	12	KWAZULU-NATAL	ETHEKWINI METRO	ETHEKWINI	KING DINUZULU HOSPITAL	WHICH ANTIBIOTICS IS THE PATIENT ON? : ROC : WAS URINARY CATH INSERTED WITHIN THE LAST 7 DAYS? N : T	2016	2016-11-30 12:50:00	2016-11-30 16:02:00	URINE	1	NOBS	NOBS	NULL	NULL	NULL	LOWER THAN DETECTABLE LIMIT
90342093	HG04892642	GP09383586	M	47	0	19	GAUTENG	CITY OF JOHANNESBURG METRO	JOHANNESBURG D	CHRIS HANI BARAGWANATH HOSPITAL	NS	2017	2017-09-20	2017-09-22 16:19:00	MIDSTREAM URINE	OBS	NOBS	NOBS	NULL	NULL	NULL	LOWER THAN DETECTABLE LIMIT
27383962	SA01819976	165770835	F	28	4	11	WESTERN CAPE	CITY OF CAPE TOWN METRO	WESTERN SUB-DISTRICT	ALBOW GARDENS CLINIC WC ALB	OBSERVATION FOR SUSPECTED DISEASE OR CONDITION, UNSPECIFIED	2018	2018-01-15 09:50:00	2018-01-16 16:47:00	URINE	NULL	NOBS	NOBS	NULL	NULL	NULL	NULL
113007519	BB00471660	549528	F	29	9	15	KWAZULU-NATAL	UTHUNGULU	UMHLATHUZE	LOWER UMFOLOZI WAR MEMORIAL HOSPITAL	FREETEXT DIAGNOSIS: NONE	2015	2015-12-21	2015-12-24 11:09:00	URINE	NULL	NOBS	NOBS	NULL	NULL	NULL	NULL
116554658	CA01981982	CAAD00412649	F	37	4	7	KWAZULU-NATAL	ETHEKWINI METRO	ETHEKWINI	ADDINGTON HOSPITAL	WHICH ANTIBIOTICS IS THE PATIENT ON? : NIL : WAS URINARY CATH INSERTED WITHIN THE LAST 7 DAYS? N : T	2016	2016-06-09 13:01:00	2016-06-09 15:56:00	MIDSTREAM URINE	NULL	NOBS	NOBS	NULL	NULL	NULL	LOWER THAN DETECTABLE LIMIT
88970140	WG00056960	UNKNOWN	M	20	11	25	EASTERN CAPE	O R TAMBO	NYANDENI	PORT ST JOHNS HEALTH CENTRE	HAEMATURIA	2014	2014-03-31 11:00:00	2014-04-19 15:58:00	URINE	NULL	NOBS	NOBS	NULL	NULL	NULL	NULL
125005313	CG03187342	790910	F	37	1	8	KWAZULU-NATAL	ETHEKWINI METRO	ETHEKWINI	RK KHAN HOSPITAL	? SCHISTOSOMIAS	2016	2016-10-18	2016-10-20 08:43:00	URINE	1	NOBS	NOBS	NULL	NULL	NULL	<150
141599087	UF01621877	UF25289661	F	72	2	6	EASTERN CAPE	NELSON MANDELA BAY METRO	NELSON MANDELA BAY	LIVINGSTONE HOSPITAL	OBSERVATION FOR SUSPECTED DISEASE OR CONDITION, UNSPECIFIED	2018	1799-12-31	2018-10-23 15:11:00	URINE	3	NOBS	NOBS	NULL	NULL	NULL	80100
15273400	GJ00156116	UNKNOWN	F	25	6	29	KWAZULU-NATAL	UTHUNGULU	MTHONJANENI	MELMOTH CLINIC	NO CLINICAL HISTORY SUPPLIED.	2016	2016-04-19 10:50:00	2016-04-20 03:17:00	URINE	3	OBS	OBS	NULL	NULL	NULL	LOWER THAN DETECTABLE LIMIT
120195411	OH00214061	125502	F	28	3	4	LIMPOPO	GREATER SEKHUKHUNE	ELIAS MOTSOALEDI	PHILADELPHIA HOSPITAL	OBSERVATION FOR SUSPECTED DISEASE OR CONDITION, UNSPECIFIED	2016	2016-06-21 12:28:00	2016-06-21 18:35:00	URINE	2	NOBS	NOBS	NULL	NULL	NULL	LOWER THAN DETECTABLE LIMIT
100216384	CH00698836	930412	F	23	10	2	KWAZULU-NATAL	UGU	UMZUMBE	KHAYELIHLE CLINIC	NO CLINICAL HISTORY SUPPLIED.	2017	2017-02-14 12:00:00	2017-02-15 19:23:00	URINE	2	NOBS	NOBS	NULL	NULL	NULL	LOWER THAN DETECTABLE LIMIT
102567346	UB00373485	22653372	M	41	6	13	EASTERN CAPE	NELSON MANDELA BAY METRO	NELSON MANDELA BAY	DORA NGINZA HOSPITAL	NCD	2015	1799-12-31	2015-06-22 11:20:00	URINE	3	NOBS	NOBS	NULL	NULL	NULL	NULL
37974272	BC01222029	BCKG00063671	M	86	1	22	KWAZULU-NATAL	ETHEKWINI METRO	ETHEKWINI	KING DINUZULU HOSPITAL	WHICH ANTIBIOTICS IS THE PATIENT ON? : NON : WAS URINARY CATH INSERTED WITHIN THE LAST 7 DAYS? N : T	2017	2017-06-17 21:04:00	2017-06-19 12:53:00	URINE	0	NOBS	NOBS	NULL	NULL	NULL	NULL
104250827	PA00264900	3987/17	M	51	6	23	MPUMALANGA	EHLANZENI	UMJINDI	BARBERTON HOSPITAL	FREETEXT DIAGNOSIS: RVD, PSYCHOSIS ?SCHISTOSOMIASIS	2018	2018-11-05	2018-11-08 06:14:00	URINE	NULL	NOBS	NOBS	NULL	NULL	NULL	76
31380097	GH00381473	850721	M	28	7	22	KWAZULU-NATAL	ZULULAND	ABAQULUSI	LOUWSBURG CLINIC	OBSERVATION FOR SUSPECTED DISEASE OR CONDITION, UNSPECIFIED	2014	2014-03-12	2014-03-14 15:56:00	URINE	2	NOBS	NOBS	NULL	NULL	NULL	32
17639701	CG02872894	740308	M	42	1	4	KWAZULU-NATAL	ETHEKWINI METRO	ETHEKWINI	RK KHAN HOSPITAL	PYELONEPHRITIS	2016	1799-12-31	2016-04-14 09:20:00	URINE	3	NOBS	NOBS	NULL	NULL	NULL	91.000000000000000000
135088312	BE02899075	10749	M	43	11	4	KWAZULU-NATAL	ETHEKWINI METRO	ETHEKWINI	PHOENIX CHC	NO CLINICAL HISTORY SUPPLIED.	2017	2017-08-17 08:57:00	2017-08-18 11:56:00	URINE	1	NOBS	NOBS	NULL	NULL	NULL	NULL
29699675	PO00728818	WR15/00447	M	15	6	20	MPUMALANGA	EHLANZENI	MBOMBELA	WHITE RIVER MUNICIPAL CLINIC	FREETEXT DIAGNOSIS:	2018	2018-08-28 12:00:00	2018-08-31 06:12:00	URINE	NULL	NOBS	NOBS	NULL	NULL	NULL	<50
147875059	TC00651382	24981458	M	40	4	14	EASTERN CAPE	BUFFALO CITY METRO	BUFFALO CITY	CECILIA MAKIWANE HOSPITAL	OBSERVATION FOR SUSPECTED DISEASE OR CONDITION, UNSPECIFIED	2018	1799-12-31	2018-08-28 17:29:00	URINE	OCC	NOBS	NOBS	NULL	NULL	NULL	NULL
1556512	BB00544170	870103	F	29	6	18	KWAZULU-NATAL	UTHUNGULU	UMHLATHUZE	LOWER UMFOLOZI WAR MEMORIAL HOSPITAL	FREETEXT DIAGNOSIS: NONE	2016	2016-07-21	2016-07-22 17:01:00	URINE	2	NOBS	NOBS	NULL	NULL	NULL	LOWER THAN DETECTABLE LIMIT
12794132	PK01107395	14/11442	F	41	7	15	MPUMALANGA	EHLANZENI	MBOMBELA	ROB FERREIRA HOSPITAL	OBSERVATION FOR SUSPECTED DISEASE OR CONDITION, UNSPECIFIED	2015	2015-05-15	2015-05-21 12:39:00	URINE	NULL	NOBS	NOBS	NULL	NULL	NULL	LOWER THAN DETECTABLE LIMIT
133769439	FE00633710	3729	M	57	0	29	KWAZULU-NATAL	UMKHANYAKUDE	THE BIG 5 FALSE BAY	MNQOBOKAZI CLINIC	FREETEXT DIAGNOSIS: ?	2018	2018-05-03 12:40:00	2018-05-03 18:31:00	URINE	1	NOBS	NOBS	NULL	NULL	NULL	LOWER THAN DETECTABLE LIMIT
10602832	QF00947356	UNKNOWN	M	49	6	3	NORTH WEST	DR KENNETH KAUNDA	CITY OF MATLOSANA	TSHEPONG HOSPITAL	OBSERVATION FOR SUSPECTED DISEASE OR CONDITION, UNSPECIFIED	2015	2015-02-16	2015-02-23 09:46:00	URINE	1	NOBS	NOBS	NULL	NULL	NULL	LOWER THAN DETECTABLE LIMIT
942235	BE01985884	860053	F	55	6	20	KWAZULU-NATAL	ETHEKWINI METRO	ETHEKWINI	MAHATMA GANDHI HOSPITAL	NO CLINICAL HISTORY SUPPLIED.	2015	2015-07-09	2015-07-09 12:05:00	URINE	3	NOBS	NOBS	NULL	NULL	NULL	<20
10152238	PK01127914	15/0167	M	40	2	30	MPUMALANGA	EHLANZENI	MBOMBELA	ROB FERREIRA HOSPITAL	OBSERVATION FOR SUSPECTED DISEASE OR CONDITION, UNSPECIFIED	2015	2015-06-09	2015-06-11 17:11:00	URINE	NULL	NOBS	NOBS	NULL	NULL	NULL	LOWER THAN DETECTABLE LIMIT
102670040	GC00274075	0436082	F	28	3	9	KWAZULU-NATAL	UTHUNGULU	UMLALAZI	ESHOWE HOSPITAL	FREETEXT DIAGNOSIS: ?UTI/BILHAZIA	2015	2015-01-05 14:55:00	2015-01-05 15:59:00	URINE	3	OBS	OBS	NULL	NULL	NULL	LOWER THAN DETECTABLE LIMIT
134650982	DB00599388	970308	F	20	4	18	KWAZULU-NATAL	UMZINYATHI	MSINGA	POMEROY CHC	BANC	2017	2017-12-21 11:40:00	2017-12-21 17:28:00	URINE	1	OBSNV	OBS	NULL	NULL	NULL	LOWER THAN DETECTABLE LIMIT
18804900	WB00074946	UNKNOWN	M	39	10	12	EASTERN CAPE	AMATHOLE	MNQUMA	BUTTERWORTH HOSPITAL	NO CLINICAL HISTORY SUPPLIED.	2014	2014-03-25	2014-04-01 15:43:00	URINE	3	NOBS	NOBS	NULL	NULL	NULL	1030000
26349188	PJ00551869	13659/16	F	40	1	1	MPUMALANGA	NKANGALA	STEVE TSHWETE	MIDDELBURG HOSPITAL	OBSERVATION FOR SUSPECTED DISEASE OR CONDITION, UNSPECIFIED	2018	1799-12-31	2018-11-21 14:45:00	URINE	NULL	NOBS	NOBS	NULL	NULL	NULL	82900
46464535	NIM0002892	UNKNOWN	M	10	5	10	LIMPOPO	VHEMBE	THULAMELA	FOLOVHODWE CLINIC	OBSERVATION FOR SUSPECTED DISEASE OR CONDITION, UNSPECIFIED	2018	2018-10-31 09:00:00	2018-11-01 16:52:00	URINE	2	OBS	OBS	NULL	NULL	NULL	NULL
11522946	VE00251783	UNKNOWN	M	6	4	1	EASTERN CAPE	ALFRED NZO	UMZIMVUBU	TABANKULU HEALTH CENTRE	OBSERVATION FOR SUSPECTED DISEASE OR CONDITION, UNSPECIFIED	2018	2018-02-27	2018-03-01 09:20:00	URINE	NULL	OBSNV	OBS	NULL	NULL	NULL	NULL
249656	GC00328066	453/15	F	31	3	12	KWAZULU-NATAL	UTHUNGULU	UMLALAZI	ESHOWE HOSPITAL	NO CLINICAL HISTORY SUPPLIED.	2015	2015-12-01 14:00:00	2015-12-01 14:52:00	URINE	2	NOBS	NOBS	NULL	NULL	NULL	LOWER THAN DETECTABLE LIMIT
3240140	BD00791536	11082009	F	5	0	11	KWAZULU-NATAL	ETHEKWINI METRO	ETHEKWINI	KWAMASHU POLY CLINIC	OBSERVATION FOR SUSPECTED DISEASE OR CONDITION, UNSPECIFIED	2014	2014-08-22	2014-08-23 12:35:00	URINE	1	NOBS	NOBS	NULL	NULL	NULL	87491
9821166	FE00380351	2839	M	30	8	15	KWAZULU-NATAL	UMKHANYAKUDE	UMHLABUYALINGANA	MSELENI HOSPITAL	FREETEXT DIAGNOSIS:	2015	2015-01-14	2015-01-15 06:00:00	URINE	0	NOBS	NOBS	NULL	NULL	NULL	LOWER THAN DETECTABLE LIMIT
111351158	GH00560283	UNKNOWN	F	29	3	21	KWAZULU-NATAL	ZULULAND	ABAQULUSI	MASON STREET CLINIC	UNSPECIFIED HUMAN IMMUNODEFICIENCY VIRUS [HIV] DISEASE	2016	2016-02-15 11:45:00	2016-02-16 12:48:00	URINE	1	OBSNV	OBS	NULL	NULL	NULL	LOWER THAN DETECTABLE LIMIT
44179249	CA01912144	CAAD00407687	F	27	7	7	KWAZULU-NATAL	ETHEKWINI METRO	ETHEKWINI	ADDINGTON HOSPITAL	WHICH ANTIBIOTICS IS THE PATIENT ON? : NIL : WAS URINARY CATH INSERTED WITHIN THE LAST 7 DAYS? N : T	2016	2016-03-17 10:57:00	2016-03-17 13:09:00	MIDSTREAM URINE	NULL	NOBS	NOBS	NULL	NULL	NULL	LOWER THAN DETECTABLE LIMIT
33307	UF01100418	UF28156008	F	30	8	4	EASTERN CAPE	NELSON MANDELA BAY METRO	NELSON MANDELA BAY	LIVINGSTONE HOSPITAL	OBSERVATION FOR SUSPECTED DISEASE OR CONDITION, UNSPECIFIED	2016	2016-12-21 07:30:00	2016-12-22 09:41:00	URINE	NULL	NOBS	NOBS	NULL	NULL	NULL	NULL
98278594	TD01770345	UNKNOWN	M	22	3	20	EASTERN CAPE	AMATHOLE	AMAHLATHI	STUTTERHEIM HOSPITAL	OBSERVATION FOR SUSPECTED DISEASE OR CONDITION, UNSPECIFIED	2016	1799-12-31	2016-08-15 12:01:00	URINE	OBS	NOBS	NOBS	NULL	NULL	NULL	LOWER THAN DETECTABLE LIMIT
144523089	CI00615841	75070	F	25	0	12	KWAZULU-NATAL	UGU	UMUZIWABANTU	ST ANDREWS HOSPITAL	OBSERVATION FOR SUSPECTED DISEASE OR CONDITION, UNSPECIFIED	2018	2018-06-14	2018-06-14 19:16:00	URINE	3	NOBS	NOBS	NULL	NULL	NULL	LOWER THAN DETECTABLE LIMIT
149140645	VI00240714	UNKNOWN	F	35	9	20	EASTERN CAPE	JOE GQABI	ELUNDINI	SONWABILE CLINIC	OBSERVATION FOR SUSPECTED DISEASE OR CONDITION, UNSPECIFIED	2018	2018-10-04 08:30:00	2018-10-09 11:16:00	URINE	NULL	NOBS	NOBS	NULL	NULL	NULL	LOWER THAN DETECTABLE LIMIT
137083493	WF00178693	6243/17	M	28	0	1	EASTERN CAPE	AMATHOLE	MBHASHE	MADWALENI HOSPITAL	OBSERVATION FOR SUSPECTED DISEASE OR CONDITION, UNSPECIFIED	2018	2018-05-15 10:00:00	2018-05-15 16:33:00	URINE	0	NOBS	NOBS	NULL	NULL	NULL	<20
17387278	BH01694338	20020804	M	14	2	2	KWAZULU-NATAL	ILEMBE	KWADUKUZA	STANGER HOSPITAL	OBSERVATION FOR SUSPECTED DISEASE OR CONDITION, UNSPECIFIED	2016	2016-10-06	2016-10-06 10:56:00	URINE	3	OBS	OBS	NULL	NULL	NULL	LOWER THAN DETECTABLE LIMIT
120945728	FE00512518	92809	F	70	10	22	KWAZULU-NATAL	UMKHANYAKUDE	UMHLABUYALINGANA	MSELENI HOSPITAL	FREETEXT DIAGNOSIS: ?	2016	2016-09-01 17:30:00	2016-09-01 19:39:00	URINE	0	NOBS	NOBS	NULL	NULL	NULL	211
124983813	PK01631795	15/48620	F	39	0	18	MPUMALANGA	EHLANZENI	MBOMBELA	ROB FERREIRA HOSPITAL	OBSERVATION FOR SUSPECTED DISEASE OR CONDITION, UNSPECIFIED	2016	2016-09-19	2016-09-20 06:30:00	URINE	NULL	NOBS	NOBS	NULL	NULL	NULL	NULL
98368235	BF02460358	16/43277	F	34	3	19	KWAZULU-NATAL	UTHUNGULU	UMHLATHUZE	NGWELEZANA HOSPITAL	FREETEXT DIAGNOSIS: NCH	2016	2016-08-23	2016-08-23 19:05:00	URINE	0	NOBS	NOBS	NULL	NULL	NULL	<20
134315955	PK01943085	7205	F	21	0	3	MPUMALANGA	EHLANZENI	MBOMBELA	LEGOGOTE CLINIC	OBSERVATION FOR SUSPECTED DISEASE OR CONDITION, UNSPECIFIED	2017	2017-07-03 09:00:00	2017-07-04 06:22:00	URINE	NULL	OBS	OBS	NULL	NULL	NULL	LOWER THAN DETECTABLE LIMIT
115544310	WK00289603	UNKNOWN	M	35	6	3	EASTERN CAPE	O R TAMBO	KING SABATA DALINDYEBO	ZITULELE HOSPITAL	NCD	2018	2018-04-13	2018-04-19 08:53:00	URINE	NULL	NOBS	NOBS	NULL	NULL	NULL	74800
23079806	BE01831376	1990/05/21	F	24	9	2	KWAZULU-NATAL	ETHEKWINI METRO	ETHEKWINI	MAHATMA GANDHI HOSPITAL	FREETEXT DIAGNOSIS: HAEMATURIA	2015	2015-02-23 12:30:00	2015-02-24 13:14:00	URINE	3	NOBS	NOBS	NULL	NULL	NULL	NULL
43707494	BB00488244	890930	F	26	4	12	KWAZULU-NATAL	UTHUNGULU	UMHLATHUZE	LOWER UMFOLOZI WAR MEMORIAL HOSPITAL	FREETEXT DIAGNOSIS: NONE	2016	2016-02-12	2016-02-14 15:18:00	URINE	1	NOBS	NOBS	NULL	NULL	NULL	LOWER THAN DETECTABLE LIMIT
1096780	FE00620384	EZIMP1284	M	45	4	3	KWAZULU-NATAL	UMKHANYAKUDE	UMHLABUYALINGANA	NIBELA / EZIMPONDWENI CLINIC	NO CLINICAL HISTORY SUPPLIED.	2018	2018-02-23 12:30:00	2018-02-23 22:02:00	URINE	NULL	NOBS	NOBS	NULL	NULL	NULL	<20
123377847	FA00475285	11704/16	M	34	7	17	KWAZULU-NATAL	UMKHANYAKUDE	JOZINI	BETHESDA HOSPITAL	HIGH ALT	2016	2016-09-12 16:10:00	2016-09-15 12:33:00	URINE	0	NULL	NOBS	NULL	NULL	NULL	LOWER THAN DETECTABLE LIMIT
105067459	PK02043796	17/45673	M	27	3	21	MPUMALANGA	EHLANZENI	MBOMBELA	ROB FERREIRA HOSPITAL	OBSERVATION FOR SUSPECTED DISEASE OR CONDITION, UNSPECIFIED	2017	2017-10-25	2017-10-26 06:18:00	URINE	NULL	OBS	OBS	NULL	NULL	NULL	LOWER THAN DETECTABLE LIMIT
58823191	FE00488900	356/17	M	4	5	25	KWAZULU-NATAL	UMKHANYAKUDE	UMHLABUYALINGANA	MSELENI HOSPITAL	FREETEXT DIAGNOSIS: ?	2016	2016-05-16 09:10:00	2016-05-17 20:30:00	URINE	2	NOBS	NOBS	NULL	NULL	NULL	NULL
146465220	XG00416049	27157858	M	11	3	11	WESTERN CAPE	CITY OF CAPE TOWN METRO	KHAYELITSHA SUB-DISTRICT	KHAYELITSHA HOSPITAL WC KHA	OBSERVATION FOR SUSPECTED DISEASE OR CONDITION, UNSPECIFIED	2018	2018-07-05	2018-07-06 15:36:00	URINE	NULL	OBS	OBS	NULL	NULL	NULL	NULL
23213034	PK01961653	140/81	F	36	0	26	MPUMALANGA	EHLANZENI	THABA CHWEU	SABIE MUNICIPAL CLINIC	BLOOD IN URINE	2017	2017-07-19 08:30:00	2017-07-20 05:30:00	MIDSTREAM URINE	NULL	NOBS	NOBS	NULL	NULL	NULL	LOWER THAN DETECTABLE LIMIT
16583795	WM00120941	13072-16	F	28	7	13	EASTERN CAPE	O R TAMBO	MHLONTLO	DR MALIZO MPEHLE HOSPITAL	NCH	2016	2016-11-23 11:50:00	2016-12-06 17:16:00	FLUID / ASPIRATE	NULL	NOBS	NOBS	NULL	NULL	NULL	LOWER THAN DETECTABLE LIMIT
102456375	PK01348235	UNKNOWN	M	21	3	2	MPUMALANGA	EHLANZENI	MBOMBELA	DWALENI CLINIC	OBSERVATION FOR SUSPECTED DISEASE OR CONDITION, UNSPECIFIED	2016	2016-01-08 09:51:00	2016-01-09 06:39:00	URINE	NULL	OBS	OBS	NULL	NULL	NULL	489000
145524591	MG03267510	CHI3876/1	F	24	1	13	GAUTENG	CITY OF TSHWANE METRO	TSHWANE 3 HEALTH SUB-DISTRICT	TSHWANE DISTRICT HOSPITAL	NO CLINICAL HISTORY SUPPLIED.	2018	1799-12-31	2018-06-05 23:45:00	URINE	NULL	OBS	OBS	NULL	NULL	NULL	28282
16759125	IE00624077	040905	M	13	5	21	GAUTENG	SEDIBENG	EMFULENI	KOPANONG HOSPITAL	NCH	2018	2018-02-26	2018-02-27 10:02:00	URINE	1	NOBS	NOBS	NULL	NULL	NULL	20050
11758223	PS00415950	UNKNOWN	M	38	1	13	MPUMALANGA	NKANGALA	EMALAHLENI	BEATTY AVENUE CLINIC	OBSERVATION FOR SUSPECTED DISEASE OR CONDITION, UNSPECIFIED	2014	2014-10-14 12:00:00	2014-10-18 10:54:00	URINE	NULL	NOBS	NOBS	NULL	NULL	NULL	63.000000000000000000
1008384	BB00704950	17/115	F	26	11	12	KWAZULU-NATAL	UTHUNGULU	UMHLATHUZE	LOWER UMFOLOZI WAR MEMORIAL HOSPITAL	FREETEXT DIAGNOSIS: UTI	2018	2018-01-30	2018-01-31 16:23:00	URINE	0	NOBS	NOBS	NULL	NULL	NULL	LOWER THAN DETECTABLE LIMIT
18307906	BB00484278	950131	F	21	0	1	KWAZULU-NATAL	UTHUNGULU	UMHLATHUZE	LOWER UMFOLOZI WAR MEMORIAL HOSPITAL	FREETEXT DIAGNOSIS: UTI	2016	2016-02-01	2016-02-05 14:44:00	URINE	0	NULL	NOBS	NULL	NULL	NULL	LOWER THAN DETECTABLE LIMIT
106916930	BB00405317	538780	F	22	11	8	KWAZULU-NATAL	UTHUNGULU	UMHLATHUZE	LOWER UMFOLOZI WAR MEMORIAL HOSPITAL	FREETEXT DIAGNOSIS: NONE	2015	2015-06-09 22:25:00	2015-06-11 10:18:00	URINE	0	NOBS	NOBS	NULL	NULL	NULL	152
14077625	OS00195006	290191	F	23	8	16	LIMPOPO	WATERBERG	MODIMOLLE	VAALWATER CLINIC	OBSERVATION FOR SUSPECTED DISEASE OR CONDITION, UNSPECIFIED	2014	2014-10-14 10:59:00	2014-10-15 06:38:00	URINE	NULL	NOBS	NOBS	NULL	NULL	NULL	NULL
23333021	EH00152747	UNKNOWN	F	23	5	25	KWAZULU-NATAL	ILEMBE	NDWEDWE	MONTEBELLO HOSPITAL	OBSERVATION FOR SUSPECTED DISEASE OR CONDITION, UNSPECIFIED	2014	2014-08-29	2014-08-29 14:58:00	URINE	3	NOBS	NOBS	NULL	NULL	NULL	LOWER THAN DETECTABLE LIMIT
1590373	CG01936382	830823	F	30	11	5	KWAZULU-NATAL	ETHEKWINI METRO	ETHEKWINI	RK KHAN HOSPITAL	OBSERVATION FOR SUSPECTED DISEASE OR CONDITION, UNSPECIFIED	2014	2014-07-28	2014-07-30 11:39:00	URINE	3	NOBS	NOBS	NULL	NULL	NULL	NULL
1373818	EI00898001	830415	F	31	10	2	KWAZULU-NATAL	UMGUNGUNDLOVU	THE MSUNDUZI	NORTHDALE HOSPITAL	OBSERVATION FOR SUSPECTED DISEASE OR CONDITION, UNSPECIFIED	2015	2015-02-17 10:30:00	2015-02-20 12:29:00	URINE	2	NOBS	NOBS	NULL	NULL	NULL	LOWER THAN DETECTABLE LIMIT
18335106	PK00850011	0068	F	33	1	5	MPUMALANGA	EHLANZENI	UMJINDI	M'AFRICA PHC CLINIC	OBSERVATION FOR SUSPECTED DISEASE OR CONDITION, UNSPECIFIED	2014	2014-08-28 10:15:00	2014-08-29 11:45:00	URINE	NULL	NOBS	NOBS	NULL	NULL	NULL	68
232296	FA00582976	4779/18	F	39	10	15	KWAZULU-NATAL	UMKHANYAKUDE	JOZINI	BETHESDA HOSPITAL	NCH	2018	2018-08-30 14:00:00	2018-09-01 17:48:00	URINE	0	NOBS	NOBS	NULL	NULL	NULL	LOWER THAN DETECTABLE LIMIT
500314	BE03430294	830726	M	35	2	30	KWAZULU-NATAL	ETHEKWINI METRO	ETHEKWINI	PHOENIX CHC	NO CLINICAL HISTORY SUPPLIED.	2018	2018-10-25 09:00:00	2018-10-25 17:54:00	URINE	1	NOBS	NOBS	NULL	NULL	NULL	LOWER THAN DETECTABLE LIMIT
45786922	EC02304973	871126	M	28	7	17	KWAZULU-NATAL	UMGUNGUNDLOVU	THE MSUNDUZI	EDENDALE HOSPITAL	OBSERVATION FOR SUSPECTED DISEASE OR CONDITION, UNSPECIFIED	2016	2016-07-13 09:15:00	2016-07-18 10:35:00	URINE	3	NOBS	NOBS	NULL	NULL	NULL	NULL
110759364	GA00582470	930725/15	F	22	4	28	KWAZULU-NATAL	ZULULAND	NONGOMA	BENEDICTINE HOSPITAL	FREETEXT DIAGNOSIS: PREGNANT	2015	2015-12-22	2015-12-24 15:15:00	URINE	0	NULL	NOBS	NULL	NULL	NULL	<100
5063882	PK01465820	F264/10E	F	31	9	10	MPUMALANGA	GERT SIBANDE	ALBERT LUTHULI	MAYFLOWER CLINIC	OBSERVATION FOR SUSPECTED DISEASE OR CONDITION, UNSPECIFIED	2016	2016-04-25	2016-04-27 00:39:00	URINE	NULL	NOBS	NOBS	NULL	NULL	NULL	LOWER THAN DETECTABLE LIMIT
110321140	CI00546225	150509	F	2	4	2	KWAZULU-NATAL	UGU	UMUZIWABANTU	ST ANDREWS HOSPITAL	OBSERVATION FOR SUSPECTED DISEASE OR CONDITION, UNSPECIFIED	2017	2017-09-11	2017-09-12 15:02:00	URINE	0	NOBS	NOBS	NULL	NULL	NULL	NULL
103728766	LD00784403	259579BE	F	28	7	14	GAUTENG	CITY OF JOHANNESBURG METRO	JOHANNESBURG A	WITKOPPEN PHC	OBSERVATION FOR SUSPECTED DISEASE OR CONDITION, UNSPECIFIED	2015	2015-02-03	2015-02-03 11:33:00	URINE	NULL	NOBS	NOBS	NULL	NULL	NULL	1320000
111047218	HN00438350	GT00841697	M	57	4	24	GAUTENG	CITY OF JOHANNESBURG METRO	JOHANNESBURG F	CHARLOTTE MAXEKE HOSPITAL	OBSERVATION FOR SUSPECTED DISEASE OR CONDITION, UNSPECIFIED	2015	2015-09-16	2015-09-17 15:24:00	MIDSTREAM URINE	3	NOBS	NOBS	NULL	NULL	NULL	21700
90818156	MG01005677	GT63982021	M	8	8	22	GAUTENG	CITY OF TSHWANE METRO	TSHWANE 3 HEALTH SUB-DISTRICT	STEVE BIKO ACADEMIC HOSPITAL	FREETEXT DIAGNOSIS: NEPHROTIC SYNDROME	2014	2014-08-27 13:00:00	2014-08-28 14:31:00	URINE	0	NOBS	NOBS	NULL	NULL	NULL	LOWER THAN DETECTABLE LIMIT
63820343	BB00381627	527769	F	27	6	6	KWAZULU-NATAL	UTHUNGULU	UMHLATHUZE	LOWER UMFOLOZI WAR MEMORIAL HOSPITAL	FREETEXT DIAGNOSIS: NONE	2015	2015-03-24 10:30:00	2015-03-26 11:46:00	URINE	NULL	NOBS	NOBS	NULL	NULL	NULL	LOWER THAN DETECTABLE LIMIT
102289730	HN00066551	GT01117346	M	40	7	18	GAUTENG	CITY OF JOHANNESBURG METRO	JOHANNESBURG F	CHARLOTTE MAXEKE HOSPITAL	NCH	2015	2015-01-11 08:00:00	2015-01-13 11:25:00	URINE	NULL	NOBS	NOBS	NULL	NULL	NULL	NULL
123405578	NB00345986	UNKNOWN	F	21	7	22	LIMPOPO	VHEMBE	MUTALE	TSHIKUNDAMALEMA CLINIC	SCHISTOSOMIASIS [BILHARZIA].	2016	2016-08-23 13:35:00	2016-08-25 09:41:00	URINE	2	OBS	OBS	NULL	NULL	NULL	68100
10239110	JE01091982	PM00798507	F	25	0	21	FREE STATE	MANGAUNG METRO	MANGAUNG	PELONOMI HOSPITAL	NCH	2016	2016-10-11	2016-10-12 11:58:00	URINE	2	NOBS	NOBS	NULL	NULL	NULL	NULL
1919353	PI00217235	563/14	F	53	3	20	MPUMALANGA	EHLANZENI	BUSHBUCKRIDGE	MARITE CLINIC	OBSERVATION FOR SUSPECTED DISEASE OR CONDITION, UNSPECIFIED	2014	2014-12-11 13:15:00	2014-12-11 17:46:00	URINE	1	NOBS	NOBS	NULL	NULL	NULL	LOWER THAN DETECTABLE LIMIT
19214586	RF00287796	69112/15	F	25	6	9	MPUMALANGA	NKANGALA	DR JS MOROKA	MMAMETLHAKE HOSPITAL	OBSERVATION FOR SUSPECTED DISEASE OR CONDITION, UNSPECIFIED	2015	2015-09-02	2015-09-05 16:15:00	URINE	2	NOBS	NOBS	NULL	NULL	NULL	LOWER THAN DETECTABLE LIMIT
24472373	BF01817414	2057/15	F	12	4	4	KWAZULU-NATAL	UTHUNGULU	NTAMBANANA	NOMPONJWANA CLINIC	FREETEXT DIAGNOSIS: NCH	2015	2015-02-18	2015-02-21 13:40:00	URINE	1	NOBS	NOBS	NULL	NULL	NULL	NULL
13358282	CG01785409	900507	F	23	11	8	KWAZULU-NATAL	ETHEKWINI METRO	ETHEKWINI	RK KHAN HOSPITAL	OBSERVATION FOR SUSPECTED DISEASE OR CONDITION, UNSPECIFIED	2014	1799-12-31	2014-04-17 11:42:00	URINE	0	NOBS	NOBS	NULL	NULL	NULL	LOWER THAN DETECTABLE LIMIT
63571309	PK01114928	113/13	M	45	5	0	MPUMALANGA	EHLANZENI	THABA CHWEU	BRONDAL CLINIC	OBSERVATION FOR SUSPECTED DISEASE OR CONDITION, UNSPECIFIED	2015	2015-05-26 13:54:00	2015-05-28 16:30:00	URINE	NULL	NOBS	NOBS	NULL	NULL	NULL	LOWER THAN DETECTABLE LIMIT
115046161	PK01328033	14/1992	F	21	0	5	MPUMALANGA	EHLANZENI	MBOMBELA	MTHIMBA CLINIC	OBSERVATION FOR SUSPECTED DISEASE OR CONDITION, UNSPECIFIED	2015	2015-12-14 07:30:00	2015-12-15 06:57:00	URINE	NULL	OBS	OBS	NULL	NULL	NULL	NULL
22461100	UJ00303885	UNKNOWN	F	34	8	0	EASTERN CAPE	NELSON MANDELA BAY METRO	NELSON MANDELA BAY	ROSEDALE CLINIC	OBSERVATION FOR SUSPECTED DISEASE OR CONDITION, UNSPECIFIED	2015	1799-12-31	2015-02-10 14:51:00	URINE	3	NOBS	NOBS	NULL	NULL	NULL	NULL
19467041	XE00031116	22032304	M	74	1	6	WESTERN CAPE	CITY OF CAPE TOWN METRO	EASTERN SUB-DISTRICT	HELDERBERG HOSPITAL WC HHH	OBSERVATION FOR SUSPECTED DISEASE OR CONDITION, UNSPECIFIED	2016	2016-01-11 11:30:00	2016-01-13 16:03:00	URINE	NULL	NOBS	NOBS	NULL	NULL	NULL	NULL
136200580	HN01726303	GT01359699	F	20	11	5	GAUTENG	CITY OF JOHANNESBURG METRO	JOHANNESBURG F	CHARLOTTE MAXEKE HOSPITAL	NC	2017	2017-09-14 17:00:00	2017-09-16 11:02:00	URINE	0	NOBS	NOBS	NULL	NULL	NULL	NULL
36137364	FE00659003	11555/18	F	34	5	28	KWAZULU-NATAL	UMKHANYAKUDE	UMHLABUYALINGANA	MSELENI HOSPITAL	NO CLINICAL HISTORY SUPPLIED.	2018	2018-09-07	2018-09-08 00:08:00	URINE	NULL	NOBS	NOBS	NULL	NULL	NULL	LOWER THAN DETECTABLE LIMIT
61203172	BG00411219	2840	F	75	5	0	KWAZULU-NATAL	ETHEKWINI METRO	ETHEKWINI	OSINDISWENI HOSPITAL	NO CLINICAL HISTORY SUPPLIED. OBSTRUCTIVE JAUNDICE	2015	2015-02-09	2015-02-09 16:04:00	URINE	2	NOBS	NOBS	NULL	NULL	NULL	NULL
3321994	MA01447222	GT39680641	F	4	99999	99999	GAUTENG	CITY OF TSHWANE METRO	TSHWANE 1 HEALTH SUB-DISTRICT	DR GEORGE MUKHARI HOSPITAL	FREETEXT DIAGNOSIS: NCH	2015	2015-09-02 09:00:00	2015-09-04 13:58:00	URINE	3	NOBS	NOBS	NULL	NULL	NULL	NULL
126718414	WG00221216	16-02-1412	F	72	2	2	EASTERN CAPE	O R TAMBO	NYANDENI	ST BARNABAS HOSPITAL	RENAL FAILURE.	2017	2017-09-14	2017-09-18 18:54:00	URINE	NULL	NOBS	NOBS	NULL	NULL	NULL	NULL
129360163	PK01768461	16/40666	F	25	0	29	MPUMALANGA	EHLANZENI	MBOMBELA	ROB FERREIRA HOSPITAL	OBSERVATION FOR SUSPECTED DISEASE OR CONDITION, UNSPECIFIED	2017	2017-01-23 14:30:00	2017-01-24 00:54:00	URINE	NULL	NOBS	NOBS	NULL	NULL	NULL	NULL
51878970	GD00456944	18180/17	F	16	10	6	KWAZULU-NATAL	ZULULAND	UPHONGOLO	ITSHELEJUBA HOSPITAL	BLOOD IN URINE	2017	2017-10-11 14:30:00	2017-10-11 21:00:00	URINE	3	NOBS	NOBS	NULL	NULL	NULL	LOWER THAN DETECTABLE LIMIT
47389122	HG03541092	GT10556018	F	22	0	29	GAUTENG	CITY OF JOHANNESBURG METRO	JOHANNESBURG D	CHRIS HANI BARAGWANATH HOSPITAL	OBSERVATION FOR SUSPECTED DISEASE OR CONDITION, UNSPECIFIED	2016	2016-06-30	2016-07-05 14:58:00	MIDSTREAM URINE	0	NOBS	NOBS	NULL	NULL	NULL	65500
125262559	CA02157332	CAAD00441818	M	51	10	14	KWAZULU-NATAL	ETHEKWINI METRO	ETHEKWINI	ADDINGTON HOSPITAL	WHICH ANTIBIOTICS IS THE PATIENT ON? : NIL : WAS URINARY CATH INSERTED WITHIN THE LAST 7 DAYS? N : T	2017	2017-01-01 23:16:00	2017-01-03 09:22:00	URINE	NULL	NOBS	NOBS	NULL	NULL	NULL	NULL
22170606	BB00523169	563353	F	36	6	19	KWAZULU-NATAL	UTHUNGULU	UMHLATHUZE	LOWER UMFOLOZI WAR MEMORIAL HOSPITAL	FREETEXT DIAGNOSIS: UTI IN PREGNANCY	2016	2016-05-20 17:30:00	2016-05-23 13:15:00	URINE	1	NOBS	NOBS	NULL	NULL	NULL	LOWER THAN DETECTABLE LIMIT
20539795	PK01126675	15/0055	F	23	8	16	MPUMALANGA	EHLANZENI	MBOMBELA	ROB FERREIRA HOSPITAL	OBSERVATION FOR SUSPECTED DISEASE OR CONDITION, UNSPECIFIED	2015	2015-06-08 09:57:00	2015-06-09 15:27:00	URINE	NULL	NOBS	NOBS	NULL	NULL	NULL	641795
111259636	FE00642847	2125-18	M	62	3	12	KWAZULU-NATAL	UMKHANYAKUDE	UMHLABUYALINGANA	MSELENI HOSPITAL	NO CLINICAL HISTORY SUPPLIED.	2018	2018-06-18	2018-06-18 23:02:00	URINE	NULL	NOBS	NOBS	NULL	NULL	NULL	NULL
192070	UF00846955	28126498	M	50	4	25	EASTERN CAPE	NELSON MANDELA BAY METRO	NELSON MANDELA BAY	LIVINGSTONE HOSPITAL	OBSERVATION FOR SUSPECTED DISEASE OR CONDITION, UNSPECIFIED	2016	2016-01-07 12:32:00	2016-01-08 15:35:00	URINE	3	NOBS	NOBS	NULL	NULL	NULL	NULL
63546037	CI00615569	780326	M	40	2	19	KWAZULU-NATAL	UGU	UMUZIWABANTU	ST ANDREWS HOSPITAL	OBSERVATION FOR SUSPECTED DISEASE OR CONDITION, UNSPECIFIED	2018	2018-06-14	2018-06-14 19:17:00	URINE	1	NOBS	NOBS	NULL	NULL	NULL	1590
49058843	NQ00218166	UNKNOWN	M	12	2	12	LIMPOPO	MOPANI	GREATER TZANEEN	NYAVANA CLINIC	OBSERVATION FOR SUSPECTED DISEASE OR CONDITION, UNSPECIFIED	2014	2014-11-10 16:00:00	2014-11-12 11:45:00	URINE	3	OBS	OBS	NULL	NULL	NULL	43726
141486703	CJ00668012	940808	F	23	9	1	KWAZULU-NATAL	ETHEKWINI METRO	ETHEKWINI	WENTWORTH HOSPITAL	OBSERVATION FOR SUSPECTED DISEASE OR CONDITION, UNSPECIFIED	2018	2018-05-09	2018-05-10 15:01:00	URINE	2	NOBS	NOBS	NULL	NULL	NULL	LOWER THAN DETECTABLE LIMIT
103916015	PA00114291	00245/13	M	42	1	9	MPUMALANGA	EHLANZENI	UMJINDI	BARBERTON HOSPITAL	NO CLINICAL HISTORY SUPPLIED.	2015	2015-02-10	2015-02-12 15:42:00	URINE	NULL	NOBS	NOBS	NULL	NULL	NULL	NULL
101824644	CG02379493	140218	F	1	3	8	KWAZULU-NATAL	ETHEKWINI METRO	ETHEKWINI	RK KHAN HOSPITAL	OBSERVATION FOR SUSPECTED DISEASE OR CONDITION, UNSPECIFIED	2015	1799-12-31	2015-05-28 11:55:00	URINE	2	NOBS	NOBS	NULL	NULL	NULL	7897180
6374855	XG00094304	79883732	M	22	3	20	WESTERN CAPE	CITY OF CAPE TOWN METRO	KHAYELITSHA SUB-DISTRICT	KHAYELITSHA HOSPITAL WC KHA	OBSERVATION FOR SUSPECTED DISEASE OR CONDITION, UNSPECIFIED	2015	2015-12-31 10:11:00	2016-01-02 14:39:00	URINE	NULL	NOBS	NOBS	NULL	NULL	NULL	NULL
1341624	UB00696666	26366740	M	45	1	8	EASTERN CAPE	NELSON MANDELA BAY METRO	NELSON MANDELA BAY	DORA NGINZA HOSPITAL	OBSERVATION FOR SUSPECTED DISEASE OR CONDITION, UNSPECIFIED	2018	1799-12-31	2018-01-03 16:21:00	URINE	3	NOBS	NOBS	NULL	NULL	NULL	LOWER THAN DETECTABLE LIMIT
110307120	SA00775713	152369815	F	35	2	12	WESTERN CAPE	CITY OF CAPE TOWN METRO	SOUTHERN SUB-DISTRICT	MOWBRAY MATERNITY HOSPITAL WC MMH	?BILHARZIA	2016	2016-09-23 10:30:00	2016-09-24 12:16:00	URINE	NULL	NOBS	NOBS	NULL	NULL	NULL	LOWER THAN DETECTABLE LIMIT
2413711	MA00702677	GP39516071	M	0	1	15	GAUTENG	CITY OF TSHWANE METRO	TSHWANE 1 HEALTH SUB-DISTRICT	DR GEORGE MUKHARI HOSPITAL	JAUNDICE.	2014	1799-12-31	2014-02-22 15:16:00	URINE	OBS	NOBS	NOBS	NULL	NULL	NULL	NULL
11071753	PO00679932	13/18800	F	22	0	10	MPUMALANGA	EHLANZENI	MBOMBELA	THEMBA HOSPITAL	NO CLINICAL HISTORY SUPPLIED.	2018	1799-12-31	2018-04-08 00:17:00	URINE	NULL	NOBS	NOBS	NULL	NULL	NULL	NULL
25563859	UF00874422	UNKNOWN	F	21	11	22	EASTERN CAPE	NELSON MANDELA BAY METRO	NELSON MANDELA BAY	LUNGA KOBESE CLINIC	OBSERVATION FOR SUSPECTED DISEASE OR CONDITION, UNSPECIFIED	2016	2016-02-11	2016-02-12 12:54:00	URINE	3	NOBS	NOBS	NULL	NULL	NULL	NULL
1488912	HG02679655	GP08907287	M	68	0	7	GAUTENG	CITY OF JOHANNESBURG METRO	JOHANNESBURG D	CHRIS HANI BARAGWANATH HOSPITAL	OBSERVATION FOR SUSPECTED DISEASE OR CONDITION, UNSPECIFIED	2015	2015-09-22	2015-09-22 15:40:00	URINE	0	NOBS	NOBS	NULL	NULL	NULL	LOWER THAN DETECTABLE LIMIT
87343049	GC00258526	UNKNOWN	F	25	8	11	KWAZULU-NATAL	UTHUNGULU	UMLALAZI	ESHOWE HOSPITAL	FREETEXT DIAGNOSIS:	2014	2014-09-17 10:20:00	2014-09-17 14:21:00	URINE	2	NOBS	NOBS	NULL	NULL	NULL	LOWER THAN DETECTABLE LIMIT
16328857	BB00505394	556063	F	39	9	23	KWAZULU-NATAL	UTHUNGULU	UMHLATHUZE	LOWER UMFOLOZI WAR MEMORIAL HOSPITAL	FREETEXT DIAGNOSIS: NONE	2016	2016-03-31 16:00:00	2016-04-02 17:18:00	URINE	0	NOBS	NOBS	NULL	NULL	NULL	LOWER THAN DETECTABLE LIMIT
99327843	MA00997203	GN40114131	M	25	99999	99999	GAUTENG	CITY OF TSHWANE METRO	TSHWANE 1 HEALTH SUB-DISTRICT	DR GEORGE MUKHARI HOSPITAL	NCH	2014	2014-09-30	2014-10-02 16:49:00	NULL	NULL	NULL	NOBS	N	N	NEG	NULL
56182539	RD00330725	81/15	F	3	1	27	MPUMALANGA	NKANGALA	THEMBISILE	KWAMHLANGA HOSPITAL	OBSERVATION FOR SUSPECTED DISEASE OR CONDITION, UNSPECIFIED	2016	2016-01-05	2016-01-06 04:10:00	URINE	0	NOBS	NOBS	NULL	NULL	NULL	LOWER THAN DETECTABLE LIMIT
90286903	MA00947384	GP39528962	M	23	99999	99999	GAUTENG	CITY OF TSHWANE METRO	TSHWANE 1 HEALTH SUB-DISTRICT	DR GEORGE MUKHARI HOSPITAL	IE HEPATOSLENOMEGALLY	2014	2014-08-15	2014-08-25 10:19:00	NULL	NULL	NULL	NOBS	NULL	NULL	N	NULL
110411537	NF00370757	LB0700197253	F	20	0	10	LIMPOPO	MOPANI	GREATER TZANEEN	LETABA HOSPITAL	OBSERVATION FOR SUSPECTED DISEASE OR CONDITION, UNSPECIFIED	2015	2015-08-12 09:20:00	2015-08-14 06:32:00	URINE	1	NOBS	NOBS	NULL	NULL	NULL	NULL
8595573	PP00340216	IF101	M	63	3	19	MPUMALANGA	EHLANZENI	BUSHBUCKRIDGE	TINTSWALO HOSPITAL	OBSERVATION FOR SUSPECTED DISEASE OR CONDITION, UNSPECIFIED	2017	2017-08-23 09:30:00	2017-08-24 02:39:00	URINE	NULL	NOBS	NOBS	NULL	NULL	NULL	NULL
46568493	WB00298445	UNKNOWN	M	66	0	11	EASTERN CAPE	AMATHOLE	MNQUMA	BUTTERWORTH HOSPITAL	NO CLINICAL HISTORY SUPPLIED.	2016	2016-11-08 09:41:00	2016-11-11 14:55:00	URINE	NULL	NOBS	NOBS	NULL	NULL	NULL	NULL
106676008	MG01617382	UNKNOWN	F	32	5	7	GAUTENG	CITY OF TSHWANE METRO	TSHWANE 4 HEALTH SUB-DISTRICT	LYTTELTON CLINIC	NCH,,NO TIME OF COLLECTION STATED	2015	2015-09-17	2015-09-19 11:39:00	URINE	NULL	NOBS	NOBS	NULL	NULL	NULL	NULL
129027653	WI00078750	M65/18	F	22	8	24	EASTERN CAPE	AMATHOLE	MNQUMA	TAFALOFEFE HOSPITAL	FREETEXT DIAGNOSIS:	2018	2018-05-28 10:00:00	2018-05-30 16:32:00	URINE	NULL	NOBS	NOBS	NULL	NULL	NULL	LOWER THAN DETECTABLE LIMIT
1428847	UI00279672	UNKNOWN	F	36	1	11	EASTERN CAPE	AMATHOLE	NKONKOBE	NOMAKWAZI CLINIC	OBSERVATION FOR SUSPECTED DISEASE OR CONDITION, UNSPECIFIED	2018	2018-07-10	2018-07-12 14:21:00	URINE	1	NOBS	NOBS	NULL	NULL	NULL	NULL
115343393	GC00330653	0289752	F	29	1	25	KWAZULU-NATAL	UTHUNGULU	UMLALAZI	ESHOWE HOSPITAL	FREETEXT DIAGNOSIS: # UTI	2015	2015-12-21 12:50:00	2015-12-21 15:23:00	URINE	3	OBS	OBS	NULL	NULL	NULL	LOWER THAN DETECTABLE LIMIT
115494478	BE03262703	8836/18	M	37	10	7	KWAZULU-NATAL	ETHEKWINI METRO	ETHEKWINI	MAHATMA GANDHI HOSPITAL	NO CLINICAL HISTORY SUPPLIED.	2018	2018-06-13 22:53:00	2018-06-14 09:08:00	URINE	0	NOBS	NOBS	NULL	NULL	NULL	LOWER THAN DETECTABLE LIMIT
18507079	BB00490432	554825	M	5	0	7	KWAZULU-NATAL	UTHUNGULU	UMHLATHUZE	LOWER UMFOLOZI WAR MEMORIAL HOSPITAL	FREETEXT DIAGNOSIS: NONE	2016	2016-02-18	2016-02-20 18:03:00	URINE	0	NOBS	NOBS	NULL	NULL	NULL	NULL
34521028	RJ00467138	020218	M	12	5	17	NORTH WEST	BOJANALA PLATINUM	RUSTENBURG LOCAL MUNICIPALITY	JOB SHIMANKANE TABANE HOSPITAL	OBSERVATION FOR SUSPECTED DISEASE OR CONDITION, UNSPECIFIED	2014	2014-08-07 12:25:00	2014-08-08 10:15:00	URINE	1	NOBS	NOBS	NULL	NULL	NULL	LOWER THAN DETECTABLE LIMIT
27452651	LD00538963	160486MK	F	28	2	18	GAUTENG	CITY OF JOHANNESBURG METRO	JOHANNESBURG B	RAHIMA MOOSA HOSPITAL	ANAEMIA	2014	2014-07-04 02:44:00	2014-07-05 14:57:00	U	1	NOBS	NOBS	NULL	NULL	NULL	NULL
28075546	NP00226818	TS0300203415	M	3	5	26	LIMPOPO	VHEMBE	THULAMELA	TSHILIDZINI HOSPITAL	OBSERVATION FOR SUSPECTED DISEASE OR CONDITION, UNSPECIFIED	2014	1799-12-31	2014-05-19 15:03:00	NULL	NULL	NULL	NOBS	N	N	NULL	514816
103792977	NP00298589	TS0300054452	F	29	4	28	LIMPOPO	VHEMBE	THULAMELA	TSHILIDZINI HOSPITAL	OBSERVATION FOR SUSPECTED DISEASE OR CONDITION, UNSPECIFIED	2015	2015-01-25 11:00:00	2015-01-25 12:28:00	URINE	1	NOBS	NOBS	NULL	NULL	NULL	<50
135319713	RJ01132556	871030	M	29	9	22	NORTH WEST	BOJANALA PLATINUM	RUSTENBURG LOCAL MUNICIPALITY	THEKWANE PHC CLINIC	OBSERVATION FOR SUSPECTED DISEASE OR CONDITION, UNSPECIFIED	2017	2017-08-21 09:05:00	2017-08-21 16:20:00	URINE	NULL	NOBS	NOBS	NULL	NULL	NULL	7973
31742348	RH00895138	023091778	F	25	10	29	GAUTENG	CITY OF TSHWANE METRO	TSHWANE 3 HEALTH SUB-DISTRICT	KALAFONG HOSPITAL	OBSERVATION FOR SUSPECTED DISEASE OR CONDITION, UNSPECIFIED	2016	1799-12-31	2016-11-11 15:32:00	URINE	NULL	NOBS	NOBS	NULL	NULL	NULL	NULL
141374938	SN00856695	24492977	F	10	4	8	EASTERN CAPE	O R TAMBO	KING SABATA DALINDYEBO	NELSON MANDELA ACADEMIC HOSP	ILLEGIBLE CLINICAL HISTORY.	2018	2018-04-04	2018-04-06 18:20:00	URINE	NULL	NOBS	NOBS	NULL	NULL	NULL	NULL
14972655	PH00155885	MP21751771	F	42	11	4	MPUMALANGA	EHLANZENI	BUSHBUCKRIDGE	MAPULANENG HOSPITAL	HAEMATURIA.	2014	2014-02-14 15:17:00	2014-02-17 15:38:00	URINE	NULL	NOBS	NOBS	NULL	NULL	NULL	LOWER THAN DETECTABLE LIMIT
103901560	CI00495275	3007	F	44	1	10	KWAZULU-NATAL	UGU	UMUZIWABANTU	ST ANDREWS HOSPITAL	OBSERVATION FOR SUSPECTED DISEASE OR CONDITION, UNSPECIFIED	2017	2017-01-30 13:00:00	2017-01-30 18:20:00	URINE	0	NOBS	NOBS	NULL	NULL	NULL	NULL
2123924	BE01471018	693783	F	3	8	29	KWAZULU-NATAL	ETHEKWINI METRO	ETHEKWINI	MAHATMA GANDHI HOSPITAL	NO CLINICAL HISTORY SUPPLIED.	2014	2014-03-11 16:00:00	2014-03-12 15:00:00	URINE	0	NOBS	NOBS	NULL	NULL	NULL	NULL
8154942	RJ01195821	760303	M	41	8	3	NORTH WEST	BOJANALA PLATINUM	LOCAL MUNICIPALITY OF MADIBENG	FREEDOM PARK CLINIC	OBSERVATION FOR SUSPECTED DISEASE OR CONDITION, UNSPECIFIED	2017	2017-11-06 13:45:00	2017-11-07 17:05:00	URINE	NULL	NOBS	NOBS	NULL	NULL	NULL	NULL
54519416	BB00392214	880616	F	26	10	13	KWAZULU-NATAL	UTHUNGULU	UMHLATHUZE	LOWER UMFOLOZI WAR MEMORIAL HOSPITAL	FREETEXT DIAGNOSIS: UTI	2015	2015-04-29	2015-05-02 15:05:00	URINE	0	NOBS	NOBS	NULL	NULL	NULL	LOWER THAN DETECTABLE LIMIT
109096633	PG00052260	L14/9366	F	40	10	16	MPUMALANGA	EHLANZENI	THABA CHWEU	LYDENBURG HOSPITAL	OBSERVATION FOR SUSPECTED DISEASE OR CONDITION, UNSPECIFIED	2015	2015-07-08	2015-07-08 15:45:00	URINE	3	NOBS	NOBS	NULL	NULL	NULL	NULL
23920001	OA00978010	LP1800170061	M	40	1	6	LIMPOPO	CAPRICORN	POLOKWANE	PIETERSBURG HOSPITAL	OBSERVATION FOR SUSPECTED DISEASE OR CONDITION, UNSPECIFIED	2016	2016-03-08 11:40:00	2016-03-09 02:39:00	URINE	OBS	NOBS	NOBS	NULL	NULL	NULL	LOWER THAN DETECTABLE LIMIT
89169026	DA00629814	UNKNOWN	M	37	0	15	KWAZULU-NATAL	UMZINYATHI	NQUTHU	MKHONJANE CLINIC	NO CLINICAL HISTORY SUPPLIED.	2018	2018-06-13 12:00:00	2018-06-14 13:49:00	URINE	0	NOBS	NOBS	NULL	NULL	NULL	LOWER THAN DETECTABLE LIMIT
115085016	IC00193635	260292	M	23	9	14	GAUTENG	EKURHULENI METRO	EKURHULENI EAST 2	FAR EAST RAND HOSPITAL	NCH	2015	2015-12-11	2015-12-11 14:37:00	URINE	2	NULL	NOBS	NULL	NULL	NULL	NULL
111296668	BF02039985	15/46599	U	42	6	27	KWAZULU-NATAL	UTHUNGULU	UMHLATHUZE	NGWELEZANA HOSPITAL	HAEMATURIA.	2015	2015-09-02	2015-09-04 09:38:00	URINE	NULL	NOBS	NOBS	NULL	NULL	NULL	LOWER THAN DETECTABLE LIMIT
126346622	BB00610316	581572	F	35	6	22	KWAZULU-NATAL	UTHUNGULU	UMHLATHUZE	LOWER UMFOLOZI WAR MEMORIAL HOSPITAL	FREETEXT DIAGNOSIS: NONE	2017	2017-03-01 06:00:00	2017-03-04 10:46:00	URINE	0	NOBS	NOBS	NULL	NULL	NULL	LOWER THAN DETECTABLE LIMIT
127192811	CJ00558359	24014/16	M	34	1	3	KWAZULU-NATAL	ETHEKWINI METRO	ETHEKWINI	WENTWORTH HOSPITAL	NOT STATED	2016	2016-11-25	2016-11-28 08:57:00	URINE	NULL	NOBS	NOBS	NULL	NULL	NULL	<40
41253786	PH00239723	UNKNOWN	F	28	3	11	MPUMALANGA	EHLANZENI	BUSHBUCKRIDGE	THULAMAHASHE CHC	OBSERVATION FOR SUSPECTED DISEASE OR CONDITION, UNSPECIFIED	2015	2015-04-20	2015-04-21 14:27:00	URINE	NULL	NOBS	NOBS	NULL	NULL	NULL	<50
142007374	PK02148702	7459/18	F	16	5	24	MPUMALANGA	EHLANZENI	MBOMBELA	MSOGWABA CLINIC	OBSERVATION FOR SUSPECTED DISEASE OR CONDITION, UNSPECIFIED	2018	2018-03-02 11:00:00	2018-03-03 06:44:00	URINE	NULL	NOBS	NOBS	NULL	NULL	NULL	LOWER THAN DETECTABLE LIMIT
109352247	MA01373022	GT39804305	M	99999	99999	99999	GAUTENG	CITY OF TSHWANE METRO	TSHWANE 1 HEALTH SUB-DISTRICT	DR GEORGE MUKHARI HOSPITAL	FREETEXT DIAGNOSIS:	2015	2015-07-07 23:30:00	2015-07-15 15:36:00	NULL	NULL	NULL	NOBS	N	N	N	NULL
597610	AG00860359	982187/14	F	28	4	15	KWAZULU-NATAL	ETHEKWINI METRO	ETHEKWINI	KING EDWARD VIII HOSPITAL	RVD	2014	2014-10-06	2014-10-06 17:18:00	URINE	0	NOBS	NOBS	NULL	NULL	NULL	LOWER THAN DETECTABLE LIMIT
911707	NJ00324414	04011219MC	M	30	1	21	LIMPOPO	MOPANI	MARULENG	AIR FORCE BASE [HOEDSPRUIT]	GENERAL MEDICAL EXAMINATION.	2018	2018-06-01 05:30:00	2018-06-07 00:48:00	URINE	NULL	NOBS	NOBS	NULL	NULL	NULL	LOWER THAN DETECTABLE LIMIT
121871591	HU00492262	HUUM00731555	F	47	5	16	FREE STATE	MANGAUNG METRO	MANGAUNG	UNIVERSITAS HOSPITAL	FREETEXT DIAGNOSIS: PORTAL HYPERTENSION	2018	2018-01-11 10:30:00	2018-01-12 10:21:00	URINE	1	NOBS	NOBS	NULL	NULL	NULL	LOWER THAN DETECTABLE LIMIT
13438580	NQ00243765	UNKNOWN	M	42	11	15	LIMPOPO	MOPANI	GREATER TZANEEN	LETSITELE PHC CLINIC	OBSERVATION FOR SUSPECTED DISEASE OR CONDITION, UNSPECIFIED	2015	2015-03-27 06:00:00	2015-04-02 15:39:00	URINE	NULL	NOBS	NOBS	NULL	NULL	NULL	LOWER THAN DETECTABLE LIMIT
39601620	PK00644570	2237/14	M	37	9	1	MPUMALANGA	EHLANZENI	MBOMBELA	MSOGWABA CLINIC	OBSERVATION FOR SUSPECTED DISEASE OR CONDITION, UNSPECIFIED	2014	2014-02-11 12:55:00	2014-02-12 11:57:00	URINE	NULL	OBS	OBS	NULL	NULL	NULL	NULL
109921610	UB00784570	26947341	F	29	5	19	EASTERN CAPE	NELSON MANDELA BAY METRO	NELSON MANDELA BAY	DORA NGINZA HOSPITAL	OBSERVATION FOR SUSPECTED DISEASE OR CONDITION, UNSPECIFIED	2018	1799-12-31	2018-09-06 13:01:00	URINE	NULL	NOBS	NOBS	NULL	NULL	NULL	22700
99049125	HG01524885	GT10392455	M	4	8	23	GAUTENG	CITY OF JOHANNESBURG METRO	JOHANNESBURG D	CHRIS HANI BARAGWANATH HOSPITAL	OBSERVATION FOR SUSPECTED DISEASE OR CONDITION, UNSPECIFIED	2014	2014-09-24	2014-09-26 11:45:00	URINE	0	NOBS	NOBS	NULL	NULL	NULL	NULL
148924223	ON00134059	FH24-130703	M	7	10	19	LIMPOPO	WATERBERG	MODIMOLLE	FH ODENDAAL HOSPITAL	OBSERVATION FOR SUSPECTED DISEASE OR CONDITION, UNSPECIFIED	2018	2018-10-03 22:00:00	2018-10-09 12:08:00	URINE	NULL	NOBS	NOBS	NULL	NULL	NULL	NULL
114799658	HN00610089	GT01182156	F	99999	99999	99999	GAUTENG	CITY OF JOHANNESBURG METRO	JOHANNESBURG F	CHARLOTTE MAXEKE HOSPITAL	NC	2015	2015-12-23	2015-12-25 09:23:00	URINE	3	NOBS	NOBS	NULL	NULL	NULL	NULL
19867632	IH00117249	730422	F	41	3	21	GAUTENG	EKURHULENI METRO	EKURHULENI EAST 1	PHOLOSONG HOSPITAL	OBSERVATION FOR SUSPECTED DISEASE OR CONDITION, UNSPECIFIED	2014	2014-08-13 13:05:00	2014-08-14 01:03:00	URINE	3	NOBS	NOBS	NULL	NULL	NULL	32.000000000000000000
124174438	MG02174512	GT64032780	F	21	8	11	GAUTENG	CITY OF TSHWANE METRO	TSHWANE 3 HEALTH SUB-DISTRICT	STEVE BIKO ACADEMIC HOSPITAL	NO CLINICAL HISTORY SUPPLIED.	2016	2016-08-29	2016-08-29 16:23:00	MIDSTREAM URINE	NULL	NOBS	NOBS	NULL	NULL	NULL	NULL
105167363	BB00552453	871209	F	28	8	8	KWAZULU-NATAL	UTHUNGULU	UMHLATHUZE	LOWER UMFOLOZI WAR MEMORIAL HOSPITAL	FREETEXT DIAGNOSIS: NONE	2016	2016-08-17 10:34:00	2016-08-18 16:42:00	URINE	0	NOBS	NOBS	NULL	NULL	NULL	LOWER THAN DETECTABLE LIMIT
138681756	PQ00198871	17/18987	F	19	11	7	MPUMALANGA	EHLANZENI	NKOMAZI	TONGA HOSPITAL	OBSERVATION FOR SUSPECTED DISEASE OR CONDITION, UNSPECIFIED	2017	2017-11-30 09:40:00	2017-12-02 05:29:00	URINE	NULL	OBS	OBS	NULL	NULL	NULL	79
30437995	MG01576882	215638615	M	25	2	11	GAUTENG	CITY OF TSHWANE METRO	CITY OF TSHWANE	PRETORIA LOCAL PRISON	NO CLINICAL HISTORY SUPPLIED.	2015	2015-08-25 11:00:00	2015-08-27 14:55:00	URINE	NULL	NOBS	NOBS	NULL	NULL	NULL	15773
142582211	EF00529216	870303	M	31	0	19	KWAZULU-NATAL	UMZINYATHI	UMVOTI	UKUTHULA CLINIC	NO CLINICAL HISTORY SUPPLIED.	2018	2018-03-22 11:05:00	2018-03-22 20:44:00	URINE	3	NOBS	NOBS	NULL	NULL	NULL	NULL
55523596	HG03284296	S801202	M	35	4	9	GAUTENG	CITY OF JOHANNESBURG METRO	JOHANNESBURG G	SINETHEMBA CLINIC	BILHARZIA	2016	2016-04-11 10:30:00	2016-04-12 15:35:00	URINE	OBS	NOBS	NOBS	NULL	NULL	NULL	682
137045384	RH01081848	3073148	M	42	3	28	GAUTENG	CITY OF TSHWANE METRO	TSHWANE 3 HEALTH SUB-DISTRICT	KALAFONG HOSPITAL	OBSERVATION FOR SUSPECTED DISEASE OR CONDITION, UNSPECIFIED	2017	2017-10-03	2017-10-04 00:40:00	MIDSTREAM URINE	NULL	NOBS	NOBS	NULL	NULL	NULL	2249
111460047	FE00431917	741/05	F	18	1	17	KWAZULU-NATAL	UMKHANYAKUDE	UMHLABUYALINGANA	MSELENI HOSPITAL	FREETEXT DIAGNOSIS:	2015	2015-09-01	2015-09-02 12:21:00	URINE	NULL	NOBS	NOBS	NULL	NULL	NULL	108000
38460929	CA02281264	CAAD00397905	F	24	11	10	KWAZULU-NATAL	ETHEKWINI METRO	ETHEKWINI	ADDINGTON HOSPITAL	WHICH ANTIBIOTICS IS THE PATIENT ON? : N : WAS URINARY CATH INSERTED WITHIN THE LAST 7 DAYS? N : TYP	2017	2017-05-26 11:51:00	2017-05-26 14:48:00	URINE	0	NOBS	NOBS	NULL	NULL	NULL	LOWER THAN DETECTABLE LIMIT
31149479	RJ01507424	440524	M	74	4	26	NORTH WEST	BOJANALA PLATINUM	RUSTENBURG LOCAL MUNICIPALITY	JOB SHIMANKANE TABANE HOSPITAL	OBSERVATION FOR SUSPECTED DISEASE OR CONDITION, UNSPECIFIED	2018	2018-10-19 20:20:00	2018-10-20 00:47:00	MIDSTREAM URINE	NULL	NOBS	NOBS	NULL	NULL	NULL	70956
47346705	UF00841656	28559482	M	63	6	3	EASTERN CAPE	NELSON MANDELA BAY METRO	NELSON MANDELA BAY	LIVINGSTONE HOSPITAL	OBSERVATION FOR SUSPECTED DISEASE OR CONDITION, UNSPECIFIED	2015	1799-12-31	2015-12-30 08:49:00	URINE	NULL	NOBS	NOBS	NULL	NULL	NULL	NULL
17765255	RJ01211974	610610	M	56	5	13	NORTH WEST	BOJANALA PLATINUM	RUSTENBURG LOCAL MUNICIPALITY	HARTBEESFONTEIN CLINIC	OBSERVATION FOR SUSPECTED DISEASE OR CONDITION, UNSPECIFIED	2017	2017-11-23 09:35:00	2017-11-24 05:16:00	URINE	NULL	NOBS	NOBS	NULL	NULL	NULL	NULL
25469352	PK01374800	UNKNOWN	F	22	10	15	MPUMALANGA	EHLANZENI	UMJINDI	BOULDERS CLINIC	OBSERVATION FOR SUSPECTED DISEASE OR CONDITION, UNSPECIFIED	2016	2016-02-03 11:24:00	2016-02-04 10:19:00	URINE	NULL	OBS	OBS	NULL	NULL	NULL	19000
110292336	NC00383174	UNKNOWN	M	26	6	18	LIMPOPO	VHEMBE	MAKHADO	MBHOKOTA CLINIC	OBSERVATION FOR SUSPECTED DISEASE OR CONDITION, UNSPECIFIED	2016	2016-06-01 10:39:00	2016-06-02 15:55:00	URINE	2	OBS	OBS	NULL	NULL	NULL	30500
35088585	PA00129592	011471/13	M	53	7	26	MPUMALANGA	EHLANZENI	UMJINDI	BARBERTON HOSPITAL	PYELONEPHRITIS NO CLINICAL HISTORY SUPPLIED.	2015	2015-07-21	2015-07-24 16:56:00	URINE	NULL	NOBS	NOBS	NULL	NULL	NULL	NULL
88988314	PK01778305	UNKNOWN	M	13	2	7	MPUMALANGA	EHLANZENI	MBOMBELA	MANZINI CLINIC	OBSERVATION FOR SUSPECTED DISEASE OR CONDITION, UNSPECIFIED	2017	2017-02-01 13:00:00	2017-02-02 04:40:00	URINE	NULL	OBS	OBS	NULL	NULL	NULL	NULL
100887172	PI00476686	UNKNOWN	M	3	9	15	MPUMALANGA	EHLANZENI	BUSHBUCKRIDGE	BELFAST TRUST CLINIC	OBSERVATION FOR SUSPECTED DISEASE OR CONDITION, UNSPECIFIED	2018	2018-06-01 09:30:00	2018-06-04 05:19:00	URINE	NULL	NOBS	NOBS	NULL	NULL	NULL	NULL
43041063	PI00306680	290393	F	22	10	24	MPUMALANGA	EHLANZENI	BUSHBUCKRIDGE	KILDARE CLINIC	OBSERVATION FOR SUSPECTED DISEASE OR CONDITION, UNSPECIFIED	2016	2016-02-22 12:00:00	2016-02-23 17:00:00	URINE	2	NOBS	NOBS	NULL	NULL	NULL	NULL
124023293	NQ00346633	VV1900051061	M	27	7	14	LIMPOPO	MOPANI	GREATER TZANEEN	VAN VELDEN HOSPITAL	OBSERVATION FOR SUSPECTED DISEASE OR CONDITION, UNSPECIFIED	2016	2016-08-29	2016-08-29 13:06:00	URINE	OBS	NOBS	NOBS	NULL	NULL	NULL	LOWER THAN DETECTABLE LIMIT
115358304	ED01256042	100315	M	5	10	1	KWAZULU-NATAL	UMGUNGUNDLOVU	THE MSUNDUZI	GREY'S HOSPITAL	ILLEGIBLE CLINICAL HISTORY.	2016	2016-01-16 09:00:00	2016-01-20 12:43:00	URINE	2	NOBS	NOBS	NULL	NULL	NULL	NULL
114271556	CC00315276	235447	F	0	4	1	KWAZULU-NATAL	UGU	RAY NKONYANA	MURCHISON HOSPITAL	ANAEMIA	2016	2016-03-14	2016-03-15 17:10:00	URINE	0	NOBS	NOBS	NULL	NULL	NULL	NULL
21714852	GC00429892	0175089	F	47	10	27	KWAZULU-NATAL	UTHUNGULU	UMLALAZI	ESHOWE HOSPITAL	FREETEXT DIAGNOSIS: ?BILHARZIA	2017	2017-11-06 10:30:00	2017-11-08 11:10:00	URINE	NULL	NOBS	NOBS	NULL	NULL	NULL	LOWER THAN DETECTABLE LIMIT
123516511	BB00551187	569376	M	0	1	22	KWAZULU-NATAL	UTHUNGULU	UMHLATHUZE	LOWER UMFOLOZI WAR MEMORIAL HOSPITAL	FREETEXT DIAGNOSIS: NONE	2016	2016-08-12	2016-08-13 16:59:00	URINE	1	NOBS	NOBS	NULL	NULL	NULL	NULL
137007717	AG01470195	62968	M	70	0	12	KWAZULU-NATAL	ETHEKWINI METRO	ETHEKWINI	KING EDWARD VIII HOSPITAL	NO CLINICAL HISTORY SUPPLIED	2017	2017-10-13	2017-10-16 07:16:00	URINE	1	NOBS	NOBS	NULL	NULL	NULL	NULL
23064621	HN00468968	481461	M	40	1	11	GAUTENG	CITY OF JOHANNESBURG METRO	JOHANNESBURG F	HILLBROW CHC-A	NCH	2015	2015-10-05	2015-10-08 10:33:00	MIDSTREAM URINE	NULL	NOBS	NOBS	NULL	NULL	NULL	NULL
62682046	HN00409430	054984	M	38	10	5	GAUTENG	CITY OF JOHANNESBURG METRO	JOHANNESBURG F	HILLBROW CHC-A	NCH	2015	2015-08-31	2015-09-01 10:58:00	URINE	3	NOBS	NOBS	NULL	NULL	NULL	137000
102623344	GC00295366	4028/14	F	26	8	19	KWAZULU-NATAL	UTHUNGULU	UMLALAZI	ESHOWE GATEWAY CLINIC	FREETEXT DIAGNOSIS: BILHARZIA	2015	2015-05-11 13:00:00	2015-05-12 17:45:00	URINE	1	NOBS	NOBS	NULL	NULL	NULL	NULL
31394231	CH00577229	19566/15	M	2	10	27	KWAZULU-NATAL	UGU	UMDONI	G J CROOKES HOSPITAL	NO CLINICAL HISTORY SUPPLIED.	2015	2015-10-01 11:15:00	2015-10-01 12:49:00	URINE	1	NOBS	NOBS	NULL	NULL	NULL	NULL
750833	CA02126658	CAAD00116082	F	25	2	5	KWAZULU-NATAL	ETHEKWINI METRO	ETHEKWINI	ADDINGTON HOSPITAL	WHICH ANTIBIOTICS IS THE PATIENT ON? : NIL : WAS URINARY CATH INSERTED WITHIN THE LAST 7 DAYS? N : T	2016	2016-11-21 00:42:00	2016-11-21 08:58:00	URINE	0	NOBS	NOBS	NULL	NULL	NULL	LOWER THAN DETECTABLE LIMIT
40455639	CH00410712	02209	F	16	3	9	KWAZULU-NATAL	UGU	UMDONI	G J CROOKES HOSPITAL	HAEMATURIA	2014	2014-02-04 16:11:00	2014-02-05 14:44:00	URINE	3	OBS	OBS	NULL	NULL	NULL	NULL
19584149	CG01674886	700920	U	43	4	16	KWAZULU-NATAL	ETHEKWINI METRO	ETHEKWINI	RK KHAN HOSPITAL	?SCHISTO	2014	2014-02-06	2014-02-07 12:16:00	URINE	0	NOBS	NOBS	NULL	NULL	NULL	LOWER THAN DETECTABLE LIMIT
10161688	RJ00911708	900904	F	26	0	5	NORTH WEST	BOJANALA PLATINUM	RUSTENBURG LOCAL MUNICIPALITY	MARIKANA CLINIC	OBSERVATION FOR SUSPECTED DISEASE OR CONDITION, UNSPECIFIED	2016	2016-09-09 13:00:00	2016-09-11 14:34:00	URINE	3	NOBS	NOBS	NULL	NULL	NULL	NULL
42297263	HG00739887	920328	M	21	9	24	GAUTENG	CITY OF JOHANNESBURG METRO	JOHANNESBURG D	ZOLA CHC A	NCH	2014	2014-01-21 09:00:00	2014-01-23 16:39:00	MIDSTREAM URINE	0	NOBS	NOBS	NULL	NULL	NULL	NULL
90658178	PK00839049	F445/14	M	31	6	22	MPUMALANGA	EHLANZENI	MBOMBELA	SKUKUZA CLINIC	OBSERVATION FOR SUSPECTED DISEASE OR CONDITION, UNSPECIFIED	2014	2014-08-18	2014-08-19 11:54:00	URINE	NULL	OBS	OBS	NULL	NULL	NULL	<50
145542267	HG05705374	GT10723694	F	39	0	13	GAUTENG	CITY OF JOHANNESBURG METRO	JOHANNESBURG D	CHRIS HANI BARAGWANATH HOSPITAL	OBSERVATION FOR SUSPECTED DISEASE OR CONDITION, UNSPECIFIED	2018	2018-06-14 09:35:00	2018-06-14 17:17:00	URINE	0	NOBS	NOBS	NULL	NULL	NULL	<20
93602567	PK01453614	2792/00	F	57	1	11	MPUMALANGA	EHLANZENI	MBOMBELA	ROB FERREIRA HOSPITAL	OBSERVATION FOR SUSPECTED DISEASE OR CONDITION, UNSPECIFIED	2016	2016-04-15	2016-04-16 22:47:00	URINE	NULL	NOBS	NOBS	NULL	NULL	NULL	<50
119838233	HG03294144	GP08670912	F	35	9	3	GAUTENG	CITY OF JOHANNESBURG METRO	JOHANNESBURG D	CHRIS HANI BARAGWANATH HOSPITAL	BILHARZIA HAEMATURIA	2016	2016-04-14	2016-04-15 16:22:00	URINE	0	NOBS	NOBS	NULL	NULL	NULL	10600
97855383	BE02433334	884213	F	64	4	20	KWAZULU-NATAL	ETHEKWINI METRO	ETHEKWINI	MAHATMA GANDHI HOSPITAL	FREETEXT DIAGNOSIS: ?G1, CD	2016	2016-07-26	2016-07-26 15:31:00	MIDSTREAM URINE	0	NOBS	NOBS	NULL	NULL	NULL	NULL
2058666	CD00966961	801125	F	33	5	10	KWAZULU-NATAL	UGU	RAY NKONYANA	PORT SHEPSTONE HOSPITAL	OBSERVATION FOR SUSPECTED DISEASE OR CONDITION, UNSPECIFIED	2014	2014-05-05 17:00:00	2014-05-08 05:52:00	URINE	0	NOBS	NOBS	NULL	NULL	NULL	LOWER THAN DETECTABLE LIMIT
305454	BA00270072	850414/17	F	31	9	24	KWAZULU-NATAL	UTHUNGULU	UMLALAZI	CATHERINE BOOTH HOSPITAL	OBSERVATION FOR SUSPECTED DISEASE OR CONDITION, UNSPECIFIED	2017	2017-02-08	2017-02-12 12:13:00	URINE	0	NOBS	NOBS	NULL	NULL	NULL	LOWER THAN DETECTABLE LIMIT
115449204	NE00200353	1100170644	F	37	10	17	LIMPOPO	MOPANI	GREATER LETABA	KGAPANE HOSPITAL	OBSERVATION FOR SUSPECTED DISEASE OR CONDITION, UNSPECIFIED	2016	2016-01-13 11:04:00	2016-01-13 14:05:00	URINE	2	NOBS	NOBS	NULL	NULL	NULL	LOWER THAN DETECTABLE LIMIT
1578665	BD01160929	670906	M	48	9	17	KWAZULU-NATAL	ETHEKWINI METRO	ETHEKWINI	KWAMASHU POLY CLINIC	NO CLINICAL HISTORY SUPPLIED.	2016	2016-06-23 13:00:00	2016-06-23 18:53:00	URINE	1	NOBS	NOBS	NULL	NULL	NULL	LOWER THAN DETECTABLE LIMIT
20470372	IF01450505	1021337NY	F	26	6	4	GAUTENG	WEST RAND	MOGALE CITY	LERATONG HOSPITAL	NCH	2016	2016-10-25	2016-10-27 13:08:00	URINE	OCC	NOBS	NOBS	NULL	NULL	NULL	834000
39819449	XG00455428	133920454	M	41	0	2	WESTERN CAPE	CITY OF CAPE TOWN METRO	KHAYELITSHA SUB-DISTRICT	MATTHEW GONIWE CDC WC MAG	OBSERVATION FOR SUSPECTED DISEASE OR CONDITION, UNSPECIFIED	2018	2018-10-23 12:30:00	2018-10-26 13:21:00	URINE	NULL	NOBS	NOBS	NULL	NULL	NULL	LOWER THAN DETECTABLE LIMIT
18398080	NN00098763	20392387	F	49	7	10	LIMPOPO	MOPANI	MARULENG	SEKORORO HOSPITAL	OBSERVATION FOR SUSPECTED DISEASE OR CONDITION, UNSPECIFIED	2018	2018-02-05 16:00:00	2018-02-05 16:29:00	URINE	0	NOBS	NOBS	NULL	NULL	NULL	LOWER THAN DETECTABLE LIMIT
125633747	PM00464817	UNKNOWN	F	30	11	24	MPUMALANGA	EHLANZENI	NKOMAZI	SKHWAHLANE CLINIC	OBSERVATION FOR SUSPECTED DISEASE OR CONDITION, UNSPECIFIED	2016	2016-12-02 06:00:00	2016-12-02 18:14:00	URINE	NULL	NOBS	NOBS	NULL	NULL	NULL	<50
102853604	FE00379725	37223	M	18	8	14	KWAZULU-NATAL	UMKHANYAKUDE	UMHLABUYALINGANA	MSELENI HOSPITAL	FREETEXT DIAGNOSIS: ?	2015	2015-01-12 11:00:00	2015-01-13 13:02:00	URINE	OBS	OBS	OBS	NULL	NULL	NULL	LOWER THAN DETECTABLE LIMIT
100469190	OH00267455	749-12	F	23	11	2	MPUMALANGA	NKANGALA	DR JS MOROKA	PIETERSKRAAL CLINIC	OBSERVATION FOR SUSPECTED DISEASE OR CONDITION, UNSPECIFIED	2017	2017-03-22	2017-03-24 18:41:00	URINE	0	NOBS	NOBS	NULL	NULL	NULL	NULL
15149253	RJ00406431	121224	M	1	3	19	NORTH WEST	BOJANALA PLATINUM	RUSTENBURG LOCAL MUNICIPALITY	JOB SHIMANKANE TABANE HOSPITAL	TB LUNG WITHOUT MENTION OF BACT OR HISTOLOGICAL CONFIRM	2014	2014-04-12 13:00:00	2014-04-12 19:23:00	URINE	3	NOBS	NOBS	NULL	NULL	NULL	NULL
39884173	PD00215953	F126/14	F	29	1	19	MPUMALANGA	GERT SIBANDE	ALBERT LUTHULI	KROMDRAAI CLINIC [ELUKWATINI]	OBSERVATION FOR SUSPECTED DISEASE OR CONDITION, UNSPECIFIED	2015	2015-02-17 12:30:00	2015-03-19 09:43:00	URINE	NULL	NOBS	NOBS	NULL	NULL	NULL	LOWER THAN DETECTABLE LIMIT
13389759	QF01094881	UNKNOWN	M	53	11	22	NORTH WEST	DR KENNETH KAUNDA	CITY OF MATLOSANA	KLERKSDORP HOSPITAL	OBSERVATION FOR SUSPECTED DISEASE OR CONDITION, UNSPECIFIED	2015	2015-07-23	2015-07-27 15:18:00	URINE	NULL	NOBS	NOBS	NULL	NULL	NULL	1364
1452572	UB00383613	26939561	F	28	0	18	EASTERN CAPE	NELSON MANDELA BAY METRO	NELSON MANDELA BAY	DORA NGINZA HOSPITAL	?UTI	2015	1799-12-31	2015-07-17 12:56:00	URINE	2	NOBS	NOBS	NULL	NULL	NULL	57
28171647	PK00848754	UNKNOWN	F	31	6	20	MPUMALANGA	EHLANZENI	MBOMBELA	ACTS CLINIC	OBSERVATION FOR SUSPECTED DISEASE OR CONDITION, UNSPECIFIED	2014	2014-08-27	2014-08-28 12:36:00	URINE	NULL	NOBS	NOBS	NULL	NULL	NULL	LOWER THAN DETECTABLE LIMIT
8057184	NB00409287	UNKNOWN	M	20	3	1	LIMPOPO	VHEMBE	MUTALE	MAKUYA CLINIC	SCHISTOSOMIASIS [BILHARZIA].	2017	2017-07-04 10:57:00	2017-07-05 20:12:00	URINE	2	OBS	OBS	NULL	NULL	NULL	LOWER THAN DETECTABLE LIMIT
25651325	BH01017431	41019	M	10	7	6	KWAZULU-NATAL	ILEMBE	KWADUKUZA	STANGER HOSPITAL	BLOODY URINE	2014	2014-04-04	2014-04-05 05:04:00	URINE	2	NOBS	NOBS	NULL	NULL	NULL	7795
105794362	CG02790535	920511	U	23	9	8	KWAZULU-NATAL	ETHEKWINI METRO	ETHEKWINI	RK KHAN HOSPITAL	OBSERVATION FOR SUSPECTED DISEASE OR CONDITION, UNSPECIFIED	2016	2016-02-19	2016-02-23 11:54:00	URINE	0	NOBS	NOBS	NULL	NULL	NULL	NULL
22633566	GD00349861	UNKNOWN	F	43	2	6	KWAZULU-NATAL	ZULULAND	UPHONGOLO	BELGRADE CLINIC	HAEMATURIA.	2016	2016-01-18 10:37:00	2016-01-18 13:06:00	URINE	1	NOBS	NOBS	NULL	NULL	NULL	LOWER THAN DETECTABLE LIMIT
108641916	UB00570634	27391218	F	20	10	9	EASTERN CAPE	NELSON MANDELA BAY METRO	NELSON MANDELA BAY	DORA NGINZA HOSPITAL	#?UTI	2016	1799-12-31	2016-12-22 14:14:00	URINE	NULL	NOBS	NOBS	NULL	NULL	NULL	31
38887262	CI00554321	70011	F	28	10	8	KWAZULU-NATAL	UGU	UMUZIWABANTU	ST ANDREWS HOSPITAL	OBSERVATION FOR SUSPECTED DISEASE OR CONDITION, UNSPECIFIED	2017	2017-10-12 17:00:00	2017-10-13 21:58:00	URINE	0	NOBS	NOBS	NULL	NULL	NULL	LOWER THAN DETECTABLE LIMIT
100778875	BB00571055	921005	F	24	0	9	KWAZULU-NATAL	UTHUNGULU	UMHLATHUZE	LOWER UMFOLOZI WAR MEMORIAL HOSPITAL	FREETEXT DIAGNOSIS: NONE	2016	2016-10-14	2016-10-16 09:07:00	URINE	0	NOBS	NOBS	NULL	NULL	NULL	LOWER THAN DETECTABLE LIMIT
309594	GD00365337	B0845	F	62	0	26	KWAZULU-NATAL	ZULULAND	UPHONGOLO	NCOTSHANE CLINIC	NO CLINICAL HISTORY SUPPLIED.	2016	2016-04-12 09:30:00	2016-04-12 22:15:00	URINE	0	NOBS	NOBS	NULL	NULL	NULL	LOWER THAN DETECTABLE LIMIT
19205103	UH00474590	UNKNOWN	F	35	11	7	EASTERN CAPE	SARAH BAARTMAN	MAKANA	SETTLERS DAY HOSPITAL	OBSERVATION FOR SUSPECTED DISEASE OR CONDITION, UNSPECIFIED	2015	1799-12-31	2015-02-11 17:03:00	URINE	3	NOBS	NOBS	NULL	NULL	NULL	7962
101382148	FA00477841	12291/16	M	57	9	4	KWAZULU-NATAL	UMKHANYAKUDE	JOZINI	BETHESDA HOSPITAL	OBSERVATION FOR SUSPECTED DISEASE OR CONDITION, UNSPECIFIED	2016	2016-09-26 12:00:00	2016-09-26 17:49:00	URINE	1	NOBS	NOBS	NULL	NULL	NULL	LOWER THAN DETECTABLE LIMIT
1728773	UJ00535134	UNKNOWN	F	29	11	9	EASTERN CAPE	NELSON MANDELA BAY METRO	NELSON MANDELA BAY	EDAMENI CLINIC	OBSERVATION FOR SUSPECTED DISEASE OR CONDITION, UNSPECIFIED	2017	1799-12-31	2017-01-09 07:46:00	URINE	3	NOBS	NOBS	NULL	NULL	NULL	105
1426832	CJ00632502	172/18	F	30	10	17	KWAZULU-NATAL	ETHEKWINI METRO	ETHEKWINI	WENTWORTH HOSPITAL	OBSERVATION FOR SUSPECTED DISEASE OR CONDITION, UNSPECIFIED	2018	2018-01-03	2018-01-04 12:08:00	URINE	1	NOBS	NOBS	NULL	NULL	NULL	LOWER THAN DETECTABLE LIMIT
30438423	BF01631488	1302/14	F	23	6	26	KWAZULU-NATAL	UGU	UMZUMBE	EKUPHUMULENI CLINIC	NO CLINICAL HISTORY SUPPLIED.	2014	2014-09-02 11:00:00	2014-09-04 08:56:00	URINE	NULL	OBS	OBS	NULL	NULL	NULL	57100
1146215	BB00380585	527596	F	47	9	8	KWAZULU-NATAL	UTHUNGULU	UMHLATHUZE	LOWER UMFOLOZI WAR MEMORIAL HOSPITAL	FREETEXT DIAGNOSIS: NONE	2015	2015-03-19	2015-03-23 14:19:00	URINE	NULL	NOBS	NOBS	NULL	NULL	NULL	LOWER THAN DETECTABLE LIMIT
27243494	GH00418291	UNKNOWN	F	44	0	18	KWAZULU-NATAL	ZULULAND	UPHONGOLO	QALUKUBHEKA CLINIC	UNSPECIFIED HUMAN IMMUNODEFICIENCY VIRUS [HIV] DISEASE	2014	2014-08-18	2014-08-20 08:01:00	URINE	NULL	NOBS	NOBS	NULL	NULL	NULL	LOWER THAN DETECTABLE LIMIT
17429753	VG00278455	UNKNOWN	M	9	10	0	EASTERN CAPE	O R TAMBO	NYANDENI	MZIMTLAVA CLINIC	FREETEXT DIAGNOSIS:	2016	2016-06-08 03:00:00	2016-06-09 00:44:00	URINE	3	OBS	OBS	NULL	NULL	NULL	<20
39345429	GE00147780	935/16	M	33	9	8	KWAZULU-NATAL	UTHUNGULU	UMLALAZI	MBONGOLWANE HOSPITAL	OBSERVATION FOR SUSPECTED DISEASE OR CONDITION, UNSPECIFIED	2016	2016-05-30	2016-05-31 14:57:00	URINE	3	NOBS	NOBS	NULL	NULL	NULL	LOWER THAN DETECTABLE LIMIT
41263450	PK02289555	K11/1154/17	F	25	2	15	MPUMALANGA	EHLANZENI	UMJINDI	KAAPMUIDEN CLINIC	OBSERVATION FOR SUSPECTED DISEASE OR CONDITION, UNSPECIFIED	2018	2018-08-21 10:15:00	2018-08-21 20:49:00	URINE	NULL	NOBS	NOBS	NULL	NULL	NULL	NULL
429218	CA01851154	CAAD00068429	M	48	3	16	KWAZULU-NATAL	ETHEKWINI METRO	ETHEKWINI	ADDINGTON HOSPITAL	WHICH ANTIBIOTICS IS THE PATIENT ON? : CIPROBAY : WAS URINARY CATH INSERTED WITHIN THE LAST 7 DAYS?	2016	2016-01-11 09:38:00	2016-01-11 12:52:00	MIDSTREAM URINE	NULL	NOBS	NOBS	NULL	NULL	NULL	619
159977	FE00550019	MS1538	F	31	9	2	KWAZULU-NATAL	UMKHANYAKUDE	UMHLABUYALINGANA	MSELENI HOSPITAL	FREETEXT DIAGNOSIS:	2017	2017-02-28 13:17:00	2017-02-28 21:28:00	URINE	NULL	NOBS	NOBS	NULL	NULL	NULL	LOWER THAN DETECTABLE LIMIT
32853325	GB00163467	5293/15	F	25	1	6	KWAZULU-NATAL	ZULULAND	ULUNDI	CEZA HOSPITAL	NO CLINICAL HISTORY SUPPLIED.	2015	2015-06-11 09:50:00	2015-06-12 19:42:00	URINE	3	OBS	OBS	NULL	NULL	NULL	LOWER THAN DETECTABLE LIMIT
29988683	GD00413941	NCOT1542	M	16	1	5	KWAZULU-NATAL	ZULULAND	UPHONGOLO	NCOTSHANE CLINIC	NO CLINICAL HISTORY SUPPLIED.	2017	2017-01-25 11:04:00	2017-01-25 20:18:00	URINE	3	OBS	OBS	NULL	NULL	NULL	LOWER THAN DETECTABLE LIMIT
109823566	IC00233937	180586	F	30	1	6	GAUTENG	EKURHULENI METRO	EKURHULENI EAST 2	FAR EAST RAND HOSPITAL	NCH	2016	2016-06-24 12:00:00	2016-06-24 17:08:00	SPUTUM	3	NOBS	NOBS	NULL	NULL	NULL	LOWER THAN DETECTABLE LIMIT
110524783	BB00468648	840407	F	31	8	4	KWAZULU-NATAL	UTHUNGULU	UMHLATHUZE	LOWER UMFOLOZI WAR MEMORIAL HOSPITAL	FREETEXT DIAGNOSIS: NONE	2015	2015-12-11 09:30:00	2015-12-15 13:08:00	URINE	0	NOBS	NOBS	NULL	NULL	NULL	LOWER THAN DETECTABLE LIMIT
50583326	GA00532846	880203/15	F	27	4	21	KWAZULU-NATAL	ZULULAND	NONGOMA	BENEDICTINE HOSPITAL	FREETEXT DIAGNOSIS: PREGNANT	2015	2015-06-24 09:29:00	2015-06-26 10:43:00	URINE	NULL	NOBS	NOBS	NULL	NULL	NULL	LOWER THAN DETECTABLE LIMIT
89393068	QF01021096	UNKNOWN	F	33	5	0	NORTH WEST	DR KENNETH KAUNDA	CITY OF MATLOSANA	TSHEPONG HOSPITAL	OBSERVATION FOR SUSPECTED DISEASE OR CONDITION, UNSPECIFIED	2015	2015-05-05	2015-05-13 10:47:00	URINE	1	NOBS	NOBS	NULL	NULL	NULL	4527
2373648	LD00478981	160645DU	M	68	11	2	GAUTENG	CITY OF JOHANNESBURG METRO	JOHANNESBURG B	HELEN JOSEPH HOSPITAL	NCD	2014	2014-05-18 20:07:00	2014-05-18 23:07:00	URINE	OBS	NOBS	NOBS	NULL	NULL	NULL	NULL
40324070	CI00239345	1141/13	F	30	0	13	KWAZULU-NATAL	UGU	UMUZIWABANTU	ST ANDREWS HOSPITAL	OBSERVATION FOR SUSPECTED DISEASE OR CONDITION, UNSPECIFIED	2014	2014-01-30	2014-01-30 18:44:00	URINE	1	NOBS	NOBS	NULL	NULL	NULL	LOWER THAN DETECTABLE LIMIT
[truncated: 33,525 more rows]
